# Supplementary material for: LncRNA CDKN2B-AS1 stabilized by IGF2BP3 drives the malignancy of renal clear cell carcinoma through epigenetically activating NUF2 transcription
Source: Cell Death Dis. 2021 Feb 19;12(2):201. doi: 10.1038/s41419-021-03489-y (PMC7895987; doi:10.1038/s41419-021-03489-y)
Supplement: Supplementary file 7 — The original data from databases [file 41419_2021_3489_MOESM7_ESM.xlsx]

## Sheet: Differented expression lncRNAs
Differentially expressed lncRNAs in TCGA-KIRC dataset from CirclncRNAnet (access date: 2018.02.08)
gene	log2FoldChange	padj	Gene_full_name
RP11-517M22.1	-8.82518	6.94e-98	NA
RP11-850F7.7	-8.15617	1.59e-72	NA
RP11-386B13.4	-7.88148	6.73e-98	NA
CTD-2247C11.5	-7.72446	3.87e-46	NA
RP11-390N6.1	-7.58272	2.46e-125	NA
AC124944.5	-7.16315	1.13e-121	NA
RP11-476H24.1	-7.05716	4.18e-26	NA
RP11-208K4.1	-6.9143	3.14e-100	NA
RP11-531H8.2	-6.87077	6.32e-108	NA
LINC01571	-6.85756	2.37e-97	long intergenic non-protein coding RNA 1571
RP11-516J2.1	-6.81484	5.41e-80	NA
RP11-142A12.1	-6.56318	3.82e-93	NA
RP11-195B3.1	-6.54151	6.81e-113	NA
RP11-317M11.1	-6.54089	1.05e-72	NA
RP11-61L19.2	-6.51654	1.45e-228	NA
LINC01378	-6.38276	8.43e-108	long intergenic non-protein coding RNA 1378
RP11-116O18.1	-6.37628	1.44e-112	NA
LINC01020	-6.36085	1.11e-115	long intergenic non-protein coding RNA 1020
AC068138.1	-6.35608	1.64e-50	NA
LINC01055	-6.28876	9.97e-89	long intergenic non-protein coding RNA 1055
LINC01543	-6.23614	3.01e-71	long intergenic non-protein coding RNA 1543
AC005616.2	-6.15287	1.95e-53	NA
AC107057.1	-6.11349	2.9e-40	NA
RP11-575B7.3	-6.02376	3.55e-56	NA
RP11-527L4.6	-5.97389	3.8e-109	NA
AP000696.2	-5.73748	9.64e-130	NA
CTD-2007H18.1	-5.72824	4.78e-79	NA
RP11-586L23.1	-5.69996	2.25e-30	NA
RP11-245J24.1	-5.57895	6.7e-67	NA
RP11-752D24.2	-5.45476	2.24e-82	NA
RP5-1018K9.1	-5.41852	3.05e-157	NA
RP11-3G21.1	-5.40253	8.29e-21	NA
RP11-527L4.2	-5.35865	3.49e-49	NA
RP1-137K24.1	-5.32765	1.81e-74	NA
CTD-2342N23.1	-5.25759	1.29e-46	NA
CTA-392C11.1	-5.19769	2.62e-27	NA
GATA3-AS1	-5.12979	3.62e-49	GATA3 antisense RNA 1
RP13-259N13.2	-5.10732	2.53e-26	NA
RP11-550H2.2	-5.05452	1.4e-47	NA
LINC00982	-5.00085	1e-61	long intergenic non-protein coding RNA 982
RP11-120I21.2	-4.98412	6.51e-29	NA
AC006960.7	-4.9496	5.63e-56	NA
RP11-310P5.2	-4.907	5.73e-34	NA
AC105398.3	-4.90692	1.35e-35	NA
AP000697.6	-4.85692	2.03e-38	NA
RP11-132N15.3	-4.84045	1.2e-23	NA
RP11-14K3.7	-4.83722	1.32e-30	NA
RP11-132E11.2	-4.81968	9.22e-26	NA
LINC01555	-4.7795	3.68e-78	long intergenic non-protein coding RNA 1555
RP11-536G4.1	-4.75028	3.35e-136	NA
BMPR1B-AS1	-4.74413	9.01e-35	BMPR1B antisense RNA 1 (head to head)
KB-1562D12.1	-4.73571	2.6e-38	NA
CTD-2008P7.9	-4.73414	4.52e-20	NA
RP5-1100I6.1	-4.71188	6.21e-15	NA
RP11-89B16.1	-4.70649	1.06e-109	NA
RP11-714L20.1	-4.69836	1.18e-98	NA
RP11-379F12.4	-4.68473	3.16e-21	NA
WSPAR	-4.66325	1.36e-85	WNT signaling pathway activating non-coding RNA
RP11-18H21.3	-4.64236	1.67e-95	NA
RP3-429O6.1	-4.59913	1.27e-36	NA
AC005301.8	-4.59136	1.99e-26	NA
AC010872.1	-4.56543	4.49e-40	NA
AC068535.3	-4.55815	2e-17	NA
RP11-545A16.1	-4.55732	1.18e-63	NA
RP4-655J12.4	-4.53178	9.74e-131	NA
RP11-63A11.1	-4.49604	1.37e-35	NA
RP1-38C16.2	-4.47507	2.79e-40	NA
RP11-573D15.8	-4.46814	1.11e-88	NA
RP11-35J10.7	-4.45294	3.71e-32	NA
RP11-55L3.1	-4.44498	4.7e-16	NA
RP1-56K13.5	-4.44319	8.52e-112	NA
HNF4A-AS1	-4.43762	6.32e-57	HNF4A antisense RNA 1
RP11-5P4.3	-4.42294	2.15e-11	NA
LINC00379	-4.32629	2.09e-50	long intergenic non-protein coding RNA 379
LINC01606	-4.32506	2.02e-21	long intergenic non-protein coding RNA 1606
RP11-35J10.6	-4.22461	4.32e-26	NA
F11-AS1	-4.21247	1.27e-59	F11 antisense RNA 1
RP11-457K10.1	-4.18118	4.46e-40	NA
SCHLAP1	-4.17618	3.22e-37	SWI/SNF complex antagonist associated with prostate cancer 1 (non-protein coding)
RP1-58B11.1	-4.17142	1.02e-18	NA
RP11-16D22.2	-4.14597	4.25e-16	NA
ADAMTS19-AS1	-4.12096	4.48e-18	ADAMTS19 antisense RNA 1
CTB-79E8.2	-4.11767	1.41e-78	NA
LINC00645	-4.08261	9.48e-29	long intergenic non-protein coding RNA 645
RP3-417L20.4	-4.08132	4.04e-15	NA
RP11-359N11.1	-4.02739	7.93e-39	NA
RP11-415C15.1	-4.02394	3.85e-32	NA
AC003090.1	-4.01625	8.44e-101	NA
RP11-22C11.2	-4.01482	1.83e-34	NA
RP13-650J16.1	-3.99995	1.25e-78	NA
RP13-30A9.1	-3.99186	6.24e-15	NA
RP11-320H14.1	-3.98845	5.88e-12	NA
RP11-445F12.1	-3.98776	4.73e-23	NA
RP11-21A7A.2	-3.98546	2.57e-34	NA
RP11-129I19.2	-3.97502	1.18e-22	NA
RP1-81D8.3	-3.93589	1.67e-21	NA
RP11-46C24.3	-3.93114	5.26e-19	NA
RP11-92A5.2	-3.91491	5.68e-20	NA
AC099552.4	-3.842	2.18e-23	NA
RP11-95P13.2	-3.8253	1.22e-24	NA
RP13-30A9.2	-3.82079	3.77e-13	NA
RP11-816J8.1	-3.80904	3.35e-57	NA
AC012123.1	-3.80849	8.99e-63	NA
RP11-469H8.6	-3.79504	9.94e-13	NA
XXbac-BPG254F23.7	-3.78837	3.83e-10	NA
FOXCUT	-3.76787	3.19e-81	FOXC1 upstream transcript (non-protein coding)
RP11-21A7A.3	-3.76702	1.63e-33	NA
RP11-128L5.1	-3.74309	1.49e-86	NA
LINC00871	-3.74049	7.22e-17	long intergenic non-protein coding RNA 871
RP11-90P13.1	-3.738	1.52e-85	NA
RP11-470M17.2	-3.73363	6.16e-55	NA
AL161668.5	-3.73208	1.92e-37	NA
RP11-494M8.4	-3.71786	8.72e-50	NA
RP4-547N15.3	-3.7049	9.51e-39	NA
FAM167A-AS1	-3.70347	1.24e-33	FAM167A antisense RNA 1
LINC00551	-3.68767	3.03e-67	long intergenic non-protein coding RNA 551
AC099552.3	-3.68128	5.72e-08	NA
CTD-2626G11.2	-3.68055	7.32e-19	NA
RP11-361H10.5	-3.68008	6.26e-72	NA
RP4-735C1.4	-3.66335	1.82e-86	NA
SSTR5-AS1	-3.63495	1.03e-27	SSTR5 antisense RNA 1
PROX1-AS1	-3.63425	5.25e-29	PROX1 antisense RNA 1
RP11-61O1.1	-3.62381	7.59e-57	NA
PWRN3	-3.61006	1.88e-21	Prader-Willi region non-protein coding RNA 3
RP11-622A1.2	-3.60753	3.06e-26	NA
AC074286.1	-3.60592	1.22e-249	NA
LINC00864	-3.60586	2.93e-37	long intergenic non-protein coding RNA 864
RP3-380B4.1	-3.57608	5.02e-42	NA
AC011239.2	-3.56826	7.18e-81	NA
PTCSC3	-3.56648	1.02e-34	papillary thyroid carcinoma susceptibility candidate 3 (non-protein coding)
RP11-128P17.2	-3.56536	1.56e-17	NA
RP11-131N11.4	-3.55332	2.92e-78	NA
FAM215A	-3.54864	1.59e-85	family with sequence similarity 215 member A (non-protein coding)
AC097499.1	-3.54222	3.5e-13	NA
RP11-108E14.1	-3.53993	8.94e-34	NA
RP11-115H13.1	-3.53352	6.18e-25	NA
LINC01351	-3.52411	2.11e-12	long intergenic non-protein coding RNA 1351
RP11-436F23.1	-3.48766	5.63e-15	NA
LLNLF-158E9.1	-3.48581	3.36e-37	NA
RP11-476M19.2	-3.48073	3.51e-29	NA
RP11-128P17.1	-3.4776	3.52e-17	NA
SRGAP3-AS4	-3.47522	4.98e-26	SRGAP3 antisense RNA 4
RP11-999E24.3	-3.47444	1.68e-91	NA
LINC00473	-3.47381	6.16e-26	long intergenic non-protein coding RNA 473
RP11-53B5.1	-3.42845	6.55e-08	NA
RP11-685F15.1	-3.41069	1.01e-21	NA
LINC00410	-3.39149	1.08e-21	long intergenic non-protein coding RNA 410
RP11-128P17.4	-3.3757	7.24e-09	NA
CTD-2008P7.8	-3.3751	4.77e-13	NA
RP11-25E2.1	-3.37241	6.64e-44	NA
CTD-2251F13.1	-3.36793	6.55e-18	NA
RP11-433J22.3	-3.36421	7.29e-37	NA
RP11-528A4.2	-3.35388	9e-64	NA
RP5-881L22.6	-3.34478	2.66e-24	NA
MYCNUT	-3.34372	4.29e-19	MYCN upstream transcript (non-protein coding)
RP11-1030E3.1	-3.34274	6.53e-20	NA
RP11-339D23.1	-3.3409	1.2e-12	NA
RP11-51G5.1	-3.33292	1.52e-15	NA
RP11-264A11.1	-3.3253	7.65e-07	NA
CTD-2130F23.2	-3.32181	2.66e-14	NA
RP11-536C5.2	-3.32179	1.3e-71	NA
LINC00380	-3.31115	4.86e-35	long intergenic non-protein coding RNA 380
RP11-451B8.1	-3.31009	5.48e-64	NA
RP11-834C11.5	-3.30951	4.4e-101	NA
RP11-74M11.2	-3.30923	1.91e-39	NA
CTD-2004A9.1	-3.28408	1.13e-27	NA
RP1-163G9.2	-3.27675	1.57e-18	NA
CTC-391G2.1	-3.27469	1.28e-23	NA
RP11-113O24.3	-3.2738	2.98e-30	NA
RP11-193J6.1	-3.27201	1.58e-19	NA
LINC00443	-3.25596	1.56e-80	long intergenic non-protein coding RNA 443
RP3-399L15.1	-3.25526	9.81e-12	NA
LINC00461	-3.25078	6.04e-24	long intergenic non-protein coding RNA 461
CTC-340D7.1	-3.23915	2.26e-42	NA
RP5-1024C24.1	-3.23157	3.2e-18	NA
RP11-536I6.2	-3.23154	4.11e-23	NA
RP11-754N21.1	-3.22587	2.52e-22	NA
RP11-366L20.2	-3.21149	7.23e-36	NA
RP1-80N2.2	-3.19914	4.71e-28	NA
FAM230C	-3.19409	9.01e-10	family with sequence similarity 230 member C
RP4-753M9.1	-3.19125	1.07e-28	NA
RP11-706C16.7	-3.19047	9.36e-24	NA
LINC00845	-3.18854	9.07e-48	long intergenic non-protein coding RNA 845
RP11-478J18.2	-3.17559	6.38e-14	NA
RP4-655J12.5	-3.16993	6.5e-48	NA
RP11-638F5.2	-3.15709	6.34e-48	NA
AC019181.2	-3.15228	2.97e-26	NA
RP11-266E6.3	-3.14674	9.25e-11	NA
RP11-94C24.13	-3.14241	4.32e-76	NA
AP000345.1	-3.13601	2.03e-32	NA
AC011625.1	-3.13577	3.09e-12	NA
PCAT14	-3.11579	1.14e-18	prostate cancer associated transcript 14 (non-protein coding)
RP11-321G12.1	-3.11133	3.15e-88	NA
RP11-567M16.2	-3.1061	2.26e-29	NA
RP3-368B9.2	-3.09826	7.94e-23	NA
RP11-360O19.4	-3.09684	2.53e-34	NA
RP11-117L5.4	-3.08007	1.84e-20	NA
CHL1-AS2	-3.06349	5.83e-11	CHL1 antisense RNA 2
RP11-21A7A.4	-3.06113	1.56e-13	NA
AC016735.2	-3.05246	9.84e-38	NA
RP11-794G24.1	-3.0517	1.62e-27	NA
NPSR1-AS1	-3.04276	1.46e-14	NPSR1 antisense RNA 1
RP3-523K23.2	-3.01739	1.22e-15	NA
RP4-568C11.4	-2.99769	9.75e-15	NA
C15orf56	-2.99309	1.98e-25	chromosome 15 open reading frame 56
RP11-66N11.7	-2.98923	1.15e-16	NA
LINC01612	-2.98344	4.95e-08	long intergenic non-protein coding RNA 1612
AC124861.1	-2.97861	3.04e-34	NA
RP11-475O23.2	-2.94987	8.49e-43	NA
CTC-458G6.2	-2.9495	3.19e-24	NA
AC004901.1	-2.94333	2.91e-18	NA
LINC00955	-2.94086	6.94e-20	long intergenic non-protein coding RNA 955
RP11-879F14.1	-2.93246	4.94e-34	NA
LINC00602	-2.93057	1.93e-16	long intergenic non-protein coding RNA 602
AE000662.93	-2.92298	6.73e-39	NA
RP11-662M24.2	-2.92195	1.71e-08	NA
AC103563.8	-2.91684	1.34e-29	NA
AC005082.12	-2.91136	2.19e-33	NA
LINC00051	-2.90764	7.51e-16	long intergenic non-protein coding RNA 51
RP11-77I22.2	-2.90631	7.54e-49	NA
RP11-168L22.2	-2.9	4.54e-11	NA
GPC5-IT1	-2.89601	8.45e-12	GPC5 intronic transcript 1
CTD-2227I18.1	-2.894	3.02e-36	NA
RP11-393N21.2	-2.89142	1.28e-33	NA
RP1-154K9.2	-2.88211	4.22e-19	NA
RP11-663N22.1	-2.87029	4.07e-17	NA
RP11-563M4.1	-2.86725	1.03e-28	NA
AC011239.1	-2.86568	1.28e-19	NA
RP11-66B24.5	-2.86097	1.36e-44	NA
RP11-734K21.5	-2.85199	2.07e-09	NA
RP11-180C16.1	-2.8474	4.02e-80	NA
AC099684.1	-2.83913	1.79e-18	NA
LINC01561	-2.83621	3.48e-19	long intergenic non-protein coding RNA 1561
RP1-251I12.1	-2.83304	1.39e-08	NA
RP11-18H21.2	-2.83201	9.47e-20	NA
RP1-78O14.1	-2.83162	1.59e-46	NA
RP11-354P11.2	-2.82676	1.15e-17	NA
RP11-173L6.1	-2.82388	0.000823997	NA
RP11-362F19.1	-2.82338	1.75e-43	NA
RP11-392O17.1	-2.82153	3.95e-35	NA
RP5-881L22.5	-2.81498	2.66e-13	NA
AC123023.1	-2.81377	2.54e-16	NA
RP11-473L15.3	-2.81311	8.07e-18	NA
RP11-211N11.5	-2.79996	7.42e-58	NA
RP11-26E5.1	-2.79407	7.14e-10	NA
AC093326.1	-2.79336	2.11e-12	NA
RP11-4O3.1	-2.79106	4.35e-09	NA
RP11-641D5.2	-2.78859	1.23e-36	NA
CTB-70G10.1	-2.78518	3.01e-15	NA
KIRREL3-AS1	-2.78205	3.58e-16	KIRREL3 antisense RNA 1
RP11-318G21.4	-2.78127	1.38e-24	NA
AC010884.1	-2.77259	8.41e-63	NA
RP11-78C3.1	-2.77216	1.18e-22	NA
AC096574.5	-2.77205	1.47e-76	NA
RP11-132N15.1	-2.74737	1.26e-08	NA
RP11-1182P23.5	-2.74009	1.33e-33	NA
RP11-498B4.5	-2.73869	2.07e-12	NA
RP11-587P21.2	-2.73854	6.96e-10	NA
RP11-486L19.2	-2.73249	2.21e-25	NA
PLS3-AS1	-2.72839	3.83e-65	PLS3 antisense RNA 1
AC022431.3	-2.72063	6.11e-37	NA
RP11-728F11.4	-2.71804	1.56e-33	NA
RP11-44F14.2	-2.71743	1.21e-15	NA
RP5-1173A5.1	-2.71654	6.06e-13	NA
RRS1-AS1	-2.7163	9.94e-40	RRS1 antisense RNA 1 (head to head)
NAV2-AS3	-2.71442	4.59e-14	NAV2 antisense RNA 3
RP11-554A11.4	-2.70994	2.32e-38	NA
CTD-2315E11.1	-2.70697	4.25e-12	NA
CTA-398F10.2	-2.69094	2.84e-14	NA
TARID	-2.68963	4.16e-57	TCF21 antisense RNA inducing promoter demethylation
RP11-238K6.1	-2.68619	4.12e-21	NA
RP11-370F5.4	-2.68012	4.48e-37	NA
LINC01616	-2.67498	1.52e-15	long intergenic non-protein coding RNA 1616
RP11-659E9.2	-2.66779	1.12e-22	NA
RP11-44F14.9	-2.66105	6.53e-14	NA
ENOX1-AS2	-2.66052	2.78e-06	ENOX1 antisense RNA 2
RP3-462D8.2	-2.65971	9.32e-10	NA
AC005281.2	-2.65802	1.07e-22	NA
RP6-24A23.3	-2.65406	2.38e-16	NA
U47924.27	-2.65154	4.48e-08	NA
RP4-737E23.2	-2.64237	2.8e-25	NA
RP3-326L13.2	-2.62963	1.87e-05	NA
AC011516.2	-2.62236	3.33e-06	NA
RP11-141O11.1	-2.62169	2.94e-17	NA
RP5-1065P14.2	-2.61972	5.27e-20	NA
TRPC7-AS2	-2.61613	3.98e-16	TRPC7 antisense RNA 2
AC026167.1	-2.61352	3.39e-08	NA
RP11-643A5.3	-2.60992	4.8e-14	NA
RP11-363J20.1	-2.6092	7.21e-80	NA
SEMA3B-AS1	-2.60833	1.18e-26	SEMA3B antisense RNA 1 (head to head)
TCL6	-2.60816	1.54e-19	T-cell leukemia/lymphoma 6 (non-protein coding)
LINC01544	-2.60103	1.69e-10	long intergenic non-protein coding RNA 1544
RP11-482D24.3	-2.59878	4.74e-85	NA
RP11-675F6.3	-2.5975	5.69e-18	NA
RP11-554A11.5	-2.59643	1.52e-21	NA
LINC00314	-2.58499	1.34e-06	long intergenic non-protein coding RNA 314
RP11-373E16.3	-2.5822	1.37e-18	NA
AC019055.1	-2.57925	0.000128626	NA
RP1-168L15.5	-2.56314	2.91e-64	NA
RP11-369C8.1	-2.5626	2.35e-06	NA
MYCNOS	-2.55988	3.06e-33	MYCN opposite strand
AC093802.1	-2.55833	6.93e-18	NA
RP11-404P21.3	-2.55664	1.75e-17	NA
RP13-895J2.6	-2.54301	8.48e-11	NA
RP11-168O22.1	-2.54184	5.55e-05	NA
RP11-480D4.1	-2.54121	9.03e-19	NA
FAM3D-AS1	-2.53721	2.44e-28	FAM3D antisense RNA 1
RP11-654G14.1	-2.53386	7.61e-07	NA
RP11-146N18.1	-2.52916	2.12e-05	NA
CLDN10-AS1	-2.52756	8.38e-31	CLDN10 antisense RNA 1
RP11-716O23.1	-2.52433	4.56e-13	NA
RP11-671P2.1	-2.51296	2.77e-30	NA
LINC00284	-2.50952	1.98e-15	long intergenic non-protein coding RNA 284
AC002401.1	-2.50849	6.01e-24	NA
RP11-536G4.2	-2.50789	1.75e-37	NA
RP11-881M11.1	-2.50749	3.28e-25	NA
WT1-AS	-2.50628	1.01e-17	WT1 antisense RNA
AC013463.2	-2.50599	9.25e-27	NA
RP4-813D12.3	-2.50444	1.1e-10	NA
RP6-24A23.7	-2.50282	1.5e-13	NA
RP11-480D4.2	-2.50169	2.88e-76	NA
AC144831.3	-2.49419	1.05e-44	NA
LINC01589	-2.49308	2.63e-26	long intergenic non-protein coding RNA 1589
VWA8-AS1	-2.48993	1.55e-73	VWA8 antisense RNA 1 (head to head)
AC079612.1	-2.48066	4.62e-11	NA
RP11-354K4.2	-2.47608	9.61e-06	NA
AC144831.1	-2.47214	1.85e-44	NA
RP11-758N13.1	-2.4718	4.23e-10	NA
LINC00343	-2.47143	3.92e-17	long intergenic non-protein coding RNA 343
RP11-286N22.16	-2.4601	3.55e-15	NA
RP11-31F19.1	-2.45596	6.66e-22	NA
RP11-12L8.1	-2.44789	2.91e-27	NA
AC093627.11	-2.44703	2.21e-08	NA
RP1-206D15.6	-2.43825	5.91e-45	NA
RP11-554A11.9	-2.4351	8.7e-38	NA
PWRN1	-2.43339	8.77e-15	Prader-Willi region non-protein coding RNA 1
RP11-552E20.1	-2.43199	4.09e-16	NA
RP11-5P4.1	-2.43107	0.000371552	NA
RP11-10L7.1	-2.42544	3.57e-38	NA
RP11-701I24.3	-2.41643	0.000128906	NA
RP11-297L17.2	-2.41639	2.14e-34	NA
LINC01224	-2.41277	9.65e-21	long intergenic non-protein coding RNA 1224
LINC01018	-2.41269	1.22e-18	long intergenic non-protein coding RNA 1018
ANKRD62P1-PARP4P3	-2.41148	3.5e-13	ANKRD62P1-PARP4P3 readthrough, transcribed pseudogene
CTC-498J12.1	-2.40969	1.24e-34	NA
RP5-1121A15.3	-2.40951	6.43e-06	NA
PP7080	-2.40925	3.47e-63	NA
RP11-713P17.5	-2.40596	9.14e-12	NA
RP11-941H19.3	-2.40182	6.61e-09	NA
AP000472.3	-2.40113	5.65e-05	NA
RP11-2E11.5	-2.39709	8.95e-24	NA
RP11-531H8.1	-2.39438	5.95e-12	NA
RP11-315F22.1	-2.39314	0.000948896	NA
RP11-89K21.1	-2.3897	1.28e-12	NA
RP3-466P17.1	-2.3884	8.2e-101	NA
AC007255.8	-2.38225	2.94e-43	NA
RP11-445F12.2	-2.38112	3.25e-06	NA
RP11-482E14.2	-2.37678	8.4e-07	NA
LINC01517	-2.37215	4.81e-17	long intergenic non-protein coding RNA 1517
RP11-361I14.2	-2.37091	4.22e-09	NA
RP11-254A24.2	-2.36983	2.46e-31	NA
RP11-329N22.1	-2.36534	9.72e-05	NA
CTC-273B12.10	-2.36419	5.85e-19	NA
RP11-44F14.10	-2.36097	4.24e-15	NA
LYPLAL1-AS1	-2.3558	7.45e-104	LYPLAL1 antisense RNA 1 (head to head)
LINC00111	-2.35335	1.09e-10	long intergenic non-protein coding RNA 111
MESTIT1	-2.34489	5.32e-23	MEST intronic transcript 1, antisense RNA
HOXB-AS3	-2.34357	1.43e-25	HOXB cluster antisense RNA 3
AC026471.6	-2.34171	4.54e-25	NA
AC009478.1	-2.33776	0.00021685	NA
RP11-311F12.1	-2.33626	6.01e-35	NA
RP11-44F14.8	-2.33289	8.13e-14	NA
AC103563.9	-2.32953	1.12e-14	NA
CTC-537E7.2	-2.3251	7.3e-15	NA
CTD-3118D11.3	-2.31927	2.62e-05	NA
RP11-120K24.3	-2.31696	2.82e-16	NA
AC027119.1	-2.31668	2.28e-06	NA
LINC01031	-2.31636	4.16e-30	long intergenic non-protein coding RNA 1031
CTB-49A3.4	-2.31405	1.58e-05	NA
TSSC1-IT1	-2.3074	3.49e-27	TSSC1 intronic transcript 1
LINC01255	-2.303	2.46e-09	long intergenic non-protein coding RNA 1255
RP11-524H19.2	-2.3025	6.82e-05	NA
LINC00492	-2.29975	0.001645	long intergenic non-protein coding RNA 492
LINC01159	-2.2984	8.69e-58	long intergenic non-protein coding RNA 1159
AP001059.5	-2.29182	1.78e-16	NA
LINC00507	-2.28566	3.72e-05	long intergenic non-protein coding RNA 507
RP11-481F24.3	-2.28183	1.18e-07	NA
LINC00307	-2.28111	0.000843127	long intergenic non-protein coding RNA 307
MIR670HG	-2.28103	2.97e-09	MIR670 host gene
RP11-509A17.3	-2.28029	2.03e-17	NA
CTD-2515H24.2	-2.27906	1.21e-33	NA
RP11-725G5.2	-2.27901	1.55e-32	NA
RP4-555D20.4	-2.27632	9.63e-08	NA
RP11-687D19.1	-2.27222	6.56e-05	NA
RP1-67A8.3	-2.26886	1.71e-16	NA
RP3-470L22.1	-2.25748	4.01e-08	NA
RP11-482D24.2	-2.25216	1.27e-39	NA
LINC01317	-2.25206	3.08e-31	long intergenic non-protein coding RNA 1317
RP1-168L15.6	-2.24885	2.76e-49	NA
RP11-734K21.2	-2.2471	8.11e-05	NA
LMO7-AS1	-2.24672	5.57e-29	LMO7 antisense RNA 1
AC004862.6	-2.24654	1.4e-06	NA
RP13-895J2.7	-2.24479	2.87e-05	NA
RP11-76C10.2	-2.23558	2.86e-07	NA
LINC00885	-2.23459	3.64e-10	long intergenic non-protein coding RNA 885
RP11-531A24.3	-2.23143	9.78e-09	NA
RP5-875O13.1	-2.23024	2.81e-20	NA
CALML3-AS1	-2.22748	3.82e-22	CALML3 antisense RNA 1
AP000344.3	-2.22669	2.46e-19	NA
RP11-396O20.1	-2.22518	3.97e-11	NA
LINC01312	-2.22496	1.04e-07	long intergenic non-protein coding RNA 1312
RP5-1028L10.2	-2.22486	8.84e-12	NA
LINC00437	-2.2202	1.51e-09	long intergenic non-protein coding RNA 437
RP11-834C11.4	-2.22012	3.45e-64	NA
RP11-538D16.3	-2.21778	6.3e-11	NA
LINC01621	-2.21722	1.38e-16	long intergenic non-protein coding RNA 1621
APCDD1L-AS1	-2.21608	1.24e-17	APCDD1L antisense RNA 1 (head to head)
CTB-1I21.1	-2.21514	0.000623695	NA
RP11-390E23.3	-2.2131	5.79e-09	NA
AF067845.1	-2.21251	1.61e-13	NA
LINC00454	-2.21155	3.55e-10	long intergenic non-protein coding RNA 454
RP1-170O19.23	-2.20948	2.18e-15	NA
RP1-278D1.2	-2.20285	7.49e-48	NA
RP13-616I3.1	-2.20255	8.73e-25	NA
DLG1-AS1	-2.20153	4.89e-33	DLG1 antisense RNA 1
RP1-7G5.6	-2.20093	1.19e-14	NA
LINC01485	-2.1917	4.63e-14	long intergenic non-protein coding RNA 1485
RP11-460I13.2	-2.18992	5.86e-32	NA
ARHGEF26-AS1	-2.18927	8.12e-25	ARHGEF26 antisense RNA 1
AC013460.1	-2.18872	8.4e-30	NA
LA16c-329F2.1	-2.18673	2.06e-13	NA
CTD-2297D10.1	-2.18313	3.18e-05	NA
AC034110.1	-2.18068	2.72e-11	NA
AC024592.9	-2.17616	2.33e-12	NA
RP11-254F7.3	-2.17199	2.97e-49	NA
RP11-25G10.2	-2.16907	5.89e-43	NA
RP11-357D18.1	-2.16719	2.2e-07	NA
AC090505.1	-2.16494	3.42e-06	NA
AC025811.3	-2.16394	2.37e-09	NA
RP11-285G1.9	-2.16343	1.63e-29	NA
BVES-AS1	-2.16271	9.71e-40	BVES antisense RNA 1
CTC-535M15.2	-2.16237	1.12e-06	NA
RP11-480D4.6	-2.16119	8.88e-55	NA
RP11-95P13.1	-2.16105	6.08e-29	NA
RP11-511B23.2	-2.16025	1.39e-46	NA
RP11-449J21.5	-2.15921	1.9e-30	NA
RP4-541C22.5	-2.1508	6.75e-16	NA
RP11-643M14.1	-2.15036	1.07e-57	NA
COL18A1-AS1	-2.148	6.31e-22	COL18A1 antisense RNA 1
RP11-132N15.2	-2.14783	2.92e-06	NA
CTD-2545H1.2	-2.14771	8.19e-17	NA
RP11-396O20.2	-2.14259	4.17e-08	NA
LA16c-325D7.1	-2.13425	4.22e-08	NA
CTB-43E15.1	-2.13189	7.62e-07	NA
AC012307.2	-2.13064	3.08e-08	NA
RP11-333B11.1	-2.12721	0.00656518	NA
MGC32805	-2.1257	8.82e-09	NA
RP11-697E22.3	-2.12347	3.86e-08	NA
AC004066.3	-2.12271	7.99e-14	NA
LINC00237	-2.12243	2.08e-12	long intergenic non-protein coding RNA 237
RP11-626P14.1	-2.11586	1.76e-10	NA
RP11-456H18.2	-2.11506	2.6e-38	NA
MCF2L-AS1	-2.11137	5.63e-20	MCF2L antisense RNA 1
RP11-107I14.2	-2.10793	6.6e-10	NA
AC098828.2	-2.10395	7.04e-14	NA
RP11-351A20.1	-2.10288	1.67e-06	NA
RP11-384F7.2	-2.10065	0.000717551	NA
RP11-385G16.1	-2.10015	5.06e-05	NA
RP11-5P22.3	-2.09779	0.00139428	NA
CTD-2016O11.1	-2.09603	4.91e-07	NA
RP11-109P6.2	-2.09535	0.000441731	NA
UCA1	-2.09374	5e-08	urothelial cancer associated 1 (non-protein coding)
LY86-AS1	-2.09184	2.89e-19	LY86 antisense RNA 1
RP11-445K13.2	-2.08993	6.75e-09	NA
RP1-80N2.4	-2.08748	3.05e-45	NA
RP11-700H6.2	-2.08702	5.16e-14	NA
LINC00676	-2.08404	5.09e-06	long intergenic non-protein coding RNA 676
RP11-2I17.4	-2.083	2.54e-48	NA
LINC01510	-2.08159	2.46e-19	long intergenic non-protein coding RNA 1510
LINC01541	-2.07826	1.95e-05	long intergenic non-protein coding RNA 1541
RP11-438B23.2	-2.07697	4.83e-11	NA
RP11-1070N10.6	-2.07618	1.81e-08	NA
DLGAP2-AS1	-2.07503	5.8e-05	DLGAP2 antisense RNA 1
LINC00652	-2.07374	6.27e-60	long intergenic non-protein coding RNA 652
RP1-283K11.2	-2.07349	1.12e-07	NA
GAS1RR	-2.07188	2.39e-45	GAS1 adjacent regulatory RNA
CTB-107G13.1	-2.07131	8.1e-17	NA
AC142119.1	-2.06736	8.32e-11	NA
RP1-167O22.1	-2.06528	4.28e-20	NA
RP11-278H7.3	-2.06485	7.57e-05	NA
RP11-670N15.1	-2.06367	0.000162217	NA
RP11-579D7.4	-2.06345	4.89e-39	NA
RP11-1260E13.1	-2.06045	1.04e-10	NA
LA16c-444G7.1	-2.05608	1.88e-10	NA
RP11-766F14.1	-2.05038	5.46e-09	NA
RP11-565P22.2	-2.04997	1.96e-06	NA
RP4-543J13.1	-2.04811	4.74e-15	NA
RP11-168K11.3	-2.04056	9.58e-40	NA
RP11-44M6.1	-2.04021	3.22e-11	NA
RP11-432J24.2	-2.03511	4.12e-15	NA
RP4-684O24.5	-2.03465	2.62e-15	NA
RP11-109J4.1	-2.03297	4.46e-18	NA
RP11-506E9.3	-2.02938	9.27e-09	NA
LINC00603	-2.02863	1.46e-09	long intergenic non-protein coding RNA 603
CTD-2297D10.2	-2.02756	4.5e-13	NA
EPHA5-AS1	-2.01118	0.000916038	EPHA5 antisense RNA 1
RP5-952N6.1	-2.0099	1.24e-13	NA
RP5-1056H1.2	-2.00844	1.81e-18	NA
RP11-141O11.2	-2.00788	3.08e-31	NA
RP11-350D17.2	-2.00634	0.000108772	NA
LINC00919	-2.00573	0.00363907	long intergenic non-protein coding RNA 919
IFT74-AS1	-2.00021	9.23e-26	IFT74 antisense RNA 1
RP11-159L20.2	2.00011	5.57e-14	NA
RP11-111E14.1	2.00045	2.54e-12	NA
RP11-118E18.2	2.00059	2.31e-05	NA
RP11-650K20.2	2.0008	1.95e-06	NA
RP11-268G12.1	2.00089	2.69e-07	NA
RP11-142O6.1	2.00197	5.89e-13	NA
RP11-886P16.6	2.00223	1.17e-12	NA
RP11-293P20.4	2.00224	4.63e-10	NA
RP11-390K5.3	2.00233	8.49e-10	NA
RP11-352D3.2	2.00258	0.000265119	NA
AC008984.2	2.00278	3.82e-16	NA
DEPDC1-AS1	2.00408	1.45e-08	DEPDC1 antisense RNA 1
RP13-635I23.3	2.00452	0.000165202	NA
RP11-20D14.3	2.00632	9.92e-07	NA
RP11-258F1.2	2.00663	2.36e-10	NA
RP4-728D4.2	2.00718	1.39e-50	NA
AC109333.10	2.00724	6.72e-37	NA
RP1-27K12.4	2.00748	7.76e-24	NA
RP5-1116H23.5	2.00767	9.92e-12	NA
RP11-148L24.1	2.00827	2e-11	NA
RP11-52L5.6	2.00875	0.0008797	NA
MGC15885	2.00894	8.35e-07	NA
RP11-300J18.1	2.00955	2.81e-08	NA
RP13-991F5.2	2.00988	2.09e-17	NA
BEAN1-AS1	2.01027	1.98e-17	BEAN1 antisense RNA 1
AC131056.5	2.01081	0.0110414	NA
AC000120.7	2.01083	1.59e-26	NA
CTD-3222D19.4	2.01084	4.23e-09	NA
RP11-818O24.2	2.01304	3.42e-15	NA
RP5-1029F21.2	2.01383	6.14e-17	NA
RP11-713N11.4	2.0142	6.79e-14	NA
RP11-392O17.2	2.01421	6.17e-33	NA
LA16c-358B7.3	2.01507	2.94e-48	NA
RP11-662I13.3	2.01525	1.07e-14	NA
GS1-115M3.3	2.01565	0.000163664	NA
AC091729.7	2.0158	2.18e-16	NA
PRC1-AS1	2.01676	1.66e-31	PRC1 antisense RNA 1
TPRG1-AS2	2.01696	9.92e-08	TPRG1 antisense RNA 2
RP11-326N17.2	2.01736	3.49e-09	NA
CTB-114C7.4	2.01739	3.78e-19	NA
CTC-436K13.1	2.01762	4.52e-11	NA
LINC00661	2.01776	5.03e-06	long intergenic non-protein coding RNA 661
CTC-297N7.7	2.01835	1.85e-05	NA
RP11-65M17.1	2.01843	3.47e-06	NA
RP11-514F3.5	2.01863	1.65e-08	NA
KB-1460A1.3	2.01892	4.05e-11	NA
Z83844.1	2.01921	1.98e-17	NA
RP11-871F6.3	2.02037	1.96e-05	NA
RP11-111M22.4	2.02039	5.82e-31	NA
RP11-300M24.1	2.02049	2.44e-05	NA
CTD-2349P21.11	2.0206	1.03e-10	NA
RP11-68I3.4	2.02087	1.81e-30	NA
GS1-25M2.1	2.02095	4.57e-09	NA
RP11-203E8.1	2.02124	3.61e-10	NA
RP11-815J21.3	2.0213	8.01e-07	NA
RP11-218F10.3	2.02177	4.98e-31	NA
RP11-527F13.1	2.0218	1.53e-21	NA
RP11-173P15.10	2.02198	7.08e-33	NA
BCAR4	2.02206	1.54e-09	breast cancer anti-estrogen resistance 4 (non-protein coding)
CTD-2013N17.6	2.02237	1.99e-41	NA
AL122127.25	2.02238	8.93e-06	NA
RP11-589C21.6	2.02307	1.08e-21	NA
RP11-273G15.2	2.02344	3.24e-27	NA
FLJ45079	2.0236	2.35e-11	NA
AC007064.24	2.02409	4.47e-07	NA
AC009784.3	2.02506	1.41e-15	NA
RP11-387H17.6	2.02517	3.92e-09	NA
RP11-775C24.4	2.02556	4.93e-10	NA
AC092635.1	2.02566	0.00325708	NA
RP11-553A21.3	2.0258	8.4e-46	NA
CTC-523E23.6	2.02582	1.13e-07	NA
RP11-68I3.11	2.02586	1.98e-23	NA
RP11-186N15.3	2.02594	4.51e-39	NA
AC097495.2	2.02622	2.52e-12	NA
CTD-2587M2.1	2.02625	1.95e-33	NA
LINC00102	2.02681	1.28e-13	long intergenic non-protein coding RNA 102
RP11-831F12.2	2.02732	3.38e-10	NA
Z84812.4	2.02861	5.65e-14	NA
RP13-104F24.2	2.02881	3.8e-45	NA
RP11-75C10.9	2.0292	7.77e-14	NA
RP3-508I15.21	2.02923	9.99e-35	NA
FGF14-AS1	2.02932	2.37e-08	FGF14 antisense RNA 1
PTOV1-AS2	2.02938	3.6e-37	PTOV1 antisense RNA 2
RP11-625L16.3	2.02993	1.85e-07	NA
CTD-2649C14.2	2.03016	5.17e-28	NA
RP11-202D1.3	2.03024	5.91e-07	NA
RP11-115J16.1	2.03046	7.89e-17	NA
RP11-174G17.3	2.03093	3.05e-21	NA
RP11-43D2.2	2.03094	6.63e-11	NA
RP11-711M9.2	2.03101	3.24e-07	NA
RP4-539M6.21	2.03123	4.88e-23	NA
AC005682.5	2.03136	1.36e-67	NA
CTD-2196E14.6	2.03138	5.64e-39	NA
CTC-453G23.4	2.03154	1.63e-08	NA
RP11-214K3.19	2.03189	4.86e-29	NA
AC004791.2	2.03222	1.24e-10	NA
CTB-181H17.1	2.03262	5.92e-14	NA
CTC-268N12.2	2.0333	3.24e-22	NA
RP11-183I6.2	2.03385	2.11e-07	NA
RP11-20F18.1	2.03404	7.59e-06	NA
AC078852.1	2.03406	6.7e-09	NA
RP11-54O7.17	2.03532	7.65e-32	NA
CTC-506B8.1	2.03537	2.51e-13	NA
TSPEAR-AS2	2.03552	3.98e-15	TSPEAR antisense RNA 2
RP11-426A6.5	2.03568	2.84e-30	NA
RP11-523O18.1	2.03575	1.22e-10	NA
RP11-194N12.2	2.03584	5.26e-17	NA
RP11-134L10.1	2.03622	6.93e-98	NA
LINC01359	2.03638	3.03e-30	long intergenic non-protein coding RNA 1359
RP4-781K5.6	2.03643	1.71e-10	NA
RP11-486F17.1	2.03666	6.85e-08	NA
RP11-410C4.5	2.03757	0.000436791	NA
RP11-753D20.3	2.03758	4.39e-09	NA
NARF-IT1	2.03794	4.68e-29	NARF intronic transcript 1
PRKX-AS1	2.03814	9.54e-08	PRKX antisense RNA 1
RP11-29B9.2	2.03869	0.000206849	NA
PCAT5	2.03896	1.04e-12	prostate cancer associated transcript 5 (non-protein coding)
RP11-33N16.2	2.0392	7.93e-05	NA
RP11-164N3.3	2.04027	2.41e-12	NA
RP11-142C4.6	2.04039	4.33e-61	NA
CTC-436K13.6	2.04047	1.03e-06	NA
RP11-500G10.5	2.04053	8.09e-22	NA
LINC01449	2.04057	6.48e-16	long intergenic non-protein coding RNA 1449
RP11-53B2.4	2.04062	7.12e-14	NA
CTC-548K16.6	2.04063	6.95e-28	NA
RP11-69E11.4	2.04099	3.12e-44	NA
ASTN2-AS1	2.04121	3.14e-09	ASTN2 antisense RNA 1
RP11-462P6.1	2.04128	1.03e-05	NA
AC093642.4	2.04193	5.21e-08	NA
RP11-423E7.2	2.0424	1.36e-17	NA
RP11-427M20.1	2.04286	3e-24	NA
RP5-1077I2.3	2.04375	1.12e-10	NA
RP11-498C9.17	2.04441	2.66e-06	NA
AC007879.2	2.04505	1.93e-26	NA
AC137932.4	2.04516	4.53e-39	NA
CTD-2560E9.5	2.04534	9.37e-08	NA
RP11-768B22.2	2.04542	2.79e-08	NA
FAM225A	2.04603	4.42e-33	family with sequence similarity 225 member A (non-protein coding)
CTC-303L1.2	2.04612	2.18e-27	NA
RP11-734K23.9	2.04623	3.55e-11	NA
RP11-260O18.1	2.04671	4.58e-05	NA
RP11-1094M14.12	2.04697	1.98e-08	NA
RP11-503G7.1	2.0471	5.92e-05	NA
AC005740.5	2.04747	4.76e-18	NA
CTD-2240J17.1	2.04766	1.35e-12	NA
CTD-2215E18.2	2.04781	1.14e-06	NA
CTC-435M10.12	2.04794	7.76e-32	NA
RP11-227H15.5	2.048	1.02e-14	NA
RP11-520D19.2	2.04824	2.41e-20	NA
DISC1-IT1	2.04868	1.3e-08	DISC1 intronic transcript 1
LINC01180	2.04914	1.31e-07	long intergenic non-protein coding RNA 1180
ARAP1-AS1	2.04944	5.57e-07	ARAP1 antisense RNA 1
LINC01250	2.05147	7.12e-09	long intergenic non-protein coding RNA 1250
AC092620.2	2.05158	3e-09	NA
AGBL1-AS1	2.05213	3.09e-05	AGBL1 antisense RNA 1
RP5-951N9.1	2.05225	5.78e-09	NA
AC004257.1	2.05232	2.21e-08	NA
ADPGK-AS1	2.05247	1.96e-47	ADPGK antisense RNA 1
RP11-806L2.6	2.05282	8.14e-18	NA
RP11-89N17.3	2.05311	2.72e-09	NA
CTB-164N12.1	2.05343	1.68e-09	NA
AC009518.4	2.05344	4.01e-06	NA
RP1-67K17.4	2.05471	7.94e-09	NA
RP11-298J23.8	2.05523	1.88e-10	NA
RP11-319E16.2	2.05532	6.4e-05	NA
AC093818.1	2.05543	8.04e-139	NA
RP5-965G21.4	2.05548	1.58e-25	NA
RP11-1376P16.1	2.05689	3.68e-10	NA
RP11-968A15.8	2.05785	4.1e-16	NA
CTD-3131K8.3	2.05869	9.74e-25	NA
MIR202HG	2.05881	1.4e-08	MIR202 host gene
RP11-265E18.1	2.05891	8.12e-24	NA
UBE2Q1-AS1	2.05931	4.75e-30	UBE2Q1 antisense RNA 1
CTC-448D22.1	2.06016	2e-10	NA
PLCE1-AS2	2.0605	3.87e-07	PLCE1 antisense RNA 2
U95743.1	2.0608	1.66e-15	NA
RP5-1153D9.5	2.06152	1.9e-24	NA
RP1-213J1P__B.1	2.06155	2.92e-09	NA
LINC00856	2.06194	1.81e-09	long intergenic non-protein coding RNA 856
RP11-67A1.2	2.06214	4.65e-16	NA
RPS6KA2-AS1	2.06235	7.04e-09	RPS6KA2 antisense RNA 1
CARS-AS1	2.06275	4.73e-14	CARS antisense RNA 1
RP11-1006G14.1	2.06441	6.75e-17	NA
AC011753.5	2.06455	4.48e-07	NA
RP11-521D12.2	2.06486	3.14e-05	NA
RP5-1051H14.2	2.0652	2.6e-05	NA
RP11-543H12.1	2.06552	1.86e-05	NA
RP1-45C12.1	2.06569	9.2e-30	NA
AP000289.6	2.06576	1.09e-09	NA
CH507-513H4.4	2.06694	0.0126031	NA
RP3-508I15.22	2.06747	5.49e-26	NA
LINC00269	2.06775	3.02e-08	long intergenic non-protein coding RNA 269
CTA-221G9.7	2.06826	8.73e-20	NA
RP11-166N17.1	2.06901	1.97e-33	NA
LINC01032	2.06916	4.33e-09	long intergenic non-protein coding RNA 1032
CTD-2026J24.1	2.06921	4.39e-09	NA
RP11-214O1.3	2.06957	8.6e-13	NA
XXyac-YX65C7_A.3	2.0707	5.98e-10	NA
RP11-612B6.1	2.07076	1.44e-10	NA
RP11-104N10.2	2.07078	8.3e-46	NA
RP11-762I7.4	2.07176	2.73e-30	NA
RP11-211G23.1	2.0734	1.52e-09	NA
RP11-5N11.2	2.07402	2.21e-06	NA
RP11-290O12.2	2.07442	9.41e-12	NA
AE000658.31	2.07499	3.08e-07	NA
KB-1440D3.13	2.07507	7.1e-19	NA
RP11-363E6.4	2.07518	2.6e-32	NA
RP11-309N24.1	2.07604	6.72e-06	NA
RP11-94I2.4	2.07617	1.24e-23	NA
CTB-181F24.1	2.07676	1.66e-05	NA
LINCMD1	2.0773	1.04e-21	long intergenic non-protein coding RNA, muscle differentiation 1
RP11-946P6.4	2.0774	2.17e-10	NA
RP3-510D11.2	2.07778	7.13e-77	NA
CLRN1-AS1	2.0781	8.26e-16	CLRN1 antisense RNA 1
SPATA13-AS1	2.07868	3.7e-09	SPATA13 antisense RNA 1
RP11-656D10.7	2.07884	2.17e-25	NA
MIR371B	2.0789	3.46e-06	microRNA 371b
RP11-550A5.2	2.08042	3.11e-10	NA
TRMT2B-AS1	2.08078	4.7e-10	TRMT2B antisense RNA 1
RP11-843F11.1	2.08082	3.69e-05	NA
LINC00106	2.08088	7.69e-26	long intergenic non-protein coding RNA 106
RP11-6F2.5	2.08133	3.91e-13	NA
CTB-31O20.4	2.08169	7.59e-43	NA
RP11-881M11.8	2.08246	2.67e-09	NA
C1QTNF1-AS1	2.08303	1.3e-18	C1QTNF1 antisense RNA 1
LINC00364	2.08407	0.000176982	long intergenic non-protein coding RNA 364
ALG13-AS1	2.08457	6.68e-30	ALG13 antisense RNA 1
AC092071.1	2.08501	7.61e-06	NA
RP1-170O19.17	2.08524	6.86e-05	NA
U47924.32	2.08545	1.58e-25	NA
RP4-591N18.2	2.08563	9.72e-21	NA
RP13-463N16.6	2.08619	2.94e-24	NA
U62631.5	2.08679	1.03e-10	NA
RP11-526F3.1	2.08694	1.3e-14	NA
RP11-85B7.4	2.08709	7.47e-05	NA
RP11-619I22.1	2.09048	3.24e-10	NA
RP11-736N17.8	2.09259	1.74e-26	NA
RP11-139E19.3	2.09306	2.73e-06	NA
RP3-462C17.1	2.09314	9.73e-06	NA
RP11-85O21.5	2.09408	1.63e-06	NA
RP11-692C24.1	2.09511	2.78e-06	NA
RP11-357N13.6	2.09729	1.34e-20	NA
RP11-426C22.5	2.09738	1.38e-38	NA
RP3-359N14.2	2.09741	7.49e-11	NA
RP11-849N15.5	2.09781	1.39e-06	NA
RP5-1180D12.1	2.09791	7.76e-63	NA
RP11-392B6.1	2.09792	4.35e-07	NA
CTD-2331H12.7	2.09802	2.69e-26	NA
CTC-277H1.7	2.09875	7.18e-69	NA
SMCR2	2.09947	8.99e-13	Smith-Magenis syndrome chromosome region, candidate 2 (non-protein coding)
AC087501.1	2.0999	4.98e-15	NA
CTC-429L19.3	2.10013	1.14e-18	NA
AC096574.4	2.10048	3.58e-23	NA
RP11-428G5.5	2.10083	4.95e-17	NA
XXcos-LUCA16.1	2.10088	1.08e-19	NA
RP11-115C10.1	2.1013	2.79e-07	NA
CTD-2105E13.16	2.1014	2.9e-07	NA
RP11-1007I13.4	2.10169	2.46e-08	NA
AGAP11	2.10173	4.63e-30	ArfGAP with GTPase domain, ankyrin repeat and PH domain 11
AC107081.5	2.10174	1.46e-28	NA
SLFNL1-AS1	2.10186	8.79e-40	SLFNL1 antisense RNA 1
TGFA-IT1	2.10346	1.4e-08	TGFA intronic transcript 1
RP3-425P12.5	2.1035	1.47e-07	NA
LINC00303	2.10355	1.93e-15	long intergenic non-protein coding RNA 303
RP11-1029J19.4	2.10416	1.32e-09	NA
RP11-238I10.1	2.10422	5.46e-08	NA
RP11-758M2.1	2.10425	1.18e-05	NA
RP11-526N18.1	2.10614	1e-10	NA
RP11-307L3.4	2.10737	1.7e-05	NA
RP11-113E21.3	2.10747	3.47e-08	NA
ANKRD44-IT1	2.10792	2.15e-15	ANKRD44 intronic transcript 1
RP11-285G1.14	2.10798	1.69e-24	NA
RP11-162J8.3	2.10869	9.31e-11	NA
RP11-305O6.3	2.10914	6.42e-10	NA
RP5-968D22.3	2.10917	1.76e-12	NA
ZFPM2-AS1	2.10979	7.04e-34	ZFPM2 antisense RNA 1
RP11-109E12.1	2.10982	6.38e-20	NA
RP5-881P19.7	2.1104	6e-17	NA
AC009508.1	2.111	0.000190058	NA
LINC01498	2.11132	6.33e-08	long intergenic non-protein coding RNA 1498
RP11-299P2.1	2.11137	3.96e-08	NA
LINC00550	2.11219	7.66e-05	long intergenic non-protein coding RNA 550
RP11-778H2.1	2.11271	0.00220562	NA
RP11-737F9.1	2.11329	2.43e-06	NA
CTD-2653B5.1	2.11391	2.42e-05	NA
CTD-2245E15.3	2.11395	6.43e-30	NA
RP11-1102P22.3	2.11428	3.39e-08	NA
RP3-324O17.7	2.11533	1.08e-11	NA
STEAP3-AS1	2.11567	1.05e-22	STEAP3 antisense RNA 1
AC007879.3	2.11576	7.2e-11	NA
RP11-68E19.2	2.11578	9.3e-07	NA
RP1-85F18.6	2.11595	4.78e-13	NA
LINC01355	2.11608	1.84e-40	long intergenic non-protein coding RNA 1355
RP11-609D21.3	2.11716	1.2e-28	NA
RP3-527G5.1	2.1172	5.79e-11	NA
RP11-346L1.2	2.11921	2.3e-05	NA
SERPINB9P1	2.11947	4.4e-38	serpin peptidase inhibitor, clade B (ovalbumin), member 9, pseudogene 1
RP1-59D14.5	2.11998	1.52e-30	NA
LINC00565	2.12018	1.85e-28	long intergenic non-protein coding RNA 565
RP11-203J24.9	2.12058	1.01e-34	NA
LINC00894	2.1211	1.12e-31	long intergenic non-protein coding RNA 894
RP1-20B11.2	2.12259	2.38e-11	NA
RP11-96C23.14	2.12267	1.89e-21	NA
RP1-68D18.2	2.12298	9.89e-20	NA
RP11-495K9.5	2.12395	1.08e-19	NA
MIR3142HG	2.12397	1.04e-35	MIR3142 host gene
RP5-1057B20.3	2.124	5.37e-12	NA
RP11-495O11.1	2.12762	9.19e-12	NA
CTC-379B2.4	2.12798	1.26e-05	NA
AC008592.5	2.12815	2.61e-12	NA
RP11-368I23.3	2.1282	4.87e-12	NA
RP11-338L22.2	2.12829	7.17e-07	NA
WI2-87327B8.2	2.12866	3.32e-41	NA
LINC01513	2.12875	4.11e-20	long intergenic non-protein coding RNA 1513
SYNJ2-IT1	2.12914	5.61e-07	SYNJ2 intronic transcript 1
RP11-255M2.1	2.12971	4.46e-07	NA
RP11-554D15.4	2.13088	0.00760649	NA
RP4-694A7.2	2.13104	3.61e-12	NA
RP11-553K8.5	2.13107	1.23e-05	NA
RP5-836N17.4	2.13133	1.69e-13	NA
RP11-177N22.3	2.13172	1.36e-05	NA
RP11-1000B6.2	2.13196	1.63e-08	NA
CTD-2193G5.1	2.13214	5.11e-11	NA
RP11-6N17.1	2.13269	1.66e-08	NA
AC069155.1	2.13308	1.14e-10	NA
RP11-113I22.1	2.13309	2.07e-10	NA
CTD-2349P21.3	2.1343	1.32e-23	NA
UNQ6494	2.13471	2.3e-25	NA
AC073043.1	2.13475	8.06e-17	NA
CADM3-AS1	2.13481	2.36e-25	CADM3 antisense RNA 1
TRPM2-AS	2.13703	2.06e-33	TRPM2 antisense RNA
CTD-2576N18.1	2.13713	1.4e-05	NA
RP3-510O8.4	2.13718	1.21e-17	NA
RP4-635E18.7	2.13725	1.98e-31	NA
AC079154.1	2.13817	0.000241605	NA
RP11-455F5.4	2.13857	1.43e-14	NA
RP11-417L19.5	2.14039	2.33e-23	NA
RP11-855A2.3	2.14091	2.07e-17	NA
RP11-148K1.12	2.1411	2.23e-41	NA
RP11-1391J7.1	2.1413	1.36e-38	NA
LA16c-306A4.2	2.14136	1.74e-21	NA
CTB-118P15.2	2.14154	2.59e-06	NA
RP11-386M24.9	2.14272	9.18e-10	NA
KB-1836B5.1	2.143	2.64e-30	NA
CTC-457E21.1	2.14405	1.12e-08	NA
RP11-91P24.5	2.14422	1.73e-19	NA
AC011524.3	2.14423	0.000108566	NA
AC073257.1	2.1444	6.85e-07	NA
RP1-40E16.2	2.146	4.43e-20	NA
AC128709.3	2.14613	1.38e-07	NA
RP11-761I4.4	2.14682	1.82e-19	NA
CTB-78F1.1	2.14763	3.41e-06	NA
RP11-411B10.2	2.14781	6.44e-22	NA
NUCB1-AS1	2.14796	1.34e-13	NUCB1 antisense RNA 1
RP11-278H7.4	2.14884	4.4e-12	NA
LINC00112	2.1493	1.42e-09	long intergenic non-protein coding RNA 112
LL0XNC01-36H8.1	2.14942	1.66e-31	NA
RP11-177H13.2	2.14993	1.92e-74	NA
RP11-318C2.1	2.15023	2.77e-08	NA
RP11-55L4.1	2.15076	2.61e-08	NA
RP11-319G9.3	2.15137	3.02e-21	NA
CTD-2538G9.5	2.15139	8.91e-24	NA
RP11-399F2.2	2.15201	8.32e-08	NA
CTB-50L17.9	2.15204	8.2e-37	NA
RP11-945F5.1	2.15268	8.14e-08	NA
RP11-231E19.1	2.15305	1.36e-11	NA
CTD-2587H24.5	2.15356	4.22e-07	NA
LINC00893	2.15379	6.92e-36	long intergenic non-protein coding RNA 893
CTC-774J1.1	2.15423	4.92e-06	NA
CTA-212A2.3	2.15463	5.46e-17	NA
CTB-61M7.1	2.15563	1.46e-05	NA
LINC00427	2.15569	2.24e-14	long intergenic non-protein coding RNA 427
CTC-479C5.10	2.1573	3.09e-47	NA
CTB-31N19.5	2.15804	3.32e-07	NA
RP11-34F13.3	2.15884	7.88e-12	NA
AP000593.7	2.1593	5.93e-25	NA
RP11-21K12.3	2.1594	2.8e-44	NA
CTA-363E6.1	2.15947	7.5e-10	NA
AC114730.11	2.15952	1.45e-25	NA
LA16c-321D4.2	2.16004	6.32e-26	NA
LA16c-361A3.3	2.16011	9.53e-32	NA
CTD-2583P5.1	2.16032	2.67e-07	NA
RP11-276H1.3	2.16074	5.48e-20	NA
RP11-227G15.8	2.16122	5.15e-17	NA
RP11-85I17.2	2.16224	1.7e-22	NA
RP11-240L7.4	2.16307	7.91e-20	NA
Z69720.2	2.16339	7.81e-15	NA
RP11-359G22.2	2.16345	3.27e-40	NA
RP11-883G14.4	2.16452	1.67e-08	NA
LLNLR-246C6.1	2.16454	1.54e-34	NA
CTD-2553L13.5	2.16549	1.95e-11	NA
RP5-1070A16.1	2.16551	0.00554728	NA
RP11-85I21.1	2.16582	6.55e-06	NA
RP11-131H24.4	2.16593	1.07e-14	NA
AC116366.5	2.16703	1.09e-16	NA
RP11-1379J22.2	2.1672	9.16e-41	NA
AC108463.1	2.16762	3.25e-68	NA
AC017006.2	2.16773	5.44e-09	NA
CTC-575I10.1	2.16794	4.03e-09	NA
CTD-2015A6.2	2.168	7.25e-08	NA
GS1-279B7.1	2.16804	2.72e-13	NA
RP11-24F11.2	2.16823	2.38e-49	NA
AC091814.2	2.16864	2.48e-07	NA
RP11-1069G10.1	2.16929	1.67e-51	NA
AC006129.2	2.16973	5e-50	NA
GAPLINC	2.17001	4.32e-41	gastric adenocarcinoma associated, positive CD44 regulator, long intergenic non-coding RNA
WI2-80269A6.1	2.17035	2.77e-10	NA
CTD-2529P6.3	2.17084	1.82e-17	NA
RP5-859D4.3	2.17157	2.19e-07	NA
RP11-311F12.2	2.17194	4.48e-07	NA
AC006458.3	2.17248	1.53e-10	NA
RP11-118K6.3	2.17344	1.9e-73	NA
RP11-127I20.7	2.1737	8.2e-11	NA
RP5-1069C8.2	2.17464	5.57e-10	NA
RP11-538I12.3	2.17616	4.88e-13	NA
RP11-578F21.6	2.17653	4.81e-18	NA
RP3-468O1.6	2.17692	7.38e-10	NA
RP11-235E17.6	2.17719	2.52e-33	NA
CTD-2270L9.2	2.17782	1.97e-14	NA
RP11-493P1.2	2.1789	1.97e-19	NA
RP11-383C6.2	2.17939	5.1e-12	NA
RP11-104F15.9	2.17977	4.02e-41	NA
RP11-515O17.3	2.17982	2.68e-08	NA
RP11-14I17.2	2.1806	2.57e-11	NA
RP11-403I13.5	2.18212	1.9e-18	NA
RP11-789C2.1	2.1822	3.69e-06	NA
RP11-219E7.2	2.18316	5.51e-14	NA
RP11-514D23.1	2.1836	5.77e-06	NA
LINC01518	2.18432	7.62e-06	long intergenic non-protein coding RNA 1518
RP11-420N3.2	2.18497	2.76e-06	NA
RP11-21B21.4	2.18582	4.24e-24	NA
LINC01297	2.18616	2.79e-07	long intergenic non-protein coding RNA 1297
LINC00593	2.18665	2.2e-19	long intergenic non-protein coding RNA 593
RP11-494H4.3	2.18765	2.98e-10	NA
CTA-125H2.2	2.18803	5.11e-06	NA
RP11-697H9.2	2.18873	1.26e-10	NA
RP1-168P16.2	2.18888	3.07e-17	NA
RP11-272D12.2	2.18942	3.01e-10	NA
CTB-39G8.3	2.18987	1.52e-43	NA
LINC01440	2.19045	9.23e-07	long intergenic non-protein coding RNA 1440
KB-176G8.1	2.19061	1.04e-28	NA
RP11-408O19.5	2.1923	6.47e-23	NA
RP11-616M22.2	2.19232	1.52e-14	NA
AP000146.2	2.19272	1.31e-06	NA
LRP1-AS	2.19328	6.83e-16	LRP1 antisense RNA
RP11-64P14.7	2.19349	1.62e-07	NA
RP11-319G9.5	2.19356	1.28e-13	NA
DOCK4-AS1	2.19548	3.15e-14	DOCK4 antisense RNA 1
CTD-2315M5.2	2.19571	3.89e-11	NA
AC006128.2	2.19693	3.05e-38	NA
RP11-1263C18.1	2.19707	0.000105067	NA
CTC-529L17.2	2.19786	2.81e-14	NA
AC114730.7	2.19912	1.82e-14	NA
CTD-3023L14.2	2.1994	3.64e-07	NA
RP11-246E12.2	2.20019	9.15e-10	NA
RP11-964E11.2	2.20035	1.13e-05	NA
RP11-483P21.6	2.20312	3.76e-24	NA
CTD-2621I17.6	2.20386	5.48e-13	NA
RP11-637N19.1	2.20419	6.79e-13	NA
RP11-521I2.3	2.20426	1.5e-31	NA
LIMS1-AS1	2.20484	1.07e-25	LIMS1 antisense RNA 1
AC093642.3	2.20513	3.88e-32	NA
AC008079.10	2.20562	7.63e-52	NA
RP1-118J21.25	2.20619	2.7e-19	NA
RP5-951N9.2	2.2071	9.78e-08	NA
AC007040.8	2.20743	1.95e-13	NA
RP11-567F11.2	2.20777	4.89e-12	NA
RERG-IT1	2.20803	6.14e-27	RERG intronic transcript 1
RP11-274H24.1	2.2081	5.57e-11	NA
RP11-1086F11.1	2.21081	2.96e-13	NA
CTA-221G9.11	2.21092	3.58e-06	NA
IFNG-AS1	2.21114	6.09e-19	IFNG antisense RNA 1
RP11-1105G2.4	2.21246	6.37e-20	NA
RP11-380M21.4	2.21277	4.01e-13	NA
RP11-91K8.5	2.21279	2.38e-12	NA
RP11-584P21.2	2.21333	2.78e-25	NA
LA16c-358B7.4	2.21355	1.54e-26	NA
LINGO1-AS1	2.21474	3.77e-12	LINGO1 antisense RNA 1
RP13-631K18.3	2.21501	7.68e-10	NA
LINC01151	2.2163	5.4e-08	long intergenic non-protein coding RNA 1151
LINC01012	2.21739	2.99e-39	long intergenic non-protein coding RNA 1012
RP11-147K16.3	2.21746	4.58e-06	NA
LINC01030	2.21755	1.44e-10	long intergenic non-protein coding RNA 1030
RP11-115H15.2	2.21799	1e-09	NA
RP11-575A19.2	2.21909	6.89e-21	NA
RP11-883A18.3	2.21942	1.17e-13	NA
RP11-809C18.3	2.21947	7.01e-17	NA
RP11-196H14.4	2.21971	3.89e-11	NA
RP4-536B24.4	2.21972	1.29e-08	NA
RP1-209A6.1	2.22011	6.89e-06	NA
KB-1460A1.2	2.22044	6.93e-12	NA
RP11-20G13.3	2.22053	4.54e-25	NA
RP11-13J8.1	2.22065	5.45e-22	NA
RP11-575M22.1	2.22067	7.69e-09	NA
RP1-225E12.3	2.22075	2.17e-10	NA
RP11-35J23.1	2.22077	0.000817845	NA
LINC01227	2.22078	4.39e-11	long intergenic non-protein coding RNA 1227
RP5-1107A17.3	2.22136	7.86e-21	NA
CTC-244M17.1	2.22156	8.93e-07	NA
RP11-395I14.2	2.22169	6.33e-43	NA
RP11-325E5.1	2.22199	7.56e-17	NA
RP13-516M14.8	2.22214	1.38e-40	NA
CTC-484P3.3	2.22217	5.8e-09	NA
AC009133.17	2.22251	1.22e-28	NA
Z69666.2	2.22282	4.89e-21	NA
AC096669.3	2.22298	3.34e-23	NA
RP5-1009E24.8	2.22434	9.08e-26	NA
RP11-464D20.6	2.226	3.39e-16	NA
RP11-65J3.2	2.22664	1.01e-16	NA
ANKRD33B-AS1	2.22688	1.47e-11	ANKRD33B antisense RNA 1
DAPK1-IT1	2.2278	1.97e-10	DAPK1 intronic transcript 1
RP11-697N18.4	2.22813	1.89e-18	NA
RP11-680A11.5	2.22818	5.66e-68	NA
CTD-2116N20.1	2.22876	2.23e-14	NA
LA16c-349E10.1	2.22942	2.45e-18	NA
SPRY4-IT1	2.22944	6.45e-26	SPRY4 intronic transcript 1
RP11-408N14.1	2.22968	2.83e-08	NA
RP11-630D6.5	2.22974	2.04e-10	NA
SEMA6A-AS1	2.2303	1.77e-47	SEMA6A antisense RNA 1
LINC00607	2.23158	3.14e-41	long intergenic non-protein coding RNA 607
RP11-93I21.3	2.23278	2.28e-21	NA
RP11-294N21.2	2.23768	4.23e-08	NA
RP11-543N12.1	2.23777	3.32e-07	NA
RP1-101G11.3	2.23816	3.16e-08	NA
RP13-977J11.6	2.2389	9.8e-18	NA
AC007461.2	2.23895	6.62e-30	NA
RP11-360N9.3	2.23916	1.9e-14	NA
RP11-536K7.3	2.23983	1.86e-83	NA
AC003984.1	2.23983	1.16e-22	NA
RP11-269G24.6	2.24117	1.33e-11	NA
RP11-143A12.3	2.24141	4.63e-07	NA
RP11-1007G5.2	2.24268	3.54e-09	NA
KCNMB2-AS1	2.24274	1.02e-17	KCNMB2 antisense RNA 1
RP1-69D17.3	2.24395	1.54e-16	NA
CTB-31O20.8	2.24432	1.36e-16	NA
LINC01479	2.24449	2.37e-14	long intergenic non-protein coding RNA 1479
AC009305.1	2.24457	6.02e-11	NA
RP11-115D19.3	2.24531	4.04e-05	NA
LINC00165	2.246	3.02e-12	long intergenic non-protein coding RNA 165
LINC00397	2.24613	2.84e-05	long intergenic non-protein coding RNA 397
RP3-388N13.3	2.24689	1.35e-12	NA
SH3PXD2A-AS1	2.24767	1.5e-33	SH3PXD2A antisense RNA 1
HLA-DQB1-AS1	2.24792	2.55e-42	HLA-DQB1 antisense RNA 1
RP1-101D8.1	2.24862	1.43e-08	NA
RPPH1	2.24977	2.04e-08	ribonuclease P RNA component H1
RP5-902P8.12	2.2503	4.29e-31	NA
GS1-278J22.1	2.25056	4.57e-06	NA
RP11-10N16.2	2.25169	9.19e-09	NA
LINC00547	2.25194	1.01e-07	long intergenic non-protein coding RNA 547
RP11-264B17.3	2.25203	2.84e-42	NA
RP11-556H2.2	2.25413	1.42e-06	NA
RP5-1091N2.9	2.25529	2.67e-56	NA
RP11-642D21.2	2.25535	2.29e-09	NA
RP11-428C19.4	2.25538	2.62e-09	NA
CTB-102L5.8	2.25556	4e-25	NA
U52111.14	2.25628	1.68e-30	NA
RP11-149I2.4	2.25692	8.84e-12	NA
CTC-360G5.6	2.25697	1.09e-12	NA
CTD-2286N8.1	2.25721	3.45e-10	NA
RP11-414J4.2	2.25771	3.7e-09	NA
SALRNA2	2.25792	1.04e-18	senescence associated long non-coding RNA 2
RP11-295I5.4	2.25792	4.75e-15	NA
AC073321.4	2.25806	2.02e-10	NA
RP11-138H10.2	2.25864	0.000136653	NA
XXbac-BPG300A18.13	2.25881	1.54e-24	NA
LINC00477	2.25936	1.01e-06	long intergenic non-protein coding RNA 477
GK-IT1	2.26043	5.53e-14	GK intronic transcript 1
PCGEM1	2.26058	1.27e-07	PCGEM1, prostate-specific transcript (non-protein coding)
RP11-107N7.1	2.26076	3.33e-08	NA
RP11-45M22.5	2.26115	2.58e-14	NA
AC114812.8	2.26136	2.42e-13	NA
JAKMIP2-AS1	2.26224	7.61e-12	JAKMIP2 antisense RNA 1
RP4-665J23.1	2.26232	1.25e-51	NA
RP11-540O11.8	2.26332	3.64e-08	NA
RP11-153N17.1	2.26391	0.012761	NA
HM13-IT1	2.26464	3.62e-45	HM13 intronic transcript 1
AP000459.7	2.26544	6.49e-05	NA
RP11-165M1.3	2.26659	1.16e-13	NA
RP11-103C16.2	2.26671	3.84e-17	NA
RP11-609N14.1	2.26738	2.17e-07	NA
AC092295.4	2.26826	1.52e-13	NA
RP11-64D24.2	2.26859	2.52e-14	NA
RP5-1185I7.1	2.26868	5.11e-08	NA
RP11-304L19.4	2.26886	6.57e-12	NA
AF127936.5	2.26897	1.81e-37	NA
RP3-369A17.4	2.26987	1.59e-24	NA
N4BP2L2-IT2	2.27023	5.2e-46	N4BPL2 intronic transcript 2
RP11-242P2.2	2.2708	1.02e-06	NA
CTD-2085J24.3	2.27221	1.53e-10	NA
RP11-867G23.13	2.27387	2.77e-14	NA
RP11-263E1.1	2.27492	3.36e-07	NA
RP11-121A8.1	2.27559	9.68e-70	NA
AC104699.1	2.27578	1.4e-13	NA
RP11-818F20.5	2.27606	1.29e-10	NA
CFLAR-AS1	2.27614	4.98e-50	CFLAR antisense RNA 1
CTD-2196E14.5	2.27731	2.99e-13	NA
RP11-91P24.6	2.27857	1.85e-32	NA
RP11-541M12.6	2.28005	1.02e-43	NA
C12orf77	2.2806	1.7e-07	chromosome 12 open reading frame 77
RP11-1090M7.3	2.28116	1.37e-23	NA
LINC01429	2.28135	4.33e-08	long intergenic non-protein coding RNA 1429
RP11-428C19.5	2.28141	4.36e-10	NA
RP5-867C24.5	2.28156	1.01e-11	NA
RP11-357N13.1	2.2817	6.35e-22	NA
PHACTR2-AS1	2.2827	5.39e-11	PHACTR2 antisense RNA 1
PHEX-AS1	2.28415	4.08e-13	PHEX antisense RNA 1
KCNQ5-IT1	2.28452	0.00161418	KCNQ5 intronic transcript 1
CTD-2574D22.3	2.28459	6.86e-51	NA
RP11-543P15.3	2.28477	3.22e-21	NA
AKT3-IT1	2.28529	6.99e-15	AKT3 intronic transcript 1
AC017002.1	2.2854	3.8e-43	NA
RP11-799B12.2	2.28566	3.77e-16	NA
LINC00528	2.28595	1.53e-72	long intergenic non-protein coding RNA 528
LINC01397	2.28668	1.81e-11	long intergenic non-protein coding RNA 1397
CTA-722E9.1	2.28839	4.85e-12	NA
RP11-831A10.2	2.29005	3.2e-13	NA
RP5-902P8.10	2.2906	5.12e-34	NA
CTD-2537I9.12	2.29105	5.02e-38	NA
RP11-227G15.12	2.2913	2.21e-27	NA
C9orf139	2.29163	2.26e-48	chromosome 9 open reading frame 139
RP11-285E9.5	2.29186	1.03e-09	NA
TNK2-AS1	2.29286	3.19e-46	TNK2 antisense RNA 1
CTD-2263F21.1	2.2938	1.48e-24	NA
RP11-380G5.2	2.29398	1.69e-26	NA
FIRRE	2.29432	4.86e-24	firre intergenic repeating RNA element
RP11-483L5.1	2.29438	2.12e-34	NA
RP11-239L20.6	2.29612	4.28e-16	NA
RP11-711K1.7	2.29641	2.78e-05	NA
AC005954.3	2.29652	1.58e-20	NA
CTB-35F21.1	2.29688	7.28e-23	NA
RP11-184I16.4	2.2987	4.18e-11	NA
RP5-907C10.3	2.29938	1.71e-19	NA
RP11-903H12.3	2.29955	7.15e-32	NA
RP11-63G10.2	2.30001	1.74e-07	NA
RP11-10A14.6	2.30102	2.46e-11	NA
RP11-405M12.3	2.30122	2.56e-36	NA
RP11-61F12.1	2.30125	1.47e-17	NA
RP11-219E7.3	2.30147	8.39e-22	NA
KB-1980E6.3	2.3021	6.79e-11	NA
RP11-456I15.2	2.30288	2.65e-08	NA
RP11-550H2.1	2.30343	4.35e-07	NA
RP3-460G2.2	2.30395	4.05e-26	NA
RP4-604K5.3	2.30403	6.2e-10	NA
RP11-133F8.2	2.30569	1.25e-23	NA
RP11-893F2.6	2.30595	2.37e-11	NA
RP11-274A11.4	2.30613	6.16e-29	NA
CTD-2587H19.2	2.30615	3.28e-14	NA
AC005785.2	2.30658	8.78e-51	NA
CTD-2036P10.6	2.30682	4.07e-40	NA
LINC01067	2.30692	7.76e-06	long intergenic non-protein coding RNA 1067
RP4-710M16.2	2.30776	5.07e-25	NA
FGF12-AS2	2.3092	1.32e-21	FGF12 antisense RNA 2
RP11-401F2.4	2.30959	1.69e-06	NA
CTB-113P19.1	2.31001	1.98e-34	NA
RP11-569G13.2	2.31005	8.76e-13	NA
AC137932.6	2.3109	1.67e-54	NA
LINC01620	2.31191	2.76e-12	long intergenic non-protein coding RNA 1620
CTC-251D13.1	2.31268	3.2e-48	NA
RP11-629G13.1	2.3138	7.66e-12	NA
RP11-638I2.9	2.31385	2.93e-27	NA
RP11-506B6.6	2.31465	3.03e-42	NA
RP5-899E9.1	2.3155	4.36e-65	NA
RP11-244M2.1	2.31592	4.47e-39	NA
CTC-268N12.3	2.31611	9.95e-12	NA
RP4-802A10.1	2.31669	1.43e-13	NA
RP11-143J12.3	2.31698	1.82e-45	NA
RP11-803D5.1	2.31719	8.95e-32	NA
AC003092.2	2.31776	8.13e-07	NA
XXbac-BPG27H4.8	2.31809	2.5e-08	NA
LINC00588	2.31869	0.00371397	long intergenic non-protein coding RNA 588
AC108676.1	2.31925	1.97e-41	NA
RP11-66H6.3	2.32015	1.21e-07	NA
RP11-473C19.1	2.3202	1.79e-10	NA
RP11-6O2.4	2.32114	5.63e-29	NA
DKFZP434L187	2.32206	3.81e-07	NA
FLJ26245	2.32402	3.1e-08	NA
RP11-680B3.2	2.32544	4.71e-08	NA
RP5-837J1.4	2.32571	2.13e-14	NA
RP11-989F5.3	2.32644	2.64e-18	NA
RP11-391L3.4	2.32692	7.49e-11	NA
LINC00868	2.32698	8.33e-09	long intergenic non-protein coding RNA 868
LINC01150	2.32725	1.4e-53	long intergenic non-protein coding RNA 1150
AC092620.3	2.32752	1.35e-14	NA
BRWD1-IT1	2.32755	2.33e-07	BRWD1 intronic transcript 1
AP001063.1	2.32756	1.59e-10	NA
C17orf77	2.32774	1.73e-06	chromosome 17 open reading frame 77
AC006145.4	2.32867	2.72e-08	NA
AC006129.3	2.3287	3.21e-13	NA
RP11-359E10.1	2.32927	1.19e-51	NA
IL21R-AS1	2.33034	1.76e-23	IL21R antisense RNA 1
RP11-481C4.1	2.3324	1.11e-09	NA
RP11-383J24.1	2.33422	4.52e-08	NA
RP13-1016M1.2	2.33424	1.28e-27	NA
RP11-2N5.2	2.33449	8.75e-07	NA
RP11-147L13.2	2.33474	1.14e-32	NA
RP11-662I13.2	2.33564	4.46e-08	NA
LINC00895	2.33756	3.75e-08	long intergenic non-protein coding RNA 895
AC009501.4	2.33935	3.26e-53	NA
LINC00342	2.34025	6.05e-58	long intergenic non-protein coding RNA 342
RP11-126O1.4	2.34083	3.02e-12	NA
LINC01268	2.34119	8.64e-60	long intergenic non-protein coding RNA 1268
RP11-553L6.2	2.3415	3.83e-18	NA
AC007787.3	2.34252	2.49e-22	NA
RP11-28G8.1	2.34285	1.7e-13	NA
RP11-356I2.4	2.34285	1.38e-113	NA
RP11-290F5.2	2.34293	2.64e-28	NA
RP11-632K5.3	2.34361	2.78e-13	NA
RP11-327F22.1	2.34371	9.04e-49	NA
RP11-18F14.4	2.3441	1.56e-09	NA
RP11-442J21.2	2.34482	7.47e-07	NA
AC093484.4	2.34542	3.07e-16	NA
RP11-616M22.1	2.34594	2.79e-16	NA
RP11-202D18.2	2.34621	0.00140498	NA
RP11-274H2.3	2.34688	1.21e-42	NA
MMP25-AS1	2.34832	1.43e-78	MMP25 antisense RNA 1
CTD-2540F13.2	2.34966	2.87e-56	NA
RP11-367J7.3	2.34993	8.82e-09	NA
CTC-232P5.3	2.35212	2.93e-15	NA
RP11-258F1.1	2.35236	1.33e-46	NA
RP11-1084E5.1	2.35404	9.7e-13	NA
RP11-313P18.1	2.35449	3.3e-06	NA
RNU12	2.35478	4.35e-20	RNA, U12 small nuclear
RP13-39P12.3	2.35574	3.7e-35	NA
C1orf147	2.35579	4.27e-29	chromosome 1 open reading frame 147
AC027601.1	2.35581	3.57e-48	NA
RP11-115D19.2	2.35713	1.1e-05	NA
CTD-3187F8.14	2.3572	8.18e-27	NA
LINC01141	2.35816	3.16e-33	long intergenic non-protein coding RNA 1141
RP11-267A15.3	2.35898	2.29e-06	NA
RP11-169E6.4	2.36	8.29e-11	NA
CTD-2024I7.13	2.36105	1.1e-15	NA
RP11-8L2.1	2.36166	8.64e-07	NA
USP30-AS1	2.36206	7.32e-51	USP30 antisense RNA 1
RP11-247A12.1	2.36222	9.74e-16	NA
RP1-228P16.4	2.36227	5.46e-09	NA
RP11-138H8.2	2.36244	8.59e-13	NA
CTC-312O10.3	2.36387	7.9e-10	NA
RP11-73G16.1	2.36388	1.6e-08	NA
RP11-524N5.1	2.36417	1.04e-16	NA
AP000997.1	2.3645	3.71e-08	NA
AP000476.1	2.36534	2.87e-43	NA
RP11-70O5.2	2.36553	4.69e-08	NA
RP11-78O7.1	2.36588	3.61e-08	NA
HMBOX1-IT1	2.36645	1.35e-08	HMBOX1 intronic transcript 1
AC005387.3	2.36728	2.54e-28	NA
KCNIP4-IT1	2.36758	3.76e-06	KCNIP4 intronic transcript 1
RP1-142L7.8	2.36775	4.62e-12	NA
LINC01146	2.36786	6.51e-46	long intergenic non-protein coding RNA 1146
RP11-702L15.4	2.368	1.99e-07	NA
AC147651.4	2.36855	7.71e-70	NA
RP11-883G14.3	2.36873	2.52e-09	NA
RP11-370B11.3	2.36897	4.83e-14	NA
CTD-2373N4.5	2.36929	6.29e-14	NA
CTD-2576D5.4	2.3698	1.44e-25	NA
RP11-177B4.2	2.37094	3.6e-12	NA
AF011889.2	2.37101	5.82e-25	NA
RP11-274H2.2	2.37256	9.32e-41	NA
RP5-867C24.4	2.37306	1.59e-11	NA
AC104532.3	2.37494	2.69e-12	NA
GS1-124K5.13	2.37528	6.7e-13	NA
RP1-111C20.3	2.37532	1.93e-10	NA
RP11-84C10.4	2.37569	1.6e-32	NA
RP11-278J6.5	2.37621	9.18e-09	NA
RP3-438O4.4	2.37627	6.95e-13	NA
LATS2-AS1	2.37638	1.03e-07	LATS2 antisense RNA 1
RP11-454F8.3	2.37668	6.04e-09	NA
ARHGAP26-IT1	2.37702	1.92e-12	ARHGAP26 intronic transcript 1
AC055764.1	2.37755	1.08e-09	NA
RP11-178L8.9	2.37769	4e-25	NA
RP11-391L3.3	2.37929	9.56e-19	NA
CERS3-AS1	2.37952	1.4e-25	CERS3 antisense RNA 1
RP11-326A13.2	2.37976	4.92e-08	NA
MUC2	2.38	6.48e-13	mucin 2, oligomeric mucus/gel-forming
RP11-326K13.3	2.38022	8.69e-11	NA
RP1-56J10.8	2.38336	9.03e-22	NA
NRIR	2.38387	1.42e-35	negative regulator of interferon response (non-protein coding)
AF121898.3	2.3844	3.52e-08	NA
RP11-1140I5.1	2.38542	6.85e-11	NA
RP11-525K10.3	2.38638	1.03e-56	NA
RP11-93G23.2	2.38718	2.68e-06	NA
AC015849.16	2.38735	1.44e-37	NA
RP11-486M23.1	2.38772	6.44e-22	NA
RP11-357N13.2	2.38816	1.94e-15	NA
RNF216-IT1	2.38918	3.7e-13	RNF216 intronic transcript 1
RP4-536B24.3	2.38986	2.5e-08	NA
BX255923.3	2.39169	7.12e-13	NA
CTC-542B22.2	2.39297	8.68e-41	NA
EML2-AS1	2.39336	6.12e-11	EML2 antisense RNA 1
CTD-2240J17.4	2.39391	6.01e-13	NA
TBX18-AS1	2.39391	8.6e-13	TBX18 antisense RNA 1
CTD-2330K9.2	2.39395	1.29e-06	NA
RP11-861L17.4	2.39435	1.1e-17	NA
RP13-516M14.10	2.39471	7.51e-43	NA
CTD-2553L13.4	2.39513	2.88e-11	NA
AC009495.3	2.39583	4.53e-27	NA
RP11-42A4.1	2.39721	5.84e-15	NA
AP001055.6	2.39875	9.93e-38	NA
CTC-523E23.5	2.39876	5.56e-71	NA
RP4-535B20.4	2.39922	9.01e-24	NA
RP11-83C7.1	2.39946	1.83e-09	NA
RP1-29C18.10	2.39978	6.44e-12	NA
AC008067.2	2.40199	5.06e-06	NA
RP11-774D14.1	2.40235	1.34e-07	NA
RP11-122C21.1	2.40334	2.19e-06	NA
LINC00161	2.4034	1.12e-15	long intergenic non-protein coding RNA 161
ENO1-IT1	2.40424	7.21e-44	ENO1 intronic transcript 1
AC007792.1	2.40463	5e-17	NA
RP11-849I19.2	2.40498	4.83e-09	NA
SLX1A-SULT1A3	2.40555	3.77e-22	SLX1A-SULT1A3 readthrough (NMD candidate)
RP11-252K23.1	2.40614	1.09e-10	NA
RP11-2L8.1	2.40693	1.46e-25	NA
RP11-445N18.7	2.40749	2.33e-11	NA
LINC00824	2.40768	2.96e-15	long intergenic non-protein coding RNA 824
RP11-848P1.3	2.40822	1.62e-112	NA
RP11-334E15.1	2.40838	3.31e-06	NA
RP11-16E23.3	2.40899	7.34e-13	NA
TCF4-AS2	2.40931	3.21e-06	TCF4 antisense RNA 2
LINC00710	2.41092	1.13e-07	long intergenic non-protein coding RNA 710
RP11-344E13.4	2.41233	1.11e-07	NA
CTB-33O18.2	2.41378	9.63e-18	NA
RP11-14J7.6	2.41496	6.77e-11	NA
RP11-118M9.3	2.41541	2.36e-29	NA
SLC7A11-AS1	2.41583	1e-13	SLC7A11 antisense RNA 1
RP11-866E20.3	2.41618	8.46e-08	NA
YEATS2-AS1	2.41658	2.42e-60	YEATS2 antisense RNA 1
LINC00355	2.41666	6.6e-06	long intergenic non-protein coding RNA 355
TRBV11-2	2.41721	2.82e-27	T cell receptor beta variable 11-2
RC3H1-IT1	2.41728	5.89e-08	RC3H1 intronic transcript 1
RP11-406H4.1	2.41752	2.85e-10	NA
RP1-63G5.7	2.41786	1.77e-09	NA
AC015849.2	2.41831	1.83e-20	NA
AC024084.1	2.41846	3.62e-12	NA
CTD-2168K21.1	2.41883	5.22e-14	NA
PICSAR	2.41949	5.3e-19	NA
RP3-477O4.14	2.41951	1.47e-60	NA
CDRT7	2.41977	8.98e-06	CMT1A duplicated region transcript 7 (non-protein coding)
RP11-686G23.2	2.42029	1.53e-09	NA
RP5-1039K5.16	2.42083	1.68e-16	NA
LINC00862	2.42102	4.27e-19	long intergenic non-protein coding RNA 862
LINC01260	2.42167	2.34e-33	long intergenic non-protein coding RNA 1260
RP11-196B3.2	2.42244	2.67e-12	NA
RP11-94H18.1	2.42402	2.35e-13	NA
RP11-1191J2.4	2.42463	5.24e-13	NA
AC138430.4	2.42526	5.8e-16	NA
CTD-3195I5.3	2.42531	2.59e-39	NA
RP11-472G21.2	2.42734	1.76e-19	NA
RP11-39M21.2	2.4287	4.3e-19	NA
LINC01531	2.42886	4.35e-14	long intergenic non-protein coding RNA 1531
RP4-668E10.4	2.42913	3.43e-06	NA
RP11-455F5.6	2.42915	2.6e-33	NA
CTD-2034I4.2	2.42969	9.41e-11	NA
LA16c-381G6.1	2.43374	9.31e-08	NA
RP11-654A16.1	2.43378	3.79e-09	NA
RP5-940J5.8	2.43489	7.26e-28	NA
RP11-81H14.2	2.43571	1.33e-29	NA
CH17-360D5.3	2.43572	1.11e-05	NA
LINC01523	2.43756	3.54e-08	long intergenic non-protein coding RNA 1523
RP11-70J12.1	2.43839	2.73e-15	NA
RP11-673E11.2	2.43851	2.11e-09	NA
RP11-556H2.1	2.439	6.27e-16	NA
AC092580.4	2.44002	3.47e-52	NA
AP001056.1	2.44089	7.53e-18	NA
RP11-497D6.5	2.44141	3.85e-07	NA
RP3-413H6.2	2.44145	1.23e-16	NA
AC092675.3	2.44241	2.97e-10	NA
FAM13A-AS1	2.44516	9.88e-63	FAM13A antisense RNA 1
RP11-332J15.1	2.44542	4.41e-14	NA
LINC01522	2.44552	1.44e-14	long intergenic non-protein coding RNA 1522
RP11-439C15.4	2.44591	1.56e-39	NA
CTA-276F8.2	2.44768	2.86e-11	NA
XXbac-BPG248L24.13	2.44788	1.68e-10	NA
CTD-2583P5.3	2.44967	8.55e-15	NA
LINC00221	2.44981	6.47e-09	long intergenic non-protein coding RNA 221
RP5-968J1.1	2.44984	8.79e-34	NA
AC002044.1	2.45089	1.32e-20	NA
LINC00384	2.4509	5.18e-17	long intergenic non-protein coding RNA 384
CTB-174D11.2	2.45194	2.34e-14	NA
RP1-102K2.6	2.45261	2.96e-14	NA
RP11-290L1.3	2.45319	3.85e-22	NA
RP11-190D6.1	2.45363	1.9e-08	NA
LINC01492	2.45386	2.71e-09	long intergenic non-protein coding RNA 1492
RP11-815J21.1	2.45464	9.58e-20	NA
AP000997.2	2.45477	1.02e-08	NA
RP11-278A23.2	2.45487	3.58e-19	NA
RP11-864I4.3	2.455	6.17e-24	NA
RP11-498C9.4	2.45584	2.48e-34	NA
CELF2-AS1	2.45631	1.33e-27	CELF2 antisense RNA 1
GM140	2.45687	3.06e-14	NA
RP11-310H4.2	2.45713	2.21e-14	NA
LINC00678	2.45846	7.05e-06	long intergenic non-protein coding RNA 678
FOXN3-AS2	2.45895	7.02e-09	FOXN3 antisense RNA 2
RP11-1250I15.3	2.45921	3.77e-11	NA
LINC00971	2.45962	1.2e-08	long intergenic non-protein coding RNA 971
ABHD11-AS1	2.45987	1.35e-42	ABHD11 antisense RNA 1 (tail to tail)
RP11-736E3.3	2.46123	3.36e-24	NA
RP11-384C4.6	2.46139	3.38e-09	NA
CTD-3032J10.3	2.46213	3.12e-15	NA
RP11-1334A24.6	2.46263	3.93e-76	NA
RP11-412P11.1	2.46332	7.44e-14	NA
AC104777.2	2.46366	5.19e-06	NA
RP11-404F10.2	2.46397	6.17e-24	NA
RP11-138I1.2	2.46607	8.62e-15	NA
AC114877.3	2.46893	8.9e-09	NA
RP11-452L6.8	2.46938	1.03e-15	NA
RP11-261P9.4	2.4697	7.27e-34	NA
RP11-867G23.1	2.47027	2.19e-22	NA
AC018685.1	2.47299	7.19e-10	NA
AC005306.3	2.47305	2.01e-34	NA
AC007078.4	2.47311	5.73e-10	NA
AP003025.2	2.47405	5.79e-08	NA
AC078852.2	2.47417	1.26e-10	NA
CTD-2537I9.13	2.47458	9.92e-35	NA
AC007278.2	2.47556	3.63e-15	NA
RP4-719C8.1	2.47772	3.25e-06	NA
RP11-826N14.2	2.47799	1.92e-16	NA
RP11-488C13.6	2.47811	1.92e-46	NA
AC008271.1	2.47881	5.95e-08	NA
AC002059.10	2.47935	3.37e-34	NA
SOX21-AS1	2.47941	9.66e-19	SOX21 antisense RNA 1 (head to head)
AC008746.12	2.47948	1.18e-41	NA
XXbac-B476C20.14	2.48017	3.96e-10	NA
RP1-16A9.1	2.48069	4.88e-23	NA
RP1-158P9.1	2.48089	1.43e-19	NA
AF131215.4	2.4814	2.1e-11	NA
AC133785.1	2.48144	4.29e-07	NA
AC011286.1	2.48234	5.47e-07	NA
RP11-401P9.7	2.48252	3.85e-11	NA
CTC-453G23.5	2.4829	2.13e-27	NA
RP11-16E12.2	2.48305	9.57e-29	NA
AC023669.1	2.48373	2.61e-11	NA
RP11-462B18.2	2.48387	6.76e-13	NA
AC011893.3	2.48416	1.61e-14	NA
RP11-426C22.4	2.48469	1.3e-36	NA
RP11-248B24.1	2.48475	1.86e-17	NA
RP11-326C3.14	2.48477	1.19e-15	NA
RP11-831H9.3	2.48494	4.98e-17	NA
RP11-222K16.2	2.48496	1.25e-46	NA
RP11-231E4.5	2.48507	2.48e-33	NA
RP11-480A16.1	2.48508	1.27e-47	NA
AC005152.3	2.48736	2.12e-15	NA
ITCH-IT1	2.48863	3.08e-11	ITCH intronic transcript 1
RP11-595B24.2	2.48921	2.23e-08	NA
RP11-54A4.2	2.48947	5.06e-40	NA
RP11-283C24.1	2.48964	3.54e-17	NA
GS1-278J22.2	2.49024	6.69e-09	NA
AC017060.1	2.49094	1.46e-24	NA
RP11-533O20.2	2.49112	1.96e-14	NA
RP11-476D10.1	2.49215	4.75e-29	NA
CTB-35F21.2	2.4934	6.54e-11	NA
AC016700.2	2.49357	7.18e-14	NA
CTD-2010I22.2	2.4938	4.31e-06	NA
RP11-438D8.2	2.49474	1.4e-26	NA
LINC01426	2.49499	5.48e-30	long intergenic non-protein coding RNA 1426
SLC6A1-AS1	2.49708	6.02e-30	SLC6A1 antisense RNA 1
WWC3-AS1	2.49737	5.49e-11	WWC3 antisense RNA 1
AC004448.5	2.49944	3.87e-17	NA
RP1-90G24.11	2.50091	5.16e-21	NA
MAFA-AS1	2.50718	1.61e-10	MAFA antisense RNA 1
RP11-307O13.1	2.508	5.88e-14	NA
RP11-1029J19.2	2.50815	4.42e-05	NA
CSNK1G2-AS1	2.50846	5.92e-23	CSNK1G2 antisense RNA 1
CTA-339C12.1	2.5089	3.1e-13	NA
RP11-785D18.3	2.50955	9.31e-14	NA
RP11-60A8.1	2.5097	4.51e-23	NA
RP11-2L8.2	2.50996	4.86e-08	NA
RP11-338O1.2	2.51098	4.67e-12	NA
RP11-513G11.4	2.51172	5.24e-35	NA
RP11-1193F23.1	2.5129	4.83e-16	NA
RP11-776H12.1	2.51464	9.4e-13	NA
RP11-59O6.3	2.5151	1.58e-08	NA
CTD-2035E11.5	2.51788	1.06e-49	NA
CASC11	2.51819	2.03e-37	cancer susceptibility candidate 11 (non-protein coding)
AC003009.1	2.51995	4.84e-11	NA
RP1-244F24.1	2.52169	8.73e-35	NA
RP11-44N11.2	2.52269	3.97e-41	NA
CTD-2534I21.9	2.52401	3.05e-08	NA
RP11-365O16.6	2.52439	2.75e-57	NA
AC015933.2	2.52481	1.76e-30	NA
RP11-608O21.1	2.52613	4.87e-05	NA
RP11-9N12.2	2.52656	1.55e-10	NA
LINC00664	2.52687	5.86e-34	long intergenic non-protein coding RNA 664
CTD-3032J10.2	2.52725	1.47e-12	NA
LINC00632	2.52733	7.86e-23	long intergenic non-protein coding RNA 632
AC141930.2	2.52809	1.79e-14	NA
RP1-224A6.9	2.5297	8.66e-29	NA
RP11-737O24.1	2.53301	2.82e-19	NA
RP11-459O16.8	2.53477	5.04e-15	NA
GPC6-AS1	2.53654	2.68e-09	GPC6 antisense RNA 1
PLA2G4C-AS1	2.53666	3.71e-32	PLA2G4C antisense RNA 1
RP11-497H17.1	2.53873	1.14e-37	NA
AC006369.2	2.53919	9.35e-43	NA
RP11-772C9.1	2.54025	6.65e-08	NA
RP11-284F21.10	2.5403	2.25e-61	NA
RP1-205F14P.1	2.5413	1.17e-10	NA
RP11-809N8.4	2.54133	2.81e-21	NA
PTPRJ-AS1	2.54304	8.72e-10	PTPRJ antisense RNA 1
CTB-193M12.3	2.54373	9.53e-13	NA
RP11-356J5.12	2.54418	1.98e-71	NA
RP11-523O18.5	2.54443	2.22e-37	NA
RP11-400F19.12	2.54573	8.58e-16	NA
CTD-2363C16.1	2.54733	2.23e-10	NA
RP11-75C10.6	2.5497	5.57e-34	NA
RP11-39M21.1	2.55021	8.39e-13	NA
RP4-753P9.3	2.55085	1.76e-45	NA
RP11-229O3.1	2.55133	2.36e-19	NA
CTC-344H19.4	2.55155	3.61e-17	NA
CASC20	2.55181	1.27e-08	cancer susceptibility candidate 20 (non-protein coding)
RP11-124N19.3	2.55298	1.12e-24	NA
OR7E47P	2.55347	1.61e-53	olfactory receptor family 7 subfamily E member 47 pseudogene
AC107218.3	2.55378	1.44e-29	NA
MNX1-AS2	2.55408	6.36e-12	MNX1 antisense RNA 2
RP11-616M22.5	2.55417	2.47e-14	NA
LINC00426	2.55418	6.15e-53	long intergenic non-protein coding RNA 426
PIK3CD-AS1	2.55481	1.02e-31	PIK3CD antisense RNA 1
GS1-174L6.4	2.55559	6.74e-16	NA
CTA-305I2.1	2.55609	5.62e-16	NA
RP11-856M7.1	2.55731	5.28e-17	NA
RP11-350G24.1	2.55742	1.19e-06	NA
RP11-416A14.1	2.55764	3.38e-14	NA
RP11-54F2.9	2.55808	1.37e-08	NA
RP5-1073O3.2	2.56042	9.42e-18	NA
RP11-30L3.2	2.56196	2.2e-19	NA
RP11-89M20.2	2.56209	0.000474313	NA
AP003774.1	2.56361	3.51e-37	NA
RP11-407G23.2	2.56487	6.62e-42	NA
CTA-833B7.2	2.56647	2.68e-16	NA
CTA-243E7.3	2.5666	6.55e-14	NA
XX-C00717C00720L.1	2.56703	7.29e-30	NA
RP5-998N21.4	2.56735	3.53e-27	NA
RP11-204N11.1	2.568	2.01e-09	NA
RP11-739N10.1	2.5684	2.45e-10	NA
LINC01433	2.56875	1.1e-19	long intergenic non-protein coding RNA 1433
RP11-650L12.1	2.56876	1.38e-11	NA
RP11-229P13.19	2.56878	4.47e-19	NA
CTC-459M5.1	2.56928	7.81e-23	NA
RP5-921G16.1	2.56971	7.49e-11	NA
RGS5	2.57395	9.85e-66	regulator of G-protein signaling 5
LINC01272	2.57399	1.64e-61	long intergenic non-protein coding RNA 1272
AC091177.1	2.57565	1.89e-31	NA
HP09025	2.57574	4.39e-19	NA
AC002044.3	2.57713	5.68e-12	NA
CTA-797E19.1	2.57794	1.14e-11	NA
LINC01468	2.57794	6.55e-14	long intergenic non-protein coding RNA 1468
RP11-3P22.2	2.57832	5.66e-13	NA
RP11-327I22.5	2.58082	3.9e-07	NA
RP11-570L15.1	2.58361	1.28e-15	NA
RP11-867G23.12	2.58502	1.21e-19	NA
RP1-278C19.8	2.58665	4.02e-27	NA
AC005387.2	2.58671	4.71e-39	NA
RP11-58G13.1	2.58729	2.07e-06	NA
RP11-146N23.4	2.58851	1.39e-11	NA
AC002480.2	2.58877	1.52e-10	NA
RP11-81A1.4	2.5889	1.99e-15	NA
RP13-884E18.4	2.58955	6.06e-12	NA
ARAP1-AS2	2.59	9.27e-39	ARAP1 antisense RNA 2
RP11-1H15.2	2.59065	1.07e-08	NA
RP11-124N14.3	2.59099	2.69e-77	NA
RP11-642C5.1	2.59128	2.56e-22	NA
MYO16-AS1	2.5913	5.37e-08	MYO16 antisense RNA 1
RP11-3J1.1	2.59219	6.18e-08	NA
PCAT29	2.59268	4.76e-38	prostate cancer associated transcript 29 (non-protein coding)
RP11-15M15.2	2.59396	6.68e-10	NA
KCCAT211	2.59465	4.28e-36	NA
RP5-1195D24.1	2.59627	4.6e-11	NA
RP11-572O17.1	2.59771	2.79e-40	NA
RP11-2E17.2	2.59773	2.9e-14	NA
RP11-310H4.3	2.59884	3.38e-14	NA
AC000036.4	2.60032	9.05e-22	NA
RP5-1029K10.2	2.60042	3.12e-17	NA
AC007050.17	2.60069	4.77e-11	NA
AC092667.2	2.60137	9.97e-45	NA
AC092657.2	2.60317	2.69e-11	NA
KB-173C10.1	2.60383	1.47e-11	NA
RP11-201E8.1	2.60665	5.64e-09	NA
RP11-145M4.1	2.60685	9.62e-16	NA
RP11-642A1.1	2.60693	6.74e-13	NA
RP11-434E6.4	2.61079	2.41e-74	NA
RP11-696F12.1	2.6112	3.69e-14	NA
RP5-1096D14.3	2.61209	7.09e-19	NA
RP11-264L1.1	2.61657	1.44e-13	NA
RP5-1077H22.1	2.61852	2.99e-13	NA
RP11-893F2.5	2.61895	4.47e-17	NA
RP11-367G18.1	2.61941	1.98e-27	NA
CTD-3032J10.4	2.61964	9.05e-17	NA
RP4-566L20.1	2.61969	6.68e-07	NA
CTD-2282P23.2	2.62056	4.67e-14	NA
LINC00272	2.6208	3.21e-14	long intergenic non-protein coding RNA 272
RP11-417L19.2	2.62205	1.29e-10	NA
RP11-407G23.5	2.62239	3.7e-36	NA
RP11-586D19.2	2.62368	2.67e-10	NA
RP13-494C23.1	2.62708	1.3e-24	NA
MLIP-AS1	2.62776	7.44e-11	MLIP antisense RNA 1
TRG-AS1	2.62857	6.34e-87	T cell receptor gamma locus antisense RNA 1
LINC01630	2.62917	1.88e-11	NA
TRIM36-IT1	2.62919	4.9e-08	TRIM36 intronic transcript 1
KCNMA1-AS3	2.63018	4.25e-12	KCNMA1 antisense RNA 3
RP11-202G18.1	2.63053	1.49e-14	NA
RP11-554D20.1	2.63195	9.74e-20	NA
RP11-112L6.3	2.6321	2.64e-50	NA
AC067945.4	2.63259	1.12e-37	NA
RP3-395M20.3	2.63395	1.87e-14	NA
ASMTL-AS1	2.6352	2.27e-37	ASMTL antisense RNA 1
AC002306.1	2.63728	6.96e-14	NA
AC007750.5	2.63741	4.01e-31	NA
RP11-91I20.4	2.63755	3.94e-09	NA
AC097382.5	2.63768	9.69e-17	NA
RP11-399K21.12	2.63831	1.53e-10	NA
RP11-2O17.2	2.63872	2.77e-14	NA
CTB-50L17.5	2.64018	4.45e-14	NA
CTA-384D8.35	2.64392	3.04e-50	NA
CTB-35F21.3	2.65028	5.2e-18	NA
RP11-617B3.2	2.6505	3.76e-19	NA
KCNK4-TEX40	2.65156	1e-13	NA
GPC6-AS2	2.65182	2.02e-14	GPC6 antisense RNA 2
RP11-192P3.4	2.65299	5.33e-33	NA
GRID1-AS1	2.65345	1.45e-13	GRID1 antisense RNA 1
RP11-41O4.2	2.65546	8.51e-13	NA
RP11-946L16.2	2.6564	3.63e-13	NA
RP11-67M9.1	2.65673	1.48e-06	NA
RP5-896L10.1	2.65723	7.37e-12	NA
RP4-712E4.1	2.65792	7.54e-13	NA
CH17-76K2.6	2.65821	1.23e-11	NA
RP11-691H4.3	2.65832	2.66e-07	NA
RP11-678G15.2	2.65865	5.87e-36	NA
LINC01526	2.65998	4.52e-16	long intergenic non-protein coding RNA 1526
RP11-10C8.2	2.66039	2.44e-11	NA
RP11-61I13.3	2.66063	2.35e-36	NA
RP11-43D4.3	2.66086	3.15e-13	NA
RP5-1031D4.2	2.66087	4.21e-27	NA
C20orf197	2.66108	8.99e-66	chromosome 20 open reading frame 197
CTD-2014D20.1	2.6612	2.14e-27	NA
RP11-861E21.2	2.66251	5.86e-47	NA
RP11-445N18.5	2.66301	4.63e-13	NA
CTA-414D7.1	2.66317	1.47e-28	NA
CTA-228A9.3	2.66343	8.47e-50	NA
AOAH-IT1	2.66392	4.25e-15	AOAH intronic transcript 1
LINC01304	2.66507	9.64e-08	long intergenic non-protein coding RNA 1304
TTLL7-IT1	2.66594	4.86e-13	TTLL7 intronic transcript 1
CTD-3195I5.4	2.6684	4.78e-13	NA
CTA-384D8.34	2.66935	1.03e-25	NA
RP6-91H8.1	2.66974	6.51e-11	NA
PCED1B-AS1	2.673	2.32e-92	PCED1B antisense RNA 1
RP11-178L8.5	2.67564	4.8e-09	NA
CITF22-62D4.1	2.67576	4.52e-10	NA
RP11-426C22.1	2.67614	6.86e-17	NA
RP11-416H1.2	2.67785	3.22e-22	NA
RP11-391A7.1	2.67793	1.52e-09	NA
CTB-37A13.1	2.6794	1.66e-10	NA
RP11-357N13.3	2.68172	6.16e-18	NA
LINC01480	2.68398	3.32e-58	long intergenic non-protein coding RNA 1480
RP11-1C1.6	2.68513	1.04e-13	NA
RP11-472N13.2	2.68564	5.79e-34	NA
AC004603.4	2.68614	1.58e-07	NA
RP11-636O21.1	2.68864	1.38e-16	NA
CTB-138E5.1	2.68869	2.13e-13	NA
LINC00589	2.68875	1.48e-18	long intergenic non-protein coding RNA 589
RP11-53B2.1	2.68915	7.17e-23	NA
RP11-318A15.8	2.68928	4.2e-17	NA
RP11-483E17.1	2.68929	1.32e-21	NA
RP3-455J7.4	2.68937	2.53e-34	NA
RP4-569D19.8	2.68987	1.85e-15	NA
RP11-360N9.2	2.69094	2.17e-35	NA
RP11-114H24.7	2.69132	5.83e-15	NA
RP11-713C5.1	2.69223	2.47e-26	NA
RP11-703M24.5	2.69307	5.33e-10	NA
ZBTB46-AS1	2.69338	8.42e-12	ZBTB46 antisense RNA 1
RP5-940J5.3	2.69449	5.38e-67	NA
AC159540.1	2.69615	1.06e-49	NA
BPESC1	2.69672	9.54e-08	blepharophimosis, epicanthus inversus and ptosis, candidate 1 (non-protein coding)
CTD-2118P12.1	2.70234	2.43e-11	NA
RP11-552D4.1	2.70514	8.1e-32	NA
RP11-264E20.1	2.70612	3.12e-35	NA
CTC-329D1.3	2.70705	9.69e-11	NA
RP11-763F8.1	2.70708	5.48e-25	NA
RP13-379O24.2	2.70946	1.47e-08	NA
RP11-837J7.4	2.71011	1.29e-41	NA
RP1-71H24.1	2.71022	7.44e-15	NA
RP11-276E17.2	2.71179	6.45e-18	NA
CTD-2542L18.1	2.71493	1.16e-18	NA
RP11-227G15.9	2.71538	7.52e-27	NA
RP11-302L19.3	2.71579	1.06e-52	NA
RP11-474I11.8	2.71601	8.38e-14	NA
CTD-2201E18.5	2.71601	8.55e-40	NA
RP11-360I2.1	2.71617	7.12e-15	NA
RP11-476K15.1	2.71692	2.84e-10	NA
AC010894.5	2.71699	6.83e-17	NA
RP11-47J17.3	2.71813	2.19e-09	NA
AC018742.1	2.71917	4.1e-11	NA
CTD-2528A14.5	2.71979	1.2e-15	NA
RP11-115D19.1	2.72095	3.83e-15	NA
RP11-25K21.6	2.72239	2.4e-17	NA
RP11-415D17.3	2.72247	2.1e-12	NA
CTD-2571L23.8	2.72322	6.44e-33	NA
MIR296	2.72405	1.16e-16	microRNA 296
AC104820.2	2.72526	2.38e-38	NA
AC091814.3	2.72541	9.78e-28	NA
RP11-789C17.1	2.72576	7.26e-74	NA
AC011899.9	2.73068	1.43e-82	NA
RP11-58A18.1	2.73165	4.94e-18	NA
RP1-167A14.2	2.73273	1.81e-50	NA
RP11-556O9.2	2.73352	5.29e-17	NA
RP11-395N21.2	2.73361	6.53e-11	NA
RP4-640H8.2	2.73403	7.09e-11	NA
LINC01021	2.73478	5.85e-22	long intergenic non-protein coding RNA 1021
RP11-81H14.1	2.73529	1.17e-37	NA
RP11-932O9.10	2.7364	1.03e-30	NA
XXbac-B461K10.4	2.73677	9.71e-61	NA
RP11-1137G4.3	2.73784	5.29e-15	NA
C20orf203	2.73864	8.83e-32	chromosome 20 open reading frame 203
AC078842.3	2.73907	1.06e-12	NA
LINC01614	2.7397	4.09e-37	long intergenic non-protein coding RNA 1614
RP11-751H17.1	2.74176	6.49e-07	NA
RP6-91H8.5	2.74197	1.6e-13	NA
AC112715.2	2.74365	2.74e-14	NA
RP5-858L17.1	2.74562	6.58e-72	NA
CTD-2562J17.4	2.74635	6.3e-15	NA
AC091153.4	2.74747	1.02e-15	NA
RP11-5L12.1	2.74972	2.48e-10	NA
RP11-395B7.4	2.75039	2.18e-37	NA
RP1-144F13.3	2.75454	3.08e-17	NA
RP11-563N6.6	2.75594	4.64e-16	NA
CTD-2530N21.5	2.75651	3.89e-14	NA
AC006272.2	2.7589	1.26e-35	NA
RP11-42O4.2	2.75896	1.97e-30	NA
RP1-288H2.2	2.76249	3.51e-57	NA
RP11-165M1.1	2.76274	1.51e-27	NA
RP11-321P16.1	2.76309	9.84e-25	NA
AC093642.6	2.7639	6.77e-14	NA
LINC00942	2.76518	2.78e-20	long intergenic non-protein coding RNA 942
LINC01127	2.76785	7.48e-21	long intergenic non-protein coding RNA 1127
RP5-1037N22.2	2.76998	2.51e-12	NA
AC012462.2	2.77109	2.68e-14	NA
RP11-290F5.1	2.77237	1.23e-33	NA
RP13-60M5.2	2.77254	9.14e-12	NA
AC008268.1	2.77326	1.97e-06	NA
RP11-552M14.1	2.77371	2.75e-17	NA
ASH1L-IT1	2.77462	7.62e-12	ASH1L intronic transcript 1
RP11-313P18.2	2.77526	3.56e-05	NA
AC003088.1	2.77551	1.96e-15	NA
RP11-429J17.5	2.77565	1.92e-17	NA
RP11-284F21.7	2.77699	1.93e-80	NA
CTD-2028E8.2	2.77778	3.33e-15	NA
AC002044.4	2.77801	1.08e-17	NA
DUXAP8	2.77974	3.04e-52	double homeobox A pseudogene 8
RP11-327F22.6	2.7816	1.39e-21	NA
RP11-744D14.2	2.78194	7.89e-08	NA
RP1-149A16.12	2.78234	2.79e-14	NA
LINC01094	2.78484	8.1e-105	long intergenic non-protein coding RNA 1094
LINC01152	2.78509	1.62e-51	long intergenic non-protein coding RNA 1152
LINC01559	2.78574	9.39e-15	long intergenic non-protein coding RNA 1559
C15orf54	2.78624	1.23e-42	chromosome 15 open reading frame 54
RAPGEF4-AS1	2.7873	1.11e-22	RAPGEF4 antisense RNA 1
RP11-88H10.2	2.78742	1.91e-11	NA
RP11-20I20.4	2.7903	8.35e-43	NA
RP11-172F10.1	2.79192	1.08e-11	NA
AC097713.4	2.79252	5.94e-19	NA
RP5-1112D6.4	2.79438	1.26e-59	NA
RP1-140K8.5	2.79606	1.85e-33	NA
RP11-96A15.1	2.79608	9.05e-12	NA
RP11-45A17.4	2.79622	2.42e-55	NA
RP1-55C23.7	2.79867	5.55e-17	NA
CTD-2376I20.1	2.79871	1.57e-16	NA
RP11-1C1.4	2.79935	8.34e-17	NA
RP13-192B19.2	2.80119	3.43e-18	NA
RP11-554E23.2	2.80167	6.6e-19	NA
RP11-454P21.1	2.80213	1.53e-06	NA
RP11-568J23.4	2.80458	1.04e-13	NA
RP11-1026M7.2	2.80489	6.77e-27	NA
RP11-145H9.3	2.80676	3.26e-50	NA
CTB-73N10.1	2.80787	3.52e-18	NA
RP11-107I14.4	2.80898	4.1e-09	NA
RP11-274H2.5	2.81243	7.92e-82	NA
CTD-2587H19.3	2.81268	1.42e-21	NA
AC007193.6	2.81393	7.47e-10	NA
L3MBTL4-AS1	2.81526	7.88e-90	L3MBTL4 antisense RNA 1
RP11-75L1.1	2.81663	4.42e-22	NA
RP11-283G6.4	2.81733	4.63e-56	NA
RP5-1120P11.1	2.81899	2.44e-98	NA
NALCN-AS1	2.81989	7.52e-14	NALCN antisense RNA 1
RP11-648O15.2	2.82258	1.56e-08	NA
RP11-605F22.1	2.825	7.29e-05	NA
RP11-267N12.1	2.82561	5.59e-35	NA
LINC00707	2.82632	8.81e-45	long intergenic non-protein coding RNA 707
RP11-478P10.1	2.82638	4.84e-15	NA
XIAP-AS1	2.82723	2.37e-12	XIAP antisense RNA 1
AJ003147.11	2.82846	2.43e-52	NA
LINC00879	2.82882	0.00010738	long intergenic non-protein coding RNA 879
RP11-102G14.1	2.82905	1.36e-37	NA
RP11-753H16.5	2.83186	1.62e-35	NA
RP11-566K11.7	2.83206	4.5e-28	NA
RP11-299G20.2	2.83508	2.83e-69	NA
RP11-388C12.5	2.83541	1.09e-29	NA
RP11-567E21.3	2.83704	3.44e-05	NA
RP11-567L7.3	2.83773	4.07e-16	NA
CTD-2589M5.5	2.83775	7.77e-17	NA
RP13-216E22.5	2.83933	9.79e-22	NA
RP11-349K16.1	2.83973	1.74e-07	NA
RP11-297C4.2	2.84007	9.44e-17	NA
RP11-42F12.1	2.84225	3.7e-13	NA
INHBA-AS1	2.84337	3.14e-35	INHBA antisense RNA 1
RP11-354P11.8	2.84361	1.63e-14	NA
RP11-823P9.4	2.84447	8.14e-11	NA
LZTS1-AS1	2.84548	1.78e-13	LZTS1 antisense RNA 1
TBX5-AS1	2.84964	1.89e-12	TBX5 antisense RNA 1
ITGB2-AS1	2.85178	2.6e-55	ITGB2 antisense RNA 1
RP11-344P13.4	2.85241	1.68e-16	NA
AC007362.3	2.85477	5.49e-24	NA
LINC00698	2.85553	1.26e-10	long intergenic non-protein coding RNA 698
AF064858.8	2.85866	1.22e-40	NA
RP1-207H1.3	2.86058	6.51e-16	NA
RP11-354K1.1	2.86248	8.94e-21	NA
RP11-344N10.2	2.86291	3.9e-16	NA
LA16c-390H2.4	2.86433	4.11e-52	NA
AC020956.3	2.86449	4.13e-11	NA
CH17-360D5.2	2.86567	1.57e-11	NA
CTD-2309O5.3	2.86816	1.98e-20	NA
CTD-2130O13.1	2.86824	1.18e-10	NA
CTD-2291D10.3	2.86841	1.79e-07	NA
RP11-70D24.1	2.87146	7.54e-32	NA
GS1-306C12.1	2.87158	5.75e-09	NA
AC109826.1	2.87287	1.08e-93	NA
RP11-57A1.1	2.87368	4.15e-35	NA
CTA-243E7.4	2.87963	9.15e-23	NA
RP11-982M15.7	2.88238	1.71e-19	NA
AC017104.2	2.88606	1.66e-17	NA
MIR122	2.88644	2.54e-61	microRNA 122
LINC00838	2.88768	3.96e-16	long intergenic non-protein coding RNA 838
RP3-404F18.5	2.88793	2.4e-25	NA
AP002954.4	2.88804	2.82e-43	NA
RP11-767N15.1	2.88888	2.49e-08	NA
RP11-161D15.3	2.88942	5.94e-07	NA
SALRNA1	2.89	3.9e-16	senescence associated long non-coding RNA 1
AC003003.5	2.89303	4.35e-30	NA
RP11-798M19.6	2.89685	4.56e-142	NA
GRPEL2-AS1	2.89913	5.16e-40	GRPEL2 antisense RNA 1
RP11-640N11.2	2.90601	2.07e-14	NA
LINC00524	2.90689	5.65e-08	long intergenic non-protein coding RNA 524
RP11-108P20.2	2.90693	8.17e-21	NA
AC012668.2	2.90704	1.74e-14	NA
AC106873.4	2.90737	1.36e-12	NA
LINC00861	2.90811	2.38e-68	long intergenic non-protein coding RNA 861
ASAP1-IT2	2.90929	4.03e-38	ASAP1 intronic transcript 2
AC019064.1	2.90997	4.27e-13	NA
RP11-348J24.2	2.91075	8.03e-37	NA
RP11-1072A3.3	2.91297	4.1e-82	NA
RP11-452C13.1	2.91372	2.23e-50	NA
LINC01206	2.91853	1.17e-13	long intergenic non-protein coding RNA 1206
RP11-1149M10.2	2.92015	3.9e-41	NA
RP11-67C2.2	2.92024	9.98e-44	NA
RP11-881L2.1	2.92036	5.86e-20	NA
MNX1-AS1	2.92057	1.49e-11	MNX1 antisense RNA 1 (head to head)
RP11-20J15.3	2.92242	1.98e-29	NA
RP11-338E21.2	2.92575	2.72e-13	NA
RP11-565A3.2	2.9262	8.57e-13	NA
RP11-422J15.1	2.92663	2.4e-11	NA
LINC01305	2.92944	7.03e-14	long intergenic non-protein coding RNA 1305
VCAN-AS1	2.93	1.91e-25	VCAN antisense RNA 1
LAMA5-AS1	2.93187	1.57e-52	LAMA5 antisense RNA 1
RP11-678G15.1	2.93272	1.47e-14	NA
CTD-2527I21.14	2.93373	1.23e-51	NA
RP11-1094M14.5	2.93479	1.65e-60	NA
RP11-543G18.1	2.93539	7.8e-16	NA
FLJ35934	2.93832	1.17e-47	NA
RP3-395M20.7	2.93884	1.37e-40	NA
AC073130.1	2.94048	2.28e-30	NA
RP3-323N1.2	2.94074	6.62e-12	NA
RP11-701H16.4	2.94383	4.06e-37	NA
XXbac-BPG299F13.14	2.944	3.95e-53	NA
RP11-148B3.2	2.94587	2.16e-21	NA
RP11-70D24.3	2.94598	5.13e-50	NA
CTD-2195B23.3	2.94608	1.53e-29	NA
CTD-3064M3.7	2.94698	3.62e-40	NA
AC009264.1	2.9479	1.59e-11	NA
RP11-688I9.5	2.94816	1.57e-09	NA
AC078883.3	2.94962	7.55e-89	NA
RP1-29C18.8	2.95025	3.32e-40	NA
LINC01271	2.95859	4.66e-46	long intergenic non-protein coding RNA 1271
AC007278.3	2.95968	9.79e-42	NA
RP4-647J21.1	2.9599	4.15e-65	NA
RP11-181G12.4	2.96241	2.49e-25	NA
LINC00626	2.96294	2.91e-27	long intergenic non-protein coding RNA 626
MGC39584	2.9634	1.06e-09	NA
CTB-178M22.1	2.96502	7.03e-13	NA
RP11-258F22.2	2.96524	7.21e-18	NA
AC124944.3	2.96679	1.1e-37	NA
SNHG12	2.96689	5.85e-94	small nucleolar RNA host gene 12
RP11-284F21.9	2.96908	8.27e-58	NA
AC079767.4	2.9726	8.4e-46	NA
MTUS2-AS1	2.97275	2.15e-14	MTUS2 antisense RNA 1
RP11-521M14.2	2.97521	3.37e-11	NA
RP11-116D2.1	2.97605	1.35e-09	NA
RP11-94A24.1	2.97669	2.67e-08	NA
CTD-2527I21.5	2.97849	3.97e-24	NA
RP1-79C4.4	2.97924	6.23e-29	NA
RP4-545L17.12	2.98806	7.92e-32	NA
CTD-2616J11.2	2.98963	2.89e-24	NA
RP11-421P23.2	2.99051	2.12e-24	NA
AF064858.11	2.99216	2.9e-35	NA
RP11-166B2.7	2.99234	4.67e-26	NA
AC092484.1	2.99253	8.86e-07	NA
CTD-2013N17.4	2.99452	1.76e-15	NA
CTD-2287O16.4	2.99463	2.43e-22	NA
RP11-332J15.4	2.9997	3.17e-21	NA
AC069394.1	3.01109	4.16e-18	NA
RP11-982M15.8	3.01188	7.24e-35	NA
CTD-2228K2.7	3.01401	2.32e-46	NA
RP4-644L1.2	3.01487	1.78e-35	NA
RP5-916L7.2	3.01492	1.02e-21	NA
AP000797.3	3.01774	2.83e-16	NA
RP11-19J5.2	3.01867	3.22e-17	NA
RP11-1399P15.1	3.02006	6.4e-33	NA
RP11-414H23.2	3.02275	7.56e-13	NA
AC156455.1	3.02944	2.48e-72	NA
RP11-445P17.3	3.03198	1.54e-17	NA
RP11-126O1.2	3.03253	4.72e-18	NA
PHKA2-AS1	3.03986	2.42e-108	PHKA2 antisense RNA 1
AC005522.7	3.04054	1.71e-12	NA
RP1-167G20.1	3.04218	1.11e-16	NA
RP11-247A12.7	3.0426	5.82e-31	NA
RP11-84D1.2	3.04334	3.38e-16	NA
CTB-22K14.1	3.04432	7.61e-11	NA
RP11-617F23.2	3.04438	5.4e-27	NA
AC006227.1	3.04614	5.5e-28	NA
RP5-943J3.1	3.0498	7.77e-30	NA
RP11-3P17.4	3.0516	3.58e-25	NA
RP11-191N8.2	3.05394	3.79e-12	NA
RP11-429E11.3	3.06031	1.36e-23	NA
RP11-264E20.2	3.06072	2.14e-34	NA
AC064834.3	3.06182	3.97e-23	NA
RP11-121A14.2	3.06555	6.18e-73	NA
RP11-21K12.2	3.07069	2.43e-76	NA
RP11-284H18.1	3.07185	5.96e-31	NA
AC003092.1	3.07789	3.05e-17	NA
RP11-275I4.2	3.07868	1.4e-17	NA
LINC01192	3.08015	1.61e-09	long intergenic non-protein coding RNA 1192
LINC01546	3.08154	1.62e-45	long intergenic non-protein coding RNA 1546
RP11-336A10.5	3.084	1.03e-71	NA
RP11-332J15.3	3.08719	4.39e-39	NA
AC007326.10	3.0881	3.82e-17	NA
RP11-340F14.6	3.08958	3.62e-86	NA
RP11-15I20.1	3.09013	2.43e-22	NA
LINC01280	3.0918	1.93e-15	long intergenic non-protein coding RNA 1280
AP001257.1	3.09225	2.89e-26	NA
RP11-455F5.5	3.0982	3.79e-52	NA
AC068196.1	3.1029	2.5e-30	NA
PSORS1C3	3.10344	1.46e-61	psoriasis susceptibility 1 candidate 3 (non-protein coding)
RP11-662G23.1	3.10415	5.83e-15	NA
RP3-495K2.3	3.10572	9.64e-08	NA
XXbac-BPG170G13.32	3.10772	7.75e-30	NA
RP11-161D15.2	3.10873	2.59e-08	NA
RP11-107E5.3	3.10954	5.72e-48	NA
RP11-569G13.3	3.11099	6.18e-15	NA
XXbac-B476C20.13	3.11119	2.99e-32	NA
DARS-AS1	3.11274	2.14e-143	DARS antisense RNA 1
LINC01501	3.11594	2.39e-23	long intergenic non-protein coding RNA 1501
LINC01551	3.11813	4.28e-11	long intergenic non-protein coding RNA 1551
RP13-297E16.5	3.12095	2.28e-15	NA
RP11-282I1.1	3.12362	3.28e-28	NA
RP11-38J22.3	3.12495	1.15e-50	NA
RP11-856M7.2	3.12618	1.31e-20	NA
RP4-539M6.14	3.12822	9.76e-18	NA
RP11-20G13.4	3.13156	3.03e-37	NA
RP11-196G11.2	3.13549	2.8e-62	NA
DPP9-AS1	3.13608	6.71e-68	DPP9 antisense RNA 1
RP11-474B16.1	3.14448	1.27e-64	NA
RP11-16C1.2	3.14811	1.79e-21	NA
RP11-616M22.3	3.1504	8.49e-13	NA
RP11-404O13.1	3.15197	1.82e-60	NA
SLC16A1-AS1	3.15209	6.1e-141	SLC16A1 antisense RNA 1
CDKN2A-AS1	3.156	2.21e-24	CDKN2A antisense RNA 1 (head to head)
RP11-229P13.15	3.15799	6.2e-19	NA
AC130469.2	3.16089	6.82e-33	NA
RP5-1031D4.3	3.16306	1.14e-90	NA
AC084117.3	3.16451	9.04e-54	NA
CASC6	3.16893	5.67e-13	cancer susceptibility candidate 6 (non-protein coding)
LINC00313	3.16933	4.74e-20	long intergenic non-protein coding RNA 313
AC096669.1	3.16988	2.98e-21	NA
AC133644.2	3.17422	2e-95	NA
CTD-2223O18.1	3.17483	1.71e-31	NA
LINC00896	3.17701	5.6e-28	long intergenic non-protein coding RNA 896
RP11-319E12.2	3.17944	8.09e-33	NA
RP11-1191J2.2	3.18204	1.33e-31	NA
AC073218.3	3.18425	5.05e-66	NA
RP11-299G20.5	3.18503	4.98e-72	NA
RP11-805I24.1	3.18766	3.67e-15	NA
CTD-2354A18.1	3.18844	6.29e-16	NA
[truncated: 322 more rows]

## Sheet: Survival-related lncRNAs
Survival-related lncRNAs in TCGA-KIRC dataset from OncoLnc website (access date: 2018.02.08)
Transcript ID	Name	Cox coefficient	Raw p-value	BH-adjusted p-value	Median Expression	Mean Expression	Cox model: coxph(Surv(times,died) ~ lncrna + grade1 + grade2 + grade3 + grade4 + sex + age)
T258476	MFI2-AS1.2	0.5168	3.7e-10	1.92067e-06	11.62	27.0543
T163669	KCCAT415	0.4405	6.1e-09	1.09011e-05	7.31413	13.4272
T258478	MFI2-AS1.1	0.4747	7.8e-09	1.09011e-05	15.8462	29.636
T319903	KCCAT428	0.4509	8.4e-09	1.09011e-05	12.121	24.8409
T276865	CAT631	0.448	1.7e-08	1.76494e-05	5.44064	16.0357
T325600	LINC00174	0.4498	2.5e-08	2.16292e-05	123.418	224.897
T351871	THCAT1.2	0.4204	4.4e-08	3.26291e-05	10.2047	24.7361
T090882	CAT1583	0.4325	6.7e-08	4.34746e-05	2.29969	7.08039
T259514	KCCAT605	0.4167	9.8e-08	5.65242e-05	9.79779	19.7278
T006282	BRCAT233	0.4165	2.6e-07	0.000116797	4.15952	16.2092
T005327	HNCAT116	0.42097	2.7e-07	0.000116797	4.54693	8.43515
T274474	THCAT17	0.4071	2.9e-07	0.000116797	8.28268	11.7872
T303475	THCAT105	0.4078	3.3e-07	0.000116797	5.44073	14.6571
T237145	CAT381	0.406	3.4e-07	0.000116797	11.0834	18.5262
T373822	CAT2279.1	0.4216	3.8e-07	0.000116797	30.771	69.46
T029274	LSCAT255	0.3992	4e-07	0.000116797	6.51952	10.9725
T265000	KCCAT590	0.4044	4.2e-07	0.000116797	36.5402	56.6413
T245060	CAT423	0.4269	4.3e-07	0.000116797	4.22058	8.39401
T183196	PRCAT62	0.4227	4.4e-07	0.000116797	3.1419	7.05254
T009776	KCCAT40	0.3849	4.5e-07	0.000116797	19.5765	36.315
T174446	THCAT507	-0.4758	5.4e-07	0.000128647	48.4895	68.0986
T042544	CAT1264	-0.4203	5.5e-07	0.000128647	14.7661	24.302
T249506	MEAT120	0.4319	5.7e-07	0.000128647	5.13295	18.3802
T378637	CRAT45	0.4169	6.3e-07	0.000136264	7.08522	13.8648
T076525	OVAT17.1	0.39363	6.9e-07	0.000141754	6.25865	11.5214
T079226	KCCAT297	0.3854	7.1e-07	0.000141754	27.3056	40.4868
T202002	BRCAT46	0.3964	8.2e-07	0.000153876	3.63388	7.69712
T074221	CAT1474	0.3977	8.3e-07	0.000153876	9.89655	17.3534
T314152	AMAT113	0.3934	9e-07	0.000157303	9.80174	15.6871
T037587	LSCAT107	0.377	9.3e-07	0.000157303	25.3017	36.8371
T319959	CAT912	0.37557	9.9e-07	0.000157303	73.0669	111.901
T325833	OVAT120	0.3946	1e-06	0.000157303	6.3438	11.0689
T081965	KCCAT531	0.36898	1e-06	0.000157303	30.4671	49.2639
T366807	THCAT128	0.395	1.1e-06	0.000167944	3.99584	9.00166
T223912	CAT2197	0.3872	1.2e-06	0.000173033	2.83366	5.40415
T062707	CAT1383.2	-0.458	1.2e-06	0.000173033	154.589	427.645
T256551	LSCAT87	0.363	1.4e-06	0.000196416	8.90787	13.9677
T150252	KCCAT642	0.372	1.5e-06	0.000199654	29.1245	46.9541
T285799	KCCAT125	0.3891	1.5e-06	0.000199654	12.3522	42.9269
T198160	CAT303.1	0.4088	1.6e-06	0.000202576	2.01053	3.52507
T258342	TM4SF19-AS1.2	0.3866	1.6e-06	0.000202576	27.8143	43.8007
T017168	LAMTOR5-AS1.2	-0.4144	1.7e-06	0.000205226	82.3373	138.136
T348281	HICLINC207.2	0.3584	1.7e-06	0.000205226	26.7243	42.2372
T371720	CAT2274	-0.4029	1.8e-06	0.000212359	91.6646	172.871
T351386	KCCAT143.2	0.40783	1.9e-06	0.000219176	9.77353	20.8063
T349869	PNAT110	0.3804	2e-06	0.000225696	64.6685	98.5465
T071362	AMAT50	0.36268	2.1e-06	0.000227106	16.7762	27.355
T320545	CAT917	0.4001	2.1e-06	0.000227106	20.8928	42.8238
T117944	AMAT81	0.3743	2.3e-06	0.000234104	78.2196	126.44
T144704	AMAT31	0.3614	2.3e-06	0.000234104	20.94	30.8519
T351395	KCCAT1	0.377	2.3e-06	0.000234104	305	514.137
T118151	LACAT184	0.36991	2.5e-06	0.000249567	11.4903	18.6515
T031959	CAT178	0.3681	2.6e-06	0.000249937	37.8016	65.6982
T151854	CAT1962	0.3705	2.6e-06	0.000249937	54.3867	72.6212
T227447	KCCAT448	0.361	2.7e-06	0.000254831	55.4652	91.127
T330641	OVAT3	0.36547	3.1e-06	0.000281546	16.5689	28.5439
T104538	KCCAT295	0.3692	3.2e-06	0.000281546	43.8234	70.616
T258685	OVAT91	0.362	3.2e-06	0.000281546	25.6722	38.5446
T225540	AMAT121	0.373	3.2e-06	0.000281546	21.7584	40.2363
T160908	CAT2013	0.3906	3.3e-06	0.000285505	119.009	203.193
T169636	KCCAT496	0.3547	3.4e-06	0.000288389	22.0766	37.7137
T138855	VPS9D1-AS1.2	0.3708	3.5e-06	0.000288389	28.7257	55.9694
T232422	OVAT57	0.3657	3.5e-06	0.000288389	7.79711	13.3034
T175844	CAT2105	0.3657	3.6e-06	0.000290085	31.5583	54.0573
T380744	KCCAT442.2	0.3653	3.7e-06	0.000290085	10.1854	17.5613
T005060	THCAT138	0.3704	3.7e-06	0.000290085	3.35145	6.95982
T169312	KCCAT619	0.3583	3.8e-06	0.000290085	18.7635	33.2888
T220458	CAT2182	0.3503	3.8e-06	0.000290085	6.04461	10.5497
T374160	KCCAT468	0.3497	3.9e-06	0.000293404	99.3694	138.985
T081323	OVAT81	0.35614	4e-06	0.000296629	19.2205	27.8252
T351417	CAT1100.1	0.3527	4.3e-06	0.00031146	64.856	109.91
T283696	CAT671	0.3628	4.4e-06	0.00031146	9.44095	18.5037
T036759	KCCAT509	0.3715	4.5e-06	0.00031146	5.64759	11.9178
T377475	KCCAT280	0.3489	4.5e-06	0.00031146	19.3888	28.5594
T017617	KCCAT16.2	0.36829	4.5e-06	0.00031146	8.11097	16.1777
T324412	KCCAT354	0.3712	5.1e-06	0.000341686	6.93391	15.073
T207123	CAT365	0.33	5.2e-06	0.000341686	18.474	31.8345
T019363	KCCAT554	0.3573	5.2e-06	0.000341686	33.5287	51.5026
T257703	TMEM44-AS1.3	0.3474	5.2e-06	0.000341686	24.3917	37.73
T328842	KCCAT440	0.3424	5.5e-06	0.000356881	100.953	139.306
T176656	CAT2108	0.3441	5.6e-06	0.000358884	132.594	209.842
T367184	AMAT86	0.3522	5.9e-06	0.000368999	30.0251	47.078
T007374	KCCAT617	0.35125	5.9e-06	0.000368999	71.8532	111.919
T231383	KHCAT67	0.3421	6.1e-06	0.000376965	47.4269	75.8053
T177475	AMAT9	0.3467	6.4e-06	0.000383426	210.799	313.084
T167588	KCCAT406	0.34996	6.4e-06	0.000383426	133.647	215.26
T166425	CAT2046	0.36059	6.5e-06	0.000383426	89.5378	140.232
T034491	CAT194.2	0.3674	6.5e-06	0.000383426	8.29525	21.1843
T222063	KCCAT154	0.348	6.8e-06	0.000396616	70.5428	123.509
T138950	CAT1889	0.3592	6.9e-06	0.000397977	69.9341	105.633
T378186	ESAT97	0.3593	7e-06	0.000399308	4.5323	9.24836
T272008	OVAT49	0.3469	7.2e-06	0.000401884	13.6004	20.931
T325788	PNAT128	0.3601	7.2e-06	0.000401884	130.928	209.414
T332663	CAT974	0.34446	7.3e-06	0.000403131	31.9913	47.8136
T196811	CAT293.3	0.3551	7.5e-06	0.000409816	20.2107	28.6215
T054279	CAT1335	0.33466	7.6e-06	0.000410954	5.0591	6.95433
T380707	HRAT6	0.34211	7.9e-06	0.000422772	55.4126	75.4957
T073683	KCCAT127	0.3489	8e-06	0.000423755	24.5603	48.9396
T074283	CAT1475	0.3341	9e-06	0.000471909	3.45467	5.7551
T150556	CAT1953.1	0.3603	9.1e-06	0.000472381	14.6296	30.867
T313640	CAT881	0.3366	1e-05	0.000503981	38.8808	62.7136
T198177	NIFK-AS1	0.33593	1e-05	0.000503981	38.1865	53.7426
T251112	IL20RB-AS1	0.3585	1e-05	0.000503981	26.0719	95.2009
T124208	KCCAT410	0.3686	1.1e-05	0.000538689	234.961	588.825
T335940	KCCAT288	0.33263	1.1e-05	0.000538689	29.8169	47.7936
T348497	KCCAT219	0.3323	1.1e-05	0.000538689	60.353	82.9023
T330617	LINC01004.1	0.3426	1.2e-05	0.000566291	6.14915	10.2364
T366910	CAT1199.1	0.3426	1.2e-05	0.000566291	20.0599	36.5515
T291836	CAT734	-0.422	1.2e-05	0.000566291	247.35	392.944
T086691	OVAT140	0.3541	1.2e-05	0.000566291	2.20106	4.25509
T011263	THCAT364	0.3517	1.3e-05	0.000576778	3.28122	6.46718
T177088	MPAT3	0.3336	1.3e-05	0.000576778	84.7631	155.26
T353381	CAT1115.1	0.3299	1.3e-05	0.000576778	7.74581	11.7215
T257667	KCCAT635	0.3493	1.3e-05	0.000576778	5.80766	12.8595
T335756	KHCAT43	0.3343	1.3e-05	0.000576778	31.9763	53.3453
T304560	CAT808	-0.3706	1.3e-05	0.000576778	150.773	347.619
T149628	HICLINC345.1	0.3593	1.3e-05	0.000576778	8.35843	12.9778
T138053	CAT1884.5	0.3683	1.4e-05	0.000610706	3.5121	9.11565
T212768	KCCAT485	0.3262	1.4e-05	0.000610706	9.91591	16.4346
T351389	KCCAT143.1	0.3263	1.5e-05	0.000638238	13.2433	23.4647
T106755	AMAT117	0.3327	1.5e-05	0.000638238	13.9429	19.6354
T104302	HNCAT105	0.3461	1.5e-05	0.000638238	9.92785	16.7642
T228294	MCM3AP-AS1.1	0.335	1.6e-05	0.000659175	24.5122	37.8133
T138644	KCCAT576	0.3281	1.6e-05	0.000659175	18.5633	30.4488
T062711	CAT1382.1	-0.392	1.6e-05	0.000659175	259.7	729.627
T169754	OVAT50	0.34724	1.6e-05	0.000659175	10.1334	17.1232
T316249	THCAT242	0.3291	1.7e-05	0.000673641	7.74859	11.7561
T121387	KCCAT232	0.324	1.7e-05	0.000673641	72.7145	107.068
T019309	LACAT30	0.3436	1.7e-05	0.000673641	7.53447	24.2108
T323010	SNHG15.2	0.3183	1.7e-05	0.000673641	196.678	322.136
T348199	CAT1069	0.3346	1.7e-05	0.000673641	150.969	212.788
T350782	RNF139-AS1.2	0.30601	1.8e-05	0.000687044	52.3025	80.7689
T301883	CAT791	0.3381	1.8e-05	0.000687044	27.4561	47.7309
T143792	KHCAT120	0.3272	1.8e-05	0.000687044	47.284	73.8058
T144746	OVAT145	0.3385	1.8e-05	0.000687044	9.6753	17.8128
T140209	HNCAT38	0.3423	1.8e-05	0.000687044	2.30446	5.49548
T158433	KCCAT621	0.3336	1.9e-05	0.00071992	146.195	215.228
T120415	CAT1775.1	0.34427	2e-05	0.000731127	2.66286	6.72008
T333062	LSCAT189	0.31665	2e-05	0.000731127	12.551	23.0216
T232922	CAT2241.1	0.3558	2e-05	0.000731127	3.88965	6.87695
T072551	AMAT1	0.32171	2e-05	0.000731127	78.2983	109.811
T196775	MIR4435-1HG.5	0.332	2e-05	0.000731127	121.612	179.842
T186337	SMAT29	0.3244	2.1e-05	0.000762315	24.5122	36.1787
T173435	KCCAT165	0.3234	2.2e-05	0.000782205	253.908	385.673
T245818	LVCAT63	-0.3587	2.2e-05	0.000782205	105.834	181.49
T350920	KCCAT393	0.3163	2.2e-05	0.000782205	35.8957	52.023
T074090	CAT1473.1	0.3232	2.3e-05	0.000790682	41.0836	65.6017
T208670	CAT370	0.3308	2.3e-05	0.000790682	59.7749	87.7938
T188030	CAT233	0.3349	2.3e-05	0.000790682	66.8668	104.376
T280605	KCCAT568	0.3274	2.3e-05	0.000790682	14.0151	20.8318
T216742	KCCAT601	0.31747	2.3e-05	0.000790682	88.0034	146.19
T165981	KCCAT419	0.32516	2.4e-05	0.000803768	63.014	96.7255
T244790	MAGI1-AS1	0.3367	2.4e-05	0.000803768	46.925	85.0611
T011686	CAT56	-0.384	2.4e-05	0.000803768	667.255	898.447
T283345	BRCAT52	0.3425	2.4e-05	0.000803768	11.2932	21.3926
T116595	AMAT71	0.3039	2.5e-05	0.000826592	37.1977	51.5096
T379896	CAT2313	0.3331	2.5e-05	0.000826592	27.7357	51.6145
T237047	ITPR1-AS1	0.3321	2.6e-05	0.000838298	23.3869	40.479
T122207	CAT1787	0.3233	2.6e-05	0.000838298	27.0991	38.8201
T154311	CAT1980	0.3104	2.6e-05	0.000838298	46.3732	69.991
T129953	CAT1841.2	0.32204	2.6e-05	0.000838298	143.23	256.725
T123737	KCCAT209	0.317	2.7e-05	0.000854616	108.859	156.784
T052781	KHCAT150	0.34923	2.7e-05	0.000854616	1.29364	5.00304
T100165	STCAT4	0.3443	2.7e-05	0.000854616	4.09782	11.7848
T212847	UBOX5-AS1.1	0.3223	2.8e-05	0.000854988	5.0087	8.43419
T047812	THCAT58	0.3257	2.8e-05	0.000854988	13.7574	40.6287
T196460	CAT287	0.3156	2.8e-05	0.000854988	43.2915	81.2142
T206429	KHCAT121	0.3291	2.8e-05	0.000854988	3.60932	5.51387
T216482	CAT2161	0.321	2.8e-05	0.000854988	105.386	158.329
T124926	CAT1805	0.3247	2.8e-05	0.000854988	75.5015	111.122
T256578	LVCAT71	0.3323	2.9e-05	0.000870168	5.93828	14.2881
T377799	KCCAT598	0.3309	2.9e-05	0.000870168	13.5234	19.8807
T148887	KCCAT216	0.3196	2.9e-05	0.000870168	28.595	66.8914
T200696	OVAT80	0.3257	3e-05	0.000895	6.09747	9.30092
T114599	BRCAT65	0.3572	3.1e-05	0.000909158	2.17944	4.55181
T121386	KCCAT569	0.3218	3.1e-05	0.000909158	45.2735	79.8881
T376428	MBAT1	0.312	3.1e-05	0.000909158	950.278	1241.34
T042634	LINC00845	-0.392	3.2e-05	0.000922844	2.53554	4.7995
T353392	CAT1115.3	0.324	3.2e-05	0.000922844	6.66547	12.4726
T161002	HICLINC351	0.3343	3.2e-05	0.000922844	8.20438	14.4
T042841	OVAT58	0.3337	3.3e-05	0.000941225	16.7412	27.0563
T210049	KCCAT114.1	0.343	3.3e-05	0.000941225	9.96962	26.83
T165114	LSCAT207	0.3196	3.5e-05	0.000992814	6.99511	13.9201
T044563	MEAT111	0.3084	3.6e-05	0.000999337	14.5507	25.3202
T249970	CAT445	0.3294	3.6e-05	0.000999337	4.07386	8.91776
T375146	CAT2282	0.3087	3.6e-05	0.000999337	127.739	186.416
T244614	ADAMTS9-AS1.3	-0.3906	3.6e-05	0.000999337	433.368	804.283
T004492	KCCAT616	0.3088	3.7e-05	0.00101088	97.764	161.051
T256885	TPRG1-AS2	0.3251	3.7e-05	0.00101088	21.2864	36.7111
T174484	ZNF790-AS1	0.3274	3.7e-05	0.00101088	12.0852	18.3945
T254672	CAT471	0.32409	3.8e-05	0.00101679	90.6598	147.445
T002642	PNAT100	0.3209	3.8e-05	0.00101679	18.1665	28.3968
T003797	KCCAT329	0.3206	3.8e-05	0.00101679	71.7691	119.009
T003062	BRCAT354	0.324	3.8e-05	0.00101679	3.99584	6.7768
T188979	BRCAT210	0.3119	3.9e-05	0.0010329	16.2621	24.7544
T302927	AMAT76	0.3135	3.9e-05	0.0010329	23.8206	34.1376
T354382	HNCAT161	0.3157	4e-05	0.00104869	62.1604	92.7787
T324340	CAT940	0.3024	4e-05	0.00104869	28.5275	44.5671
T229128	LVCAT9	0.3159	4.1e-05	0.00106416	26.3153	37.383
T081837	HICLINC281	0.3104	4.1e-05	0.00106416	77.366	128.575
T334257	AMAT69	0.3103	4.2e-05	0.001074	42.589	59.6207
T345417	OVAT36	0.3144	4.2e-05	0.001074	3.47362	4.91888
T281624	KCCAT202	0.3331	4.2e-05	0.001074	11.1135	16.6623
T137233	CAT1879	0.321	4.3e-05	0.00109418	9.39407	15.7486
T186725	CAT219.2	0.3291	4.4e-05	0.00111417	104.19	153.737
T349016	CAT1080	0.3293	4.5e-05	0.00112305	25.4719	58.7778
T148265	BRCAT375	0.3309	4.5e-05	0.00112305	3.25908	7.85899
T219859	KHCAT238	0.3097	4.5e-05	0.00112305	95.7608	134.017
T257672	TMEM44-AS1.2	0.3223	4.6e-05	0.00113708	46.6203	66.8526
T245053	KHCAT32	0.3114	4.6e-05	0.00113708	80.698	115.815
T081143	AMAT79	0.3163	4.7e-05	0.00115083	65.5258	94.0067
T178865	KCCAT391	0.3119	4.7e-05	0.00115083	62.9675	101.292
T079734	KCCAT430	0.3322	4.8e-05	0.0011698	29.3571	48.7257
T094680	AMAT156	0.3321	4.9e-05	0.00118307	2.41883	3.79567
T153126	CAT1969.1	0.3211	4.9e-05	0.00118307	14.3229	29.7546
T118714	CAT1767	-0.343	5e-05	0.0011906	69.1633	98.2336
T149393	AMAT82	0.3004	5e-05	0.0011906	75.8651	104.126
T151773	HICLINC348	0.32	5e-05	0.0011906	66.8413	103.965
T082919	LGAT113	0.3228	5.1e-05	0.00119792	9.45561	15.2539
T119038	PNAT107	0.3409	5.1e-05	0.00119792	8.84883	17.5726
T136581	HICLINC337	0.3235	5.1e-05	0.00119792	21.7478	38.0427
T016663	BRCAT119	0.3289	5.2e-05	0.00120505	2.76668	4.58518
T030992	CAT171.2	0.3213	5.2e-05	0.00120505	5.04957	27.1576
T343836	KHCAT83	0.30436	5.2e-05	0.00120505	46.5959	79.4564
T177754	KCCAT149	0.3087	5.3e-05	0.00121736	58.8703	94.7446
T129438	HNCAT99	0.3096	5.3e-05	0.00121736	137.216	190.778
T056522	THCAT191	0.3224	5.4e-05	0.00122408	4.27904	6.32795
T187446	OVAT28	0.317	5.4e-05	0.00122408	9.05884	14.3752
T375185	CAT2283.1	0.3256	5.4e-05	0.00122408	76.1303	113.4
T333157	KCCAT231	0.3032	5.5e-05	0.00123595	39.109	58.7513
T337792	CAT1003	-0.3889	5.5e-05	0.00123595	13.3343	39.6383
T177755	KCCAT193	0.316	5.6e-05	0.00124229	72.9452	114.33
T315258	KCCAT240.3	0.3265	5.6e-05	0.00124229	25.2223	54.3303
T321739	CAT928	0.3303	5.6e-05	0.00124229	33.2451	65.5833
T148470	ASB16-AS1.3	0.3144	5.7e-05	0.00125909	18.8913	31.3617
T176835	CAT2109	0.3062	5.8e-05	0.00126503	65.0675	98.9538
T231721	KCCAT439	0.3249	5.8e-05	0.00126503	9.54503	15.8696
T255859	KCCAT255	0.3018	5.8e-05	0.00126503	42.8309	66.6765
T172562	CVAT10	-0.3453	5.9e-05	0.00127612	25.707	34.4604
T083984	CAT1559.2	-0.3353	5.9e-05	0.00127612	328.927	469.111
T113162	KCCAT186.1	-0.3746	6e-05	0.0012872	40.5685	205.126
T094544	CAT1612.1	0.3193	6.1e-05	0.0012872	31.9412	49.681
T084315	THCAT356	0.3006	6.1e-05	0.0012872	12.1317	20.9793
T347694	CAT1063	0.3155	6.1e-05	0.0012872	8.14781	14.0379
T146110	KCCAT532	0.302	6.1e-05	0.0012872	50.3125	70.9613
T125339	KCCAT493	0.32272	6.1e-05	0.0012872	6.75485	17.1075
T106678	KCCAT552	0.309	6.2e-05	0.00129775	19.7088	28.7245
T016778	OVAT148	0.3092	6.2e-05	0.00129775	8.68547	16.8854
T190264	KCCAT636	0.3031	6.3e-05	0.00130813	85.8613	133.366
T254340	OVAT166.1	0.3319	6.3e-05	0.00130813	3.47194	8.94627
T153690	CAT1975	0.3222	6.4e-05	0.0013129	82.745	121.214
T314456	KCCAT548	0.3217	6.4e-05	0.0013129	4.49895	14.0396
T214546	KCCAT528	0.3043	6.4e-05	0.0013129	22.2075	37.6678
T196789	CAT295.1	0.312	6.5e-05	0.0013129	70.1315	98.4046
T180044	KCCAT397	0.3194	6.5e-05	0.0013129	14.9591	34.6433
T048735	OVAT155	0.3105	6.5e-05	0.0013129	4.53546	6.98692
T261126	CAT515	-0.3524	6.5e-05	0.0013129	181.821	284.406
T043912	MEAT104	0.30758	6.6e-05	0.00132793	86.4457	134.337
T109603	DICER1-AS1	0.303	6.9e-05	0.00137761	148.21	208.86
T087726	CAT1575.1	-0.3316	6.9e-05	0.00137761	226.565	368.82
T173769	MBAT15	0.3101	7e-05	0.00138691	100.745	168.294
T006588	OVAT16	0.3083	7e-05	0.00138691	13.9709	22.0542
T342856	LSCAT154	0.3263	7.1e-05	0.00140137	2.62744	5.16557
T204814	KCCAT505	0.305	7.2e-05	0.00141573	20.9614	33.9747
T219729	CAT2181	0.3163	7.4e-05	0.00144411	42.5113	72.2387
T366122	THCAT265	0.3241	7.4e-05	0.00144411	1.88962	2.97663
T127337	CAT1818	0.3108	7.6e-05	0.00146951	4.12333	7.9865
T231418	MIAT.2	0.3189	7.6e-05	0.00146951	106.114	319.858
T343001	KCCAT583	0.2959	7.7e-05	0.00146951	66.7129	100.729
T234936	LSCAT242	0.3042	7.7e-05	0.00146951	7.06484	10.5392
T030943	OVAT258	0.29963	7.7e-05	0.00146951	6.06792	8.26182
T067636	CAT1423	-0.3614	7.7e-05	0.00146951	6.44982	12.8566
T040250	CAT1249	0.2977	7.8e-05	0.00147773	142.17	193.877
T280557	CAT650	0.3068	7.8e-05	0.00147773	60.3416	93.4307
T093996	TPT1-AS1	0.2985	8e-05	0.00150464	61.387	88.1594
T082905	LSCAT260	0.3172	8e-05	0.00150464	3.90245	7.48207
T256559	ADIPOQ-AS1	0.3309	8.1e-05	0.00151249	2.04154	17.3238
T185753	KCCAT269.2	-0.3712	8.1e-05	0.00151249	23.43	58.5358
T325752	AMAT54	0.3057	8.2e-05	0.00151481	61.9573	89.4301
T127005	KCCAT560	0.3104	8.2e-05	0.00151481	79.654	116.131
T064086	CAT1398	0.304	8.2e-05	0.00151481	18.5006	27.9123
T200482	CAT317	0.2942	8.3e-05	0.00151709	59.9624	90.7432
T252882	LACAT207	0.302	8.3e-05	0.00151709	3.99393	5.38885
T160599	CMAT55	-0.3313	8.3e-05	0.00151709	88.8771	145.336
T305655	THCAT543	0.2902	8.5e-05	0.00154819	19.3476	26.9132
T266820	CAT565	-0.353	8.6e-05	0.00155009	106.58	145.163
T382250	KCCAT98	0.3032	8.6e-05	0.00155009	36.3453	56.9778
T063018	SHANK2-AS2	0.322	8.6e-05	0.00155009	12.0707	17.9001
T168088	KCCAT138	0.3162	8.8e-05	0.00158065	16.6669	33.5055
T352044	CAT1107	0.3173	8.9e-05	0.0015931	25.6944	39.5256
T360088	MAMDC2-AS1	0.3077	9e-05	0.00160546	2.53619	4.7673
T375697	CMAT1	0.3245	9.1e-05	0.00161222	23.8094	47.7187
T121246	AMAT30	0.2944	9.1e-05	0.00161222	81.7623	115.48
T178870	CAT2122	0.3054	9.2e-05	0.00161889	43.2049	58.6036
T125816	HNCAT156	0.2983	9.2e-05	0.00161889	23.3802	36.0279
T090928	CAT1584	0.303	9.3e-05	0.00162001	7.19601	11.8091
T322043	CAT930	0.303	9.3e-05	0.00162001	43.5807	68.4212
T099945	KCCAT513.1	0.295	9.3e-05	0.00162001	11.6413	22.5073
T078556	CAT1513	0.3098	9.5e-05	0.00164931	42.1673	67.1765
T151603	CAT1958	0.3033	9.8e-05	0.00166913	18.867	25.8054
T287748	CAT705	-0.3656	9.8e-05	0.00166913	2.30989	5.00676
T025048	CAT136.2	-0.358	9.8e-05	0.00166913	16.0978	29.1845
T105524	MBAT30	0.2896	9.9e-05	0.00166913	17.8107	25.4299
T380370	MIR503HG.2	0.3043	9.9e-05	0.00166913	54.8354	118.397
T169470	OVAT116	0.309	0.0001	0.00166913	3.94342	6.90688
T234355	MPAT7	0.2921	0.0001	0.00166913	46.2462	64.4561
T285969	CAT691.1	-0.3779	0.0001	0.00166913	107.202	187.628
T002637	OVAT85	0.3072	0.0001	0.00166913	10.1196	18.4742
T259709	AMAT45	0.2961	0.0001	0.00166913	112.212	158.429
T289398	CAT720	-0.3087	0.0001	0.00166913	18.5102	31.4314
T314478	KCCAT438	0.3026	0.0001	0.00166913	5.18356	11.039
T254670	AMAT186	0.3014	0.00011	0.00176783	17.0961	25.9434
T213034	OVAT23	0.30568	0.00011	0.00176783	97.6395	137.845
T170471	KCCAT173	0.2951	0.00011	0.00176783	68.9095	99.477
T009444	SZT2-AS1	0.2977	0.00011	0.00176783	127.649	177.091
T380698	CAT2317	0.2915	0.00011	0.00176783	16.5454	24.9235
T009217	CAT40.2	0.2936	0.00011	0.00176783	29.6599	40.4133
T063793	KCCAT555	0.294	0.00011	0.00176783	32.5484	50.9523
T319098	CRAT6	0.2877	0.00011	0.00176783	40.2949	63.3635
T289970	KCCAT443	0.3079	0.00011	0.00176783	10.1484	22.0665
T307028	CAT827.3	0.3072	0.00011	0.00176783	24.3595	41.5701
T350604	KCCAT492	0.2785	0.00011	0.00176783	84.8095	122.878
T146776	HICLINC343	0.2889	0.00011	0.00176783	114.39	156.151
T135594	OVAT112	0.3035	0.00012	0.00187627	11.5761	16.6576
T285800	CAT689.1	0.3107	0.00012	0.00187627	15.7154	51.0352
T163670	KCCAT285	0.3057	0.00012	0.00187627	28.3709	44.5228
T210146	KCCAT228.1	-0.3454	0.00012	0.00187627	37.564	109.514
T031820	CAT177.3	0.2847	0.00012	0.00187627	149.08	190.827
T242797	MEAT124	0.3102	0.00012	0.00187627	10.8833	20.5226
T163665	KCCAT207	0.2965	0.00012	0.00187627	17.8957	27.669
T293862	CAT749.2	-0.3277	0.00012	0.00187627	960.393	1689.43
T222058	CAT2189	0.2934	0.00012	0.00187627	34.9018	48.973
T375415	MBAT78	0.3139	0.00013	0.00194476	37.4898	64.7597
T317645	KCCAT527	0.3001	0.00013	0.00194476	16.3311	30.1868
T049262	EMX2OS	-0.337	0.00013	0.00194476	2926.43	4091.31
T256889	KCCAT615	0.293	0.00013	0.00194476	5.77215	11.7181
T153691	AMAT116	0.2801	0.00013	0.00194476	9.16504	14.2016
T276910	KCCAT323	0.2884	0.00013	0.00194476	83.1359	138.886
T131736	KHCAT193	0.3177	0.00013	0.00194476	4.52549	8.23368
T016193	BRCAT370	0.3193	0.00013	0.00194476	3.8006	6.61983
T127290	AMAT10	0.2897	0.00013	0.00194476	66.5075	97.8526
T025532	CAT138	0.2949	0.00013	0.00194476	46.2274	64.8414
T247074	KHCAT325	0.2995	0.00013	0.00194476	93.2426	197.379
T127415	LACAT239	0.307	0.00013	0.00194476	19.1282	29.2358
T079735	KCCAT608	0.3038	0.00013	0.00194476	11.285	21.271
T270593	KHCAT380.4	-0.3714	0.00013	0.00194476	8.80213	14.7386
T167422	CAT2056	0.2964	0.00013	0.00194476	132.673	209.905
T038491	CAT1242.2	0.30501	0.00014	0.0020414	30.3853	56.7023
T089995	KCCAT597	0.2766	0.00014	0.0020414	26.5465	39.1386
T259280	KPCAT2.1	0.289	0.00014	0.0020414	72.8276	146.362
T376030	CAT2288	0.2929	0.00014	0.0020414	59.9357	73.7669
T199192	KCCAT79.2	0.2919	0.00014	0.0020414	21.027	31.2531
T223421	OVAT111	0.31068	0.00014	0.0020414	7.50627	11.0333
T352022	CAT1105.2	-0.345	0.00014	0.0020414	173.607	372.194
T120095	LACAT236	0.2985	0.00014	0.0020414	34.691	52.2797
T237720	AMAT68	0.2937	0.00014	0.0020414	44.0986	61.9809
T275023	CAT610	0.3083	0.00015	0.00213329	4.76039	10.4363
T167662	CAT2060	0.2924	0.00015	0.00213329	15.1003	25.033
T156740	MAFG-AS1.1	0.3096	0.00015	0.00213329	99.4901	167.827
T037195	CAT1230	-0.3274	0.00015	0.00213329	6.72796	10.2626
T149369	CAT1942	0.2941	0.00015	0.00213329	59.0557	110.43
T285978	CAT691.2	-0.3519	0.00015	0.00213329	21.6243	53.9707
T188611	KCCAT313	0.2822	0.00015	0.00213329	122.339	175.194
T117964	CAT1763	0.3068	0.00015	0.00213329	14.7157	32.1352
T293149	HICLINC148	0.3145	0.00015	0.00213329	2.38522	4.54812
T105518	KCCAT387	0.2777	0.00016	0.00223269	79.0204	118.298
T032818	CAT187.2	0.3007	0.00016	0.00223269	12.0205	18.8447
T132708	KCCAT273	0.3174	0.00016	0.00223269	10.2808	20.4078
T330987	KHCAT187	0.2838	0.00016	0.00223269	22.7117	32.8712
T279547	CAT647.3	0.2971	0.00016	0.00223269	23.4915	53.1531
T255857	CAT481	0.2739	0.00016	0.00223269	59.5283	84.6354
T338817	BRCAT252.3	0.313	0.00016	0.00223269	6.28981	13.0684
T168481	CAT2063.2	0.2984	0.00017	0.0022981	44.481	70.9483
T324337	CAT939	0.2863	0.00017	0.0022981	89.115	133.358
T191060	AMAT107	0.2804	0.00017	0.0022981	10.825	16.5369
T040646	BRCAT38	0.2971	0.00017	0.0022981	1.92792	3.30966
T005221	KCCAT549	0.2898	0.00017	0.0022981	25.3977	37.611
T072488	CAT1465.1	0.2919	0.00017	0.0022981	38.8858	56.7568
T228296	MCM3AP-AS1.2	0.2816	0.00017	0.0022981	51.0416	72.6705
T329531	OVAT54	0.3072	0.00017	0.0022981	3.38161	5.63116
T143758	KCCAT571	0.2818	0.00017	0.0022981	19.384	39.611
T374104	CAT2280	0.2874	0.00017	0.0022981	38.5673	56.3064
T108056	CAT1694.1	0.2897	0.00017	0.0022981	25.1798	36.9629
T288457	CAT708	0.2942	0.00017	0.0022981	2.32502	3.66369
T168482	CAT2063.1	0.3014	0.00018	0.0024082	31.2925	65.2195
T163561	CAT2029.1	-0.3092	0.00018	0.0024082	40.8293	139.089
T006445	HNCAT15	0.2827	0.00018	0.0024082	35.4303	68.4878
T375948	IGBP1-AS2	0.2855	0.00018	0.0024082	126.384	163.496
T102710	EGLN3-AS1	-0.3407	0.00019	0.00250327	4.07148	14.1514
T148546	MEAT128	0.3045	0.00019	0.00250327	10.3673	21.7946
T031976	MBAT57	0.3114	0.00019	0.00250327	30.1724	49.0954
T132766	CRNDE.1	0.2979	0.00019	0.00250327	448.996	703.293
T367428	CAT1204.2	0.3091	0.00019	0.00250327	33.5644	79.1275
T048439	CAT1301	0.2806	0.00019	0.00250327	103.623	155.533
T130155	KCCAT469	0.2929	0.0002	0.00257618	38.9919	60.7789
T312365	CAT870.2	0.3025	0.0002	0.00257618	24.5031	33.9832
T021661	UBE2Q1-AS1	0.2807	0.0002	0.00257618	33.1798	48.9766
T153124	CAT1969.3	0.2999	0.0002	0.00257618	5.3413	11.6266
T347092	THCAT376	0.2716	0.0002	0.00257618	7.28527	11.3139
T258687	CAT504	0.2895	0.0002	0.00257618	41.044	54.5342
T010552	CAT47	0.2849	0.0002	0.00257618	35.0676	55.1588
T100138	CAT1636.2	0.3046	0.0002	0.00257618	11.7386	23.0264
T002936	HICLINC2	0.2841	0.0002	0.00257618	41.2556	56.1459
T034582	CAT195.1	0.2796	0.00021	0.0026588	59.0048	82.2017
T305646	MBAT93	0.2861	0.00021	0.0026588	24.4414	35.8103
T243460	KHCAT11	0.2808	0.00021	0.0026588	52.4375	87.4706
T373826	CAT2279.2	0.2949	0.00021	0.0026588	22.8746	57.6668
T261137	PRCAT306	-0.3014	0.00021	0.0026588	166.019	305.034
T214610	THCAT420	0.3062	0.00021	0.0026588	2.9209	5.73383
T009064	HICLINC8	0.2834	0.00021	0.0026588	14.44	25.6302
T043810	KCCAT408	0.2944	0.00022	0.00273211	19.718	35.1829
T100137	CAT1636.1	0.2961	0.00022	0.00273211	12.02	22.8368
T245054	CAT422	0.2767	0.00022	0.00273211	18.3679	26.4509
T114951	AMAT35	0.2748	0.00022	0.00273211	53.0156	74.9782
T366789	CAT1198	0.2788	0.00022	0.00273211	53.0013	81.3901
T184382	CAT209	0.2939	0.00022	0.00273211	8.35087	16.6093
T305255	OVAT19	0.298	0.00022	0.00273211	135.307	401.713
T096017	HICLINC290.1	0.3116	0.00022	0.00273211	4.89445	11.4141
T086560	CAT1570	-0.313	0.00023	0.00283594	12.7297	20.8604
T194799	CAT277.2	0.3045	0.00023	0.00283594	131.368	227.999
T120968	KHCAT119	0.2688	0.00023	0.00283594	40.5259	57.1008
T221110	GNAS-AS1	0.316	0.00024	0.00295223	7.10843	127.222
T174317	LINC00665.1	-0.2978	0.00025	0.00303213	64.2068	86.3076
T043199	CAT1269	0.2873	0.00025	0.00303213	202.499	327.859
T041025	KCCAT251	0.2734	0.00025	0.00303213	23.8206	47.689
T220769	KCCAT106	0.291	0.00025	0.00303213	153.818	288.345
T285614	CVAT20	0.2789	0.00025	0.00303213	48.5434	67.8641
T352016	CAT1105.4	-0.3225	0.00025	0.00303213	532.723	1003.39
T153369	CAT1972.1	0.2936	0.00026	0.00312421	6.36368	11.2665
T137742	KCCAT42.2	-0.3217	0.00026	0.00312421	249.825	408.741
T009282	CAT41	0.2763	0.00026	0.00312421	15.1189	27.12
T015848	DPYD-AS1.1	0.2613	0.00026	0.00312421	56.1651	84.8575
T346026	AMAT146	0.2751	0.00027	0.00319993	2.95503	4.72909
T100135	CAT1635	0.2995	0.00027	0.00319993	7.7323	18.0454
T123784	KCCAT26.2	-0.3266	0.00027	0.00319993	121.865	264.969
T302620	AMAT44	0.2891	0.00027	0.00319993	58.5726	89.62
T272801	CAT591	0.282	0.00027	0.00319993	149.432	226.461
T025688	CAT139	0.2837	0.00027	0.00319993	6.52381	9.80688
T155705	KPCAT1	0.3159	0.00028	0.00329587	2.9484	5.49669
T075756	LSCAT43	0.291	0.00028	0.00329587	9.60611	17.1176
T168197	LSCAT283	0.2826	0.00028	0.00329587	6.95557	13.0943
T111511	KCCAT61	0.2834	0.00029	0.00339052	273.637	479.073
T354381	KHCAT165	0.2719	0.00029	0.00339052	38.3904	60.2284
T006599	SNHG12.5	0.2805	0.00029	0.00339052	37.3075	78.8197
T170039	CAT2073	0.2754	0.0003	0.00345299	11.1795	15.0059
T252250	KCCAT227	0.27769	0.0003	0.00345299	90.3671	139.388
T023959	BRCAT43	0.2719	0.0003	0.00345299	80.9363	113.6
T015862	MPAT10	0.2807	0.0003	0.00345299	20.0234	31.7271
T217009	KCCAT480	0.2702	0.0003	0.00345299	266.799	404.363
T046570	ENTPD1-AS1.4	0.2876	0.0003	0.00345299	12.0971	18.5892
T255162	KCCAT382	0.2909	0.0003	0.00345299	10.7863	29.0335
T061605	THCAT133	0.2823	0.00031	0.0035059	10.4295	15.3654
T152898	KHCAT438.3	-0.3092	0.00031	0.0035059	11.1263	25.619
T064634	AMAT36	0.2646	0.00031	0.0035059	38.0067	49.3635
T378889	ALG13-AS1	0.2723	0.00031	0.0035059	105.16	148.907
T339483	CAT1009.1	0.2775	0.00031	0.0035059	110.2	165.076
T225520	KCCAT162	0.2928	0.00031	0.0035059	78.5139	137.124
T062260	CAT1379	-0.3186	0.00031	0.0035059	29.8397	62.2076
T325584	CAT943	0.2728	0.00031	0.0035059	53.0045	72.2449
T264932	KCCAT224	-0.3261	0.00032	0.0035955	71.6613	108.414
T207121	CAT364	0.2669	0.00032	0.0035955	14.4837	25.8238
T141840	HNCAT237	-0.314	0.00032	0.0035955	3.68718	5.59951
T331365	KHCAT314.1	-0.3306	0.00033	0.00369187	18.8256	36.0734
T145296	KCCAT363	0.2705	0.00033	0.00369187	133.322	188.091
T268005	KCCAT344	0.275	0.00034	0.00377931	9.21176	17.6833
T272610	PRCAT66	0.2781	0.00034	0.00377931	9.22655	14.6546
T216448	CAT2159	0.2889	0.00034	0.00377931	4.14606	8.73134
T233507	MEAT7	0.2846	0.00035	0.00384926	13.4929	21.153
T271905	CAT584.1	-0.3265	0.00035	0.00384926	53.0339	73.6291
T302914	OVAT51	0.2754	0.00035	0.00384926	12.017	18.9456
T150666	THCAT570	0.2853	0.00035	0.00384926	18.1047	32.5933
T312225	KCCAT178.1	0.2809	0.00035	0.00384926	12.731	22.1776
T011230	CAT52	-0.29	0.00036	0.00392597	185.849	249.895
T109097	MBAT98	0.287	0.00036	0.00392597	8.00138	10.8516
T334108	CAT982.1	-0.3052	0.00036	0.00392597	94.6787	235.613
T071398	LINC00942	0.2956	0.00036	0.00392597	4.10826	73.6678
T099947	KCCAT230	0.2616	0.00037	0.00398479	32.6958	75.7854
T076856	CAT1496.3	-0.3184	0.00037	0.00398479	288.377	578.774
T113833	KCCAT470	0.2809	0.00037	0.00398479	163.211	254.084
T192231	BRCAT337	0.284	0.00037	0.00398479	11.2525	19.3065
T226959	CAT2213.4	-0.3146	0.00037	0.00398479	1314.45	1788.93
T146834	CAT1930	0.2794	0.00037	0.00398479	8.51909	16.388
T024690	CAT133	0.2904	0.00038	0.00405881	4.4618	8.86461
T154601	AMAT26	0.264	0.00038	0.00405881	154.822	228.875
T171032	THCAT288.2	0.2802	0.00038	0.00405881	9.72089	20.7708
T233410	KCCAT420	0.2773	0.00038	0.00405881	14.0672	27.5836
T245056	FOXP1-AS1.2	0.2883	0.00039	0.00413161	6.33929	9.53545
T302913	OVAT152	0.2715	0.00039	0.00413161	73.1944	119.573
T031483	AMAT64	0.2655	0.00039	0.00413161	75.4519	106.736
T287350	KHCAT329	-0.3097	0.00039	0.00413161	48.7135	137.772
T145123	OVAT141	0.2769	0.0004	0.00418629	8.45913	14.653
T154947	PNAT127	0.274	0.0004	0.00418629	15.6302	36.2793
T169313	BRCAT393	0.2861	0.0004	0.00418629	579.79	1306.94
T111838	CAT1710.1	0.2679	0.0004	0.00418629	31.3613	54.964
T322086	AMAT74	0.266	0.0004	0.00418629	244.333	325.146
T302037	AMAT33	0.2619	0.0004	0.00418629	91.8395	140.754
T087854	KCCAT539	0.2788	0.00041	0.00423123	6.77157	11.1541
T356679	THCAT369.1	-0.3175	0.00041	0.00423123	7.95372	22.0017
T167577	KHCAT287	0.2706	0.00041	0.00423123	123.045	173.467
T196696	BRCAT17	0.2794	0.00041	0.00423123	2.08277	3.78145
T270586	KHCAT380.3	-0.3306	0.00041	0.00423123	65.4293	101.37
T264423	CAT542.2	0.2769	0.00041	0.00423123	16.8029	24.9655
T062708	CAT1383.3	-0.3372	0.00041	0.00423123	15.0615	53.6234
T360183	KCCAT405	0.2697	0.00042	0.00428334	9.4112	16.8904
T170431	CAT2077.1	0.2646	0.00042	0.00428334	50.8579	73.8135
T225781	CAT2207	0.2742	0.00042	0.00428334	3.36458	8.11162
T233674	KHCAT461	0.26828	0.00042	0.00428334	34.4955	45.3063
T215971	HM13-AS1.2	0.2754	0.00042	0.00428334	13.83	20.0369
T342987	KCCAT577	0.2666	0.00042	0.00428334	61.9924	94.012
T242349	CAT403.2	0.2774	0.00043	0.00435113	13.8685	22.9158
T178407	KCCAT476	0.2754	0.00043	0.00435113	85.3107	129.039
T351742	KCCAT622	0.2564	0.00043	0.00435113	22.8215	38.6773
T211688	KCCAT633	0.263	0.00043	0.00435113	55.4221	82.6961
T228009	KCCAT638	0.2809	0.00044	0.00440934	21.0965	34.7927
T272835	CAT593.1	-0.2967	0.00044	0.00440934	39.0713	50.7104
T354380	KHCAT269	0.2694	0.00044	0.00440934	22.766	36.7299
T031987	KCCAT586	0.2729	0.00044	0.00440934	4.93015	10.4433
T145493	CAT1925	-0.3112	0.00044	0.00440934	25.2595	39.2262
T157162	AMAT144	0.2757	0.00045	0.00446644	4.53346	6.85496
T006619	SNHG12.2	0.2642	0.00045	0.00446644	79.9348	143.638
T188397	BRCAT251	-0.2943	0.00045	0.00446644	52.1905	190.52
T125337	CRAT1.2	0.2805	0.00045	0.00446644	4.92574	8.02797
T131766	OVAT38	0.273	0.00045	0.00446644	10.9102	16.5521
T194235	KCCAT298	0.265	0.00046	0.00453104	536.659	758.193
T382248	CAT2321	0.2713	0.00046	0.00453104	34.155	50.4018
T307019	KCCAT206	0.2767	0.00046	0.00453104	25.122	42.4847
T067679	KCCAT27.1	0.2856	0.00046	0.00453104	63.1047	109.458
T061237	NEAT1	0.2857	0.00047	0.00460334	9695.69	25114
T176611	PNAT53	0.271	0.00047	0.00460334	8.6419	12.7042
T127943	AMAT60	0.2653	0.00047	0.00460334	30.6132	46.0153
T072109	CAT1459	0.2627	0.00048	0.00466607	20.682	36.9896
T256697	BRCAT378	0.2666	0.00048	0.00466607	169.941	286.578
T113553	CAT1714	0.2771	0.00048	0.00466607	57.9367	87.8303
T146738	OVAT113	0.2711	0.00048	0.00466607	28.0667	40.8772
T109441	LVCAT75	0.2758	0.00049	0.0047455	25.6809	65.5597
T351189	CCAT1.4	0.27625	0.00049	0.0047455	7.08197	16.094
T333819	CAT979	-0.2859	0.0005	0.00477993	394.615	568.355
T072636	KCCAT421	0.2616	0.0005	0.00477993	64.4871	100.187
T232440	KCCAT65	0.266	0.0005	0.00477993	55.7023	98.1745
T229304	AMAT95	0.2682	0.0005	0.00477993	70.9816	107.841
T315255	KCCAT126	0.277	0.0005	0.00477993	35.0143	58.2072
T328201	CAT952	0.2749	0.0005	0.00477993	24.56	46.9262
T224779	PRCAT221	0.2781	0.0005	0.00477993	17.9987	27.033
T345416	OVAT34	0.2587	0.00051	0.00485763	6.41413	9.59501
T285975	LACAT253	-0.3018	0.00051	0.00485763	39.297	115.869
T262417	ESAT58	0.2685	0.00052	0.00494381	2.39545	3.86317
T135024	CAT1868	0.27	0.00053	0.00499316	62.4611	88.9513
T198572	CAT307	0.2964	0.00053	0.00499316	15.8957	23.418
T099619	KCCAT490	0.2752	0.00053	0.00499316	11.0649	22.5593
T186945	MEAT132	0.2741	0.00053	0.00499316	230.554	413.213
T203065	MLK7-AS1	0.2854	0.00053	0.00499316	26.139	47.9576
T139540	AMAT138	0.2758	0.00054	0.00507815	5.88422	8.80254
T186847	KCCAT574	0.2614	0.00055	0.00515352	61.8065	92.2514
T013563	NEXN-AS1.2	0.2649	0.00055	0.00515352	9.95683	14.2638
T042675	CAT1266.2	-0.2657	0.00056	0.00521896	59.7152	86.8724
T131898	HNCAT90	-0.2941	0.00056	0.00521896	18.5455	27.355
T043166	HICLINC240	0.2501	0.00056	0.00521896	134.843	192.231
T093217	KCCAT398	0.2532	0.00057	0.00527428	18.6759	29.564
T342875	KCCAT620	0.2578	0.00057	0.00527428	125.897	189.78
T332514	CAT972.3	-0.3106	0.00057	0.00527428	7.58912	13.8106
T182270	CVAT29	0.2861	0.00057	0.00527428	6.26945	11.9008
T037255	AMAT52	0.2629	0.00058	0.00534774	73.4192	111.619
T349396	CAT1083	0.2483	0.00058	0.00534774	46.1121	63.7147
T231786	KHCAT171	0.2577	0.00059	0.00541111	16.0028	23.6249
T127481	AMAT23	0.2548	0.00059	0.00541111	119.016	164.903
T070178	KCCAT521	0.2801	0.00059	0.00541111	6.27271	11.47
T327807	CAT949.1	0.2687	0.0006	0.00548345	2.77244	4.12979
T076228	LINC00941.2	0.281	0.0006	0.00548345	11.4755	23.3399
T339209	CAT1007.1	-0.3034	0.00061	0.00550697	104.435	164.119
T311009	KCCAT565	0.259	0.00061	0.00550697	25.3752	37.6095
T331686	CAT967	0.2682	0.00061	0.00550697	72.3781	106.808
T098145	CAT1628	0.2546	0.00061	0.00550697	79.4638	110.26
T378692	CAT2304	0.2792	0.00061	0.00550697	29.3034	43.1244
T039526	KCCAT486	0.2631	0.00061	0.00550697	33.9291	51.3859
T037129	AMAT142	0.2731	0.00061	0.00550697	9.91524	18.2342
T281710	KCCAT584	0.2642	0.00062	0.00557785	52.6702	75.9268
T164487	AMAT75	0.2634	0.00062	0.00557785	21.9407	35.0613
T117477	CAT1756.1	0.2796	0.00063	0.0056385	9.33738	15.8683
T215970	HM13-AS1.1	0.2549	0.00063	0.0056385	200.965	298.69
T089900	AMAT15	0.2602	0.00063	0.0056385	41.8098	60.9305
T072776	KPCAT22	0.2624	0.00064	0.00570832	46.8873	73.524
T094678	AMAT11	0.25	0.00064	0.00570832	32.3318	44.6545
T162025	KHCAT34.1	0.2748	0.00065	0.00572861	17.5643	25.9089
T196824	THCAT571	0.2748	0.00065	0.00572861	6.81314	11.013
T217227	OVAT2	0.2588	0.00065	0.00572861	89.4888	132.139
T304216	KCCAT83.1	0.2738	0.00065	0.00572861	34.4213	66.8792
T038735	AMAT14	0.2576	0.00065	0.00572861	43.9501	61.8782
T257568	LINC00887.9	-0.3094	0.00065	0.00572861	127.969	244.101
T177788	KCCAT515	0.2586	0.00065	0.00572861	36.7975	54.4139
T320523	HOXA-AS2.3	0.2679	0.00066	0.00579706	28.2856	40.4386
T127812	CAT1822	0.2566	0.00066	0.00579706	413.31	603.898
T084523	KCCAT384	0.2655	0.00067	0.00584533	20.2499	28.5358
T274242	THCAT519	0.2612	0.00067	0.00584533	29.8963	41.3941
T214852	CAT2149	0.2545	0.00067	0.00584533	39.1028	60.9824
T055911	NAV2-AS2.2	0.2717	0.00067	0.00584533	16.0898	23.9524
T217036	AMAT49	0.2572	0.00068	0.00589295	85.0213	127.141
T229378	CAT2225.1	0.2606	0.00068	0.00589295	78.3083	146.931
T345056	CAT1051.1	-0.2967	0.00068	0.00589295	254.677	386.197
T331373	KHCAT314.2	-0.3053	0.00068	0.00589295	70.2	139.625
T332601	CAT973	0.2557	0.00069	0.00595972	210.058	282.441
T210065	KCCAT466	0.2744	0.00069	0.00595972	3.41648	8.04724
T058039	LRP4-AS1.1	0.2758	0.0007	0.00600612	2.36253	4.44049
T258634	CAT503	0.2828	0.0007	0.00600612	43.3104	78.8122
T092647	KPCAT29	-0.2944	0.0007	0.00600612	33.3274	49.68
T126257	KCCAT311	0.2673	0.0007	0.00600612	23.9191	35.9209
T185751	KCCAT645	-0.3015	0.00071	0.00607185	12.2029	24.1274
T083666	HICLINC283.9	0.2675	0.00071	0.00607185	19.2733	32.8008
T063682	CAT1391	0.2618	0.00072	0.00613714	26.7632	49.3303
T150403	HNCAT162	0.2602	0.00072	0.00613714	33.0415	49.6479
T065383	CAT1406.2	-0.3003	0.00073	0.00618178	1141.06	1655.68
T284702	CAT679.2	0.2775	0.00073	0.00618178	53.3023	87.0362
T271860	KCCAT595	0.2628	0.00073	0.00618178	14.2459	20.5958
T002708	CAT11.2	0.2577	0.00073	0.00618178	66.5534	96.8551
T189749	BRCAT309	0.264	0.00074	0.00623594	2.72036	9.68846
T232333	UTAT14	0.2625	0.00074	0.00623594	7.39581	10.372
T024727	CAT134	-0.2852	0.00074	0.00623594	16.2751	70.5896
T120907	LSCAT134	0.275	0.00075	0.00629976	2.32772	5.71769
T083661	HICLINC283.8	0.2597	0.00075	0.00629976	25.1336	41.6502
T125011	AMAT59	0.2588	0.00076	0.00636316	51.9234	102.256
T285881	KCCAT259	0.267	0.00076	0.00636316	25.6602	74.9974
T331702	CAT969.4	-0.2862	0.00077	0.00642616	45.3468	85.5215
T295984	KCCAT437	0.2521	0.00077	0.00642616	43.7715	74.6096
T086856	CAT1572	0.2911	0.00078	0.00649917	2.63372	115.162
T251872	KCCAT257	0.2705	0.00079	0.0065197	8.13756	17.5918
T044397	OVAT144	0.2682	0.00079	0.0065197	3.86785	6.42428
T122239	PRC1-AS1	0.2765	0.00079	0.0065197	5.87987	8.60006
T369368	CAT1211	0.2749	0.00079	0.0065197	96.5089	205.819
T017677	AP4B1-AS1	0.2564	0.00079	0.0065197	32.8724	53.2845
T200374	HICLINC63	0.2725	0.00079	0.0065197	5.6728	9.18458
T263735	CAT537	0.2519	0.0008	0.00657089	128.199	168.507
T097739	PRCAT103	-0.2776	0.0008	0.00657089	21.8739	34.7496
T249717	CAT441.2	-0.3063	0.0008	0.00657089	26.3359	47.111
T239183	GBAT8	0.2511	0.00081	0.00662159	90.9922	116.237
T261663	KCCAT195	-0.292	0.00081	0.00662159	9.80056	18.3302
T148958	MAP3K14-AS1.2	0.2589	0.00081	0.00662159	49.0898	78.1921
T331366	KHCAT314.3	-0.3102	0.00082	0.00667182	23.1538	45.4445
T313639	CAT880	0.2533	0.00082	0.00667182	148.885	231.543
T177938	NAPA-AS1.2	-0.2876	0.00082	0.00667182	63.9446	105.103
T175025	CAT2100.2	0.2454	0.00083	0.00667989	483.569	697.038
T309757	CAT851	0.2777	0.00083	0.00667989	10.6053	16.8406
T092682	CAT1596.1	0.2605	0.00083	0.00667989	10.5232	16.164
T039822	OVAT13	0.271	0.00083	0.00667989	13.2659	23.487
T352642	CAT1110	0.2561	0.00083	0.00667989	79.3176	112.348
T141791	CAT1903.3	-0.2897	0.00083	0.00667989	6.4539	9.40012
T072305	KCCAT233	0.2684	0.00083	0.00667989	9.37613	17.0877
T090889	MBAT21	0.2574	0.00084	0.00672907	142.805	193.654
T027939	IPO9-AS1	0.2665	0.00084	0.00672907	11.7584	17.524
T133992	KCCAT494.2	0.2548	0.00084	0.00672907	90.6772	142.759
T264489	OCIAD1-AS1	0.256	0.00085	0.00679869	117.84	157.849
T117915	USP3-AS1.1	0.2437	0.00086	0.00685754	36.6198	48.5138
T184513	AMAT12	0.2532	0.00086	0.00685754	40.6407	54.2689
T200383	CAT314	0.2543	0.00087	0.00691603	86.3762	137.329
T151419	BZRAP1-AS1.1	0.2513	0.00087	0.00691603	47.765	74.9951
T076854	CAT1496.1	-0.312	0.00088	0.00697417	43.9294	113.811
T109782	CAT1697	0.2627	0.00088	0.00697417	13.6149	18.1399
T102562	OVAT89	0.2592	0.00089	0.00701061	13.2943	19.444
T152900	KHCAT438.1	-0.26	0.00089	0.00701061	22.7218	51.3037
T126062	BRCAT259.1	0.2619	0.00089	0.00701061	43.5088	67.1719
T307589	CAT835	0.2502	0.00089	0.00701061	77.034	113.979
T047668	BRCAT325	0.2643	0.0009	0.00706793	4.81681	7.6887
T302963	LSCAT252	0.2557	0.0009	0.00706793	59.1236	91.6242
T048043	KHCAT33	0.2547	0.00091	0.00713566	18.3228	30.0177
T138190	KCCAT263	0.2526	0.00092	0.00717075	10.9184	19.5849
T047958	CAT1299	0.2531	0.00092	0.00717075	24.0133	33.8773
T039115	ESAT116.1	-0.2786	0.00092	0.00717075	405.104	522.16
T274287	KCCAT402.2	-0.2764	0.00092	0.00717075	242.67	705.144
T111839	CAT1710.2	0.2535	0.00093	0.00723783	176.996	237.603
T086054	CAT1569.1	0.2715	0.00094	0.0073047	5.71517	9.31591
T200157	MPAT6	0.2484	0.00095	0.00737138	7.5561	10.5117
T085619	KCCAT627	0.2834	0.00096	0.00742677	14.8945	30.2176
T238837	MBAT103	0.2688	0.00096	0.00742677	280.149	399.967
T296014	KCCAT522	0.2503	0.00098	0.00753411	11.2293	17.0987
T114247	HICLINC315	0.2615	0.00098	0.00753411	2.5178	4.11183
T195940	CAT285.6	-0.2782	0.00099	0.00753411	72.2085	115.712
T340567	CAT1015	0.2507	0.001	0.00753411	261.716	393.721
T268004	FAM13A-AS1	0.247	0.001	0.00753411	117.301	177.716
T094575	CAT1613	0.2507	0.001	0.00753411	36.5719	54.7922
T353227	THCAT525	0.2628	0.001	0.00753411	5.111	13.3302
T039436	KCCAT451	0.253	0.001	0.00753411	14.2952	24.5247
T137234	CAT1880	0.2691	0.001	0.00753411	3.92835	7.6166
T262687	CAT532	-0.275	0.001	0.00753411	186.82	247.787
T347740	CAT1064.1	-0.3005	0.001	0.00753411	77.6668	148.808
T350149	OVAT14	0.2634	0.001	0.00753411	7.85881	13.8969
T157813	CAT1994	0.2662	0.001	0.00753411	5.72074	10.5209
T170399	OVAT7	0.2471	0.001	0.00753411	10.1249	13.2208
T352021	CAT1105.3	-0.2891	0.001	0.00753411	442.968	852.7
T369068	CMAT34	0.2581	0.001	0.00753411	12.2961	20.8034
T314457	KCCAT457	0.2625	0.001	0.00753411	19.9239	57.8973
T066939	CAT1419	0.2529	0.001	0.00753411	16.3246	25.5333
T154791	CAT1982	0.2446	0.0011	0.00808796	52.7137	76.5605
T117823	CAT1760.1	-0.272	0.0011	0.00808796	878.54	1408.19
T140194	HRAT3	0.2608	0.0011	0.00808796	22.8224	31.5692
T363233	CAT1169	-0.2766	0.0011	0.00808796	30.9613	42.0249
T128357	CAT1826	-0.283	0.0011	0.00808796	125.858	201.795
T120974	KHCAT255	0.257	0.0011	0.00808796	6.41661	23.3946
T354522	KHCAT72	0.2511	0.0011	0.00808796	7.8305	10.8116
T030047	AMAT88	0.2448	0.0011	0.00808796	52.5606	78.3293
T333338	CAT977.1	0.2631	0.0011	0.00808796	241.393	355.821
T091126	THCAT482	-0.3028	0.0011	0.00808796	8.32014	14.8566
T340634	KCCAT306	0.2435	0.0011	0.00808796	24.6788	43.3557
T042006	CVAT27	-0.2663	0.0011	0.00808796	161.071	207.267
T084753	TMPO-AS1	0.2504	0.0011	0.00808796	80.0218	108.513
T299155	CAT781	0.2636	0.0011	0.00808796	96.8088	243.973
T357649	KCCAT506.2	0.2639	0.0011	0.00808796	17.1639	35.9787
T146120	HICLINC339	0.2532	0.0011	0.00808796	17.7056	25.5537
T025155	HICLINC24.2	0.2645	0.0011	0.00808796	0.916109	1.54537
T126034	KCCAT35.2	0.25463	0.0012	0.00861577	106.72	210.454
T212862	UBOX5-AS1.2	0.2568	0.0012	0.00861577	9.86134	16.3155
T241435	BRCAT382	0.2518	0.0012	0.00861577	16.9823	38.5748
T105115	CAT1671	-0.2685	0.0012	0.00861577	14.3512	17.5123
T363533	MPAT12	0.2428	0.0012	0.00861577	76.9945	108.951
T320925	CAT918.2	-0.2959	0.0012	0.00861577	159.082	231.724
T186059	AMAT125	0.2601	0.0012	0.00861577	5.52915	8.4064
T073684	CAT1468	0.2409	0.0012	0.00861577	52.4359	87.8123
T356525	CDKN2B-AS1	0.2671	0.0012	0.00861577	7.44434	14.6391
T167146	KCCAT517	0.2611	0.0012	0.00861577	6.37243	11.9172
T229382	KHCAT221	0.2558	0.0012	0.00861577	6.48729	10.1517
T343020	THCAT222	0.2495	0.0012	0.00861577	4.46799	6.82354
T060496	KCCAT498	0.2458	0.0012	0.00861577	90.4405	139.553
T092389	KHCAT328	-0.2685	0.0012	0.00861577	8.82729	12.285
T230105	AMAT168	0.2605	0.0012	0.00861577	4.43416	7.20226
T312228	KCCAT178.2	0.2506	0.0012	0.00861577	10.2476	17.8455
T357426	AMAT134	0.258	0.0012	0.00861577	6.40541	9.76257
T218701	BRCAT322	0.244	0.0013	0.00910702	64.4642	91.4341
T027959	CAT151.2	0.2328	0.0013	0.00910702	102.516	137.315
T145796	THCAT501	0.2588	0.0013	0.00910702	3.01173	5.09277
T085537	CAT1564	0.2548	0.0013	0.00910702	21.221	31.4296
T171553	CAT2088.1	-0.279	0.0013	0.00910702	37.0541	76.6318
T373538	CASK-AS1	0.2471	0.0013	0.00910702	22.1648	37.9221
T123785	KCCAT11.2	-0.2805	0.0013	0.00910702	535.906	942.695
T354977	KCCAT454	0.2432	0.0013	0.00910702	17.4128	28.1717
T281794	CAT656.4	0.2377	0.0013	0.00910702	28.4795	40.0468
T317942	AMAT103	0.2435	0.0013	0.00910702	7.57984	12.8863
T116808	MEAT151	0.2428	0.0013	0.00910702	49.521	70.5101
T195386	AMAT28	0.235	0.0013	0.00910702	55.1218	89.305
T311861	CAT865	0.2514	0.0013	0.00910702	2.67045	6.53711
T237117	MBAT82	0.2501	0.0013	0.00910702	350.888	659.696
T125338	CRAT1.1	0.2524	0.0013	0.00910702	10.7683	17.7217
T016547	KCCAT681	0.2533	0.0013	0.00910702	6.22961	10.667
T121973	KCCAT600	0.255	0.0013	0.00910702	15.7916	28.5511
T155162	KCCAT111	0.2427	0.0013	0.00910702	187.272	303.285
T242781	CAT406.1	0.2399	0.0014	0.00960026	86.506	122.769
T187399	CAT225	0.2456	0.0014	0.00960026	10.8135	17.3076
T089070	LINC00943.1	0.2568	0.0014	0.00960026	4.45811	7.68002
T098208	CAT1629.1	0.2498	0.0014	0.00960026	20.0149	33.4428
T049163	BRCAT28	0.2445	0.0014	0.00960026	12.4704	19.3848
T233675	ESAT27	0.2611	0.0014	0.00960026	6.05909	9.83608
T296830	LSCAT3.2	0.26	0.0014	0.00960026	5.74623	10.1118
T006598	SNHG12.4	0.2474	0.0014	0.00960026	70.2839	138.075
T191365	THCAT490	0.2651	0.0014	0.00960026	1.70783	3.23905
T005701	CAT28.1	-0.2728	0.0014	0.00960026	19.1549	28.7549
T167059	CAT2052	-0.266	0.0014	0.00960026	447.158	621.26
T315963	CAT893.6	0.281	0.0014	0.00960026	23.0898	52.6568
T010430	CYP4A22-AS1	0.24973	0.0014	0.00960026	11.3567	20.4558
T149128	KCCAT342	0.2342	0.0014	0.00960026	90.5375	129.142
T278770	MEAT13	0.2446	0.0014	0.00960026	3.84937	5.8393
T360105	AMAT73	0.2455	0.0014	0.00960026	33.8661	52.8226
T148768	CAT1940	-0.2472	0.0015	0.0100731	52.6678	70.2722
T147787	KHCAT248	0.2413	0.0015	0.0100731	28.4143	45.1011
T241242	LVCAT21	0.237	0.0015	0.0100731	7.01834	9.40202
T085590	KCCAT198.2	-0.2818	0.0015	0.0100731	20.7871	35.1101
T119122	AMAT41	0.2398	0.0015	0.0100731	34.0987	51.514
T352193	THCAT196	0.2674	0.0015	0.0100731	2.43108	4.44963
T130021	CAT1843	0.2498	0.0015	0.0100731	163.271	232.927
T062712	CAT1383.1	-0.3118	0.0015	0.0100731	15.8057	52.6097
T212411	SDCBP2-AS1.1	0.2384	0.0015	0.0100731	69.7451	96.2991
T195941	CAT285.5	-0.28	0.0015	0.0100731	79.2386	110.409
T236518	CAT2267	0.258	0.0015	0.0100731	29.7668	49.8954
T307711	OVAT137	0.2438	0.0015	0.0100731	17.1339	23.7355
T263718	CAT536	0.2349	0.0015	0.0100731	16.9402	23.347
T009574	AMAT128	0.2426	0.0015	0.0100731	3.80609	6.57435
T375969	THCAT129	0.2614	0.0015	0.0100731	5.63829	8.51885
T061231	KCCAT245	0.2434	0.0015	0.0100731	92.3526	142.3
T123340	KCCAT129.1	-0.296	0.0016	0.0104736	121.514	360.614
T062970	HNCAT158	0.2416	0.0016	0.0104736	64.7707	97.0229
T344191	CAT1044	0.2325	0.0016	0.0104736	95.2405	154.022
T088088	KHCAT168	0.2356	0.0016	0.0104736	8.17073	12.9131
T380951	CRAT49	0.2449	0.0016	0.0104736	16.3163	22.5945
T330024	HNCAT59	0.2517	0.0016	0.0104736	231.612	661.288
T150966	BRCAT237	0.2471	0.0016	0.0104736	7.11347	10.8213
T094607	CAT1614	0.2481	0.0016	0.0104736	2.22262	4.53362
T104353	CAT1660	0.2626	0.0016	0.0104736	2.3012	4.19357
T019695	AMAT83	0.2241	0.0016	0.0104736	53.7203	87.759
T315962	CAT893.3	0.2776	0.0016	0.0104736	18.6964	45.2895
T109783	PRCAT114	0.2557	0.0016	0.0104736	10.3412	15.6435
T081164	BRCAT363	0.2376	0.0016	0.0104736	117.887	169.252
T218309	CAT2169.1	-0.2785	0.0016	0.0104736	15.6639	50.2333
T165059	CAT2037.2	-0.2671	0.0016	0.0104736	10.8595	17.54
T229054	DGCR5.9	-0.2765	0.0016	0.0104736	550.431	959.49
T113623	CAT1716	0.2476	0.0016	0.0104736	14.1244	24.2853
T281871	BRCAT77.1	0.2488	0.0016	0.0104736	7.89247	11.9807
T044793	CAT1282	0.2432	0.0016	0.0104736	76.313	99.2445
T002518	KCCAT628	0.235	0.0016	0.0104736	65.3143	90.4224
T320554	HOXA-AS2.1	0.2461	0.0017	0.0109082	34.3244	54.0746
T232811	KHCAT21.1	0.2422	0.0017	0.0109082	90.7693	140.607
T361617	CAT1159	0.245	0.0017	0.0109082	9.62671	14.4846
T080345	KCCAT478	0.2368	0.0017	0.0109082	47.1167	73.1511
T326446	KCCAT291	0.2587	0.0017	0.0109082	7.09897	14.9251
T364847	CAT1181	0.2434	0.0017	0.0109082	47.2704	75.6367
T043904	CAT1276	0.2466	0.0017	0.0109082	42.5915	58.409
T289235	CAT719	-0.2684	0.0017	0.0109082	251.373	347.569
T254694	CAT473	0.2422	0.0017	0.0109082	305.647	613.662
T064023	CAT1394	0.2361	0.0017	0.0109082	169.636	245.555
T010553	FOXD2-AS1.1	0.2443	0.0017	0.0109082	29.5015	50.7196
T364217	KHCAT432	-0.261	0.0017	0.0109082	130.695	213.974
T178006	KCCAT624	0.2432	0.0017	0.0109082	242.711	427.716
T018859	CAT102	0.247	0.0017	0.0109082	15.3826	33.121
T357646	KCCAT506.1	0.2466	0.0017	0.0109082	38.0766	63.5699
T009250	KHCAT455	-0.256	0.0017	0.0109082	52.2233	71.1904
T010075	CAT42.1	-0.257	0.0018	0.0113396	40.8883	57.2883
T261947	CAT521	0.2269	0.0018	0.0113396	131.367	209.979
T150289	MPAT8	0.2449	0.0018	0.0113396	43.0942	60.4668
T332197	BRCAT235	0.254	0.0018	0.0113396	138.823	200.808
T366746	CAT1197	0.2451	0.0018	0.0113396	35.912	48.4844
T007587	KCCAT264	0.2309	0.0018	0.0113396	324.713	470.831
T153125	CAT1969.2	0.2811	0.0018	0.0113396	6.79733	16.8391
T081355	KCCAT196	0.2424	0.0018	0.0113396	22.269	36.2865
T137479	CAT1882	0.2485	0.0018	0.0113396	17.634	49.5561
T223712	LINC00478.4	0.2492	0.0018	0.0113396	11.8038	19.9097
T177112	CAT2111	0.2423	0.0018	0.0113396	16.7286	22.1263
T177939	NAPA-AS1.1	0.2444	0.0018	0.0113396	257.652	352.473
T342967	CAT1035.1	0.2473	0.0018	0.0113396	11.2129	18.5099
T105619	HIF1A-AS2.3	0.2578	0.0018	0.0113396	82.0743	370.453
T181342	BRCAT133	0.2465	0.0018	0.0113396	4.06696	7.05129
T129675	CAT1837.2	0.2357	0.0019	0.0118119	45.0193	71.8898
T281576	BRCAT312	-0.2565	0.0019	0.0118119	3.69447	6.53602
T373973	ZNF674-AS1	0.2442	0.0019	0.0118119	139.902	183.699
T309033	CAT843.1	0.2555	0.0019	0.0118119	81.2243	376.202
T073718	CAT1469	0.2379	0.0019	0.0118119	58.0258	74.7089
T010654	KPCAT118	-0.284	0.0019	0.0118119	50.1658	74.6099
T045632	NUTM2A-AS1.2	0.2433	0.0019	0.0118119	63.3201	93.3305
T187106	KCCAT566	0.2293	0.0019	0.0118119	40.7135	59.4548
T066397	KCCAT234	0.2357	0.0019	0.0118119	31.0446	56.8287
T092656	THCAT250.2	0.2446	0.0019	0.0118119	14.2772	21.036
T345856	KCCAT182.2	0.2397	0.0019	0.0118119	6.99272	12.8199
T015570	CAT80.1	0.2755	0.002	0.0122285	12.7561	32.8984
T081547	AMAT29	0.226	0.002	0.0122285	364.65	502.112
T118765	CAT1768.1	-0.2705	0.002	0.0122285	100.156	209.989
T064507	KCCAT556	0.236	0.002	0.0122285	28.6046	42.3446
T380542	DDX26B-AS1	0.2445	0.002	0.0122285	6.77432	10.209
T231513	MBAT2	0.2402	0.002	0.0122285	14.0554	36.4863
T133104	CAT1860	0.2427	0.002	0.0122285	53.9935	113.441
T299596	KCCAT487	0.2555	0.002	0.0122285	8.2721	14.6287
T334988	THCAT393	0.2473	0.002	0.0122285	7.91134	11.9678
T309276	KHCAT399.2	0.2541	0.002	0.0122285	5.67233	7.88101
T311459	CAT863	0.232	0.002	0.0122285	167.708	231.317
T228945	KCCAT603	0.2368	0.002	0.0122285	13.9209	19.6995
T009552	KDM4A-AS1.3	-0.252	0.002	0.0122285	124.913	157.99
T304962	HICLINC150.3	-0.2894	0.002	0.0122285	10.2822	59.2696
T209379	CAT375.1	0.241	0.0021	0.0126757	21.7416	31.2991
T313361	THCAT367	0.2427	0.0021	0.0126757	12.1865	45.6488
T117916	USP3-AS1.2	0.2224	0.0021	0.0126757	161.537	211.386
T100201	CAT1638	0.2465	0.0021	0.0126757	8.107	16.5474
T187556	CAT226.11	-0.2598	0.0021	0.0126757	875.084	1852.88
T225755	HNCAT41.2	0.2625	0.0021	0.0126757	11.3563	23.6467
T280606	KPCAT87.2	-0.278	0.0021	0.0126757	6.12263	38.4188
T259285	KPCAT2.2	0.2348	0.0021	0.0126757	88.0838	195.238
T167158	KCCAT164	0.2419	0.0021	0.0126757	9.55967	17.9693
T245217	CAT424.1	0.2613	0.0021	0.0126757	21.6887	89.4468
T088455	THCAT304	0.2316	0.0021	0.0126757	61.5224	91.5077
T009575	AMAT135	0.2262	0.0022	0.0131418	3.72339	6.52807
T248563	CAT434	-0.2805	0.0022	0.0131418	1546.44	2026.42
T225287	KCCAT225	0.2311	0.0022	0.0131418	183.723	254.504
T151445	BZRAP1-AS1.2	0.2376	0.0022	0.0131418	12.0669	19.1338
T037232	AMAT77	0.2236	0.0022	0.0131418	51.5269	68.2154
T186359	CAT217	0.2415	0.0022	0.0131418	13.7653	18.7035
T353383	CAT1115.2	0.2386	0.0022	0.0131418	14.9863	23.2369
T030141	KCCAT534	0.2354	0.0022	0.0131418	79.6834	154.475
T216117	CAT2156	0.2262	0.0022	0.0131418	57.6567	96.84
T010586	KCCAT73	-0.2788	0.0023	0.013552	15.4858	27.6642
T272832	CAT593.3	0.2371	0.0023	0.013552	10.617	16.1493
T166888	HNCAT290	-0.2779	0.0023	0.013552	3.79031	7.3523
T312042	CAT866.2	0.2399	0.0023	0.013552	8.55642	14.1375
T079564	HOXC-AS3.1	0.2513	0.0023	0.013552	6.52259	18.7518
T081410	CAT1539.6	0.2387	0.0023	0.013552	6.22344	10.6828
T142862	CAT1911	0.2499	0.0023	0.013552	3.77669	9.50848
T094542	CAT1612.2	0.2406	0.0023	0.013552	37.1377	56.6867
T093343	KHCAT211	0.2591	0.0023	0.013552	1.82308	3.65178
T050158	KCCAT334	0.234	0.0023	0.013552	12.9641	18.8261
T013953	CAT72	-0.2642	0.0023	0.013552	19.5727	35.4631
T323497	THCAT449.1	0.2418	0.0023	0.013552	16.5731	29.6782
T307913	CAT839	0.2218	0.0024	0.0140139	77.0165	97.5497
T305611	BRCAT262	0.223	0.0024	0.0140139	10.7026	16.584
T302165	CAT793.1	-0.2575	0.0024	0.0140139	4376.55	5356.13
T334324	KCCAT200	0.2275	0.0024	0.0140139	29.7186	49.076
T048559	LVCAT33	0.244	0.0024	0.0140139	137.283	264.709
T160541	CAT2010	-0.248	0.0024	0.0140139	43.9982	67.2979
T226011	CAT2210	-0.2426	0.0024	0.0140139	143.505	255.676
T293004	KCCAT292	0.2357	0.0024	0.0140139	11.1225	18.1066
T315261	KCCAT240.4	0.2452	0.0025	0.0144516	19.1809	57.849
T167661	KCCAT289	0.233	0.0025	0.0144516	10.145	18.9813
T190556	CAT250.2	-0.2522	0.0025	0.0144516	35.671	77.4969
T254728	MEAT100	0.2329	0.0025	0.0144516	34.9455	66.2664
T002710	CAT12.2	0.2276	0.0025	0.0144516	135.269	203.665
T295963	CAT760.2	0.2235	0.0025	0.0144516	81.4291	117.407
T036538	KCCAT488	0.2218	0.0025	0.0144516	44.2993	67.5922
T280609	KPCAT87.1	-0.2733	0.0025	0.0144516	7.3744	25.2402
T062323	KCCAT508	0.2221	0.0025	0.0144516	24.366	36.2208
T141628	MEAT146	0.2562	0.0026	0.0149134	8.53914	16.1369
T343093	MBAT81	0.2584	0.0026	0.0149134	295.153	427.136
T150343	CAT1951	0.2486	0.0026	0.0149134	5.0486	13.7728
T038441	CAT1241	-0.2737	0.0026	0.0149134	4.32295	7.68296
T231133	KCCAT319.2	0.2385	0.0026	0.0149134	14.6842	28.0038
T333381	CAT977.3	0.2351	0.0026	0.0149134	57.71	89.9915
T162081	CAT2017	-0.2516	0.0026	0.0149134	108.206	160.516
T284698	CAT679.1	-0.2369	0.0027	0.015301	225.964	300.477
T022094	RUSC1-AS1.1	-0.2703	0.0027	0.015301	94.416	146.479
T274020	BRCAT336	0.2226	0.0027	0.015301	34.6266	49.5075
T092588	KCCAT432	0.2261	0.0027	0.015301	46.4886	73.3033
T216756	BRCAT299	0.2336	0.0027	0.015301	19.5683	26.4677
T094389	LINC01077.4	-0.271	0.0027	0.015301	79.3713	218.447
T355139	THCAT185	-0.2453	0.0027	0.015301	6.53958	9.03729
T352639	KHCAT401	0.2334	0.0027	0.015301	49.3088	74.3814
T070175	KCCAT502	0.2522	0.0027	0.015301	4.15865	6.5904
T034590	CAT195.2	0.2295	0.0027	0.015301	9.98477	13.3609
T172092	CAT2091	0.2344	0.0027	0.015301	24.9993	44.6367
T301681	PRCAT113	0.2326	0.0028	0.0156963	5.44164	8.47807
T032282	CMAT33	0.2325	0.0028	0.0156963	6.83113	9.85604
T296035	KCCAT497	0.225	0.0028	0.0156963	221.359	323.239
T118456	CAT1766.1	-0.2574	0.0028	0.0156963	117.113	185.095
T166624	KCCAT139	0.2378	0.0028	0.0156963	59.4783	104.484
T161970	CAT2016	0.2488	0.0028	0.0156963	9.05458	16.0959
T351405	CAT1100.2	0.2221	0.0028	0.0156963	476.103	645.001
T380720	KCCAT442.1	0.2267	0.0028	0.0156963	39.6556	62.792
T363196	THCAT248.2	0.2442	0.0028	0.0156963	3.55311	9.21006
T074576	KCCAT67	0.2209	0.0028	0.0156963	142.876	218.918
T050359	AMAT139	0.2255	0.0029	0.0160832	14.6909	20.557
T213652	CAT2142.1	0.2421	0.0029	0.0160832	1.51412	3.04154
T127967	LVCAT27	0.2367	0.0029	0.0160832	2.53001	3.8341
T328098	KCCAT641	-0.2553	0.0029	0.0160832	38.5879	53.5359
T190140	ESAT114	0.2311	0.0029	0.0160832	29.3612	38.3192
T322061	LINC00265.3	0.2324	0.0029	0.0160832	97.2266	138.959
T084828	CAT1563	0.2317	0.0029	0.0160832	19.2178	35.144
T297731	CAT771	-0.241	0.0029	0.0160832	143.554	195.188
T233874	KCCAT180	0.2359	0.0029	0.0160832	10.1359	15.8032
T152287	CAT1963	0.2246	0.0029	0.0160832	33.4884	47.856
T221134	OVAT151	0.2453	0.003	0.0164446	4.6302	9.52755
T363728	KHCAT191	0.234	0.003	0.0164446	12.043	19.304
T025806	KCCAT463	0.2203	0.003	0.0164446	26.9146	38.5502
T154078	KCCAT315	0.233	0.003	0.0164446	87.4875	138.028
T259867	KCCAT268	0.2277	0.003	0.0164446	38.801	58.1228
T008670	CAT37	0.2485	0.003	0.0164446	26.8482	62.2939
T003796	AMAT70	0.2221	0.003	0.0164446	47.9523	76.4111
T352504	KCCAT378.2	-0.2484	0.003	0.0164446	122.417	296.034
T079417	BRCAT420	0.2303	0.003	0.0164446	52.1684	79.1595
T367906	MEAT107.1	0.2533	0.003	0.0164446	7.88187	13.4982
T355398	AMAT108	0.2156	0.003	0.0164446	5.96556	7.97413
T273985	CVAT33	0.2375	0.0031	0.016868	6.03119	11.4649
T078237	CAT1509	0.2242	0.0031	0.016868	6.12017	8.3592
T191948	DGUOK-AS1.2	0.2165	0.0031	0.016868	177.423	268.304
T214853	THCAT569	0.2216	0.0031	0.016868	115.071	175.343
T149818	CAT1947.1	0.253	0.0031	0.016868	11.9892	126.505
T328656	AMAT174	0.2284	0.0031	0.016868	5.89501	8.89056
T274290	KCCAT402.1	-0.2542	0.0031	0.016868	28.58	87.1804
T170654	CAT2080.1	0.2242	0.0032	0.0172674	59.6074	100.908
T166536	KCCAT275	0.2281	0.0032	0.0172674	107.551	168.303
T167663	KCCAT456	0.2305	0.0032	0.0172674	130.987	212.502
T319844	BRCAT218	0.2474	0.0032	0.0172674	3.43198	21.5726
T044523	KCCAT70	0.2383	0.0032	0.0172674	24.1373	59.6586
T274300	CAT603.1	-0.2523	0.0032	0.0172674	12.8825	21.0398
T315257	KCCAT132	0.2365	0.0032	0.0172674	10.9715	19.2909
T255834	CAT479	0.2258	0.0032	0.0172674	47.3606	65.2529
T257712	CAT498	0.2273	0.0033	0.0175515	64.8066	85.4764
T064151	CAT1399	0.2389	0.0033	0.0175515	3331.92	4651.22
T022090	RUSC1-AS1.2	0.2183	0.0033	0.0175515	235.051	375.954
T269959	KHCAT273	0.2453	0.0033	0.0175515	14.948	26.0875
T188025	OVAT158	0.2357	0.0033	0.0175515	7.70352	11.6717
T092173	CAT1590	0.2201	0.0033	0.0175515	22.3115	29.8861
T007376	OVAT71	0.221	0.0033	0.0175515	38.2645	59.8469
T105124	MBAT8	0.2224	0.0033	0.0175515	169.469	247.084
T091338	LINC00621.2	-0.2662	0.0033	0.0175515	5.60223	9.08885
T114876	CAT1729.5	-0.2381	0.0033	0.0175515	31.5923	53.1413
T166766	TINCR.1	0.2444	0.0033	0.0175515	10.8655	18.5223
T058878	CAT1356	-0.2582	0.0033	0.0175515	1377.15	2392.29
T098885	LINC01067	0.2294	0.0033	0.0175515	8.49893	13.5546
T025154	HICLINC24.1	0.2378	0.0033	0.0175515	1.40232	2.65349
T171355	CAT2084.1	-0.2479	0.0034	0.0178819	55.5425	71.5978
T145468	CAT1924	0.2257	0.0034	0.0178819	35.5867	51.132
T104735	CAT1666	0.2216	0.0034	0.0178819	18.4155	31.2546
T159916	AMAT157	0.23	0.0034	0.0178819	6.61397	10.5439
T203798	TTN-AS1.5	0.2418	0.0034	0.0178819	6.49867	11.012
T209380	CAT375.2	0.2243	0.0034	0.0178819	174.879	229.694
T353870	KCCAT359	0.2251	0.0034	0.0178819	18.8121	33.7256
T166220	CAT2045.3	0.2369	0.0034	0.0178819	14.5823	25.1315
T044224	CAT1279	0.2195	0.0034	0.0178819	32.298	43.5094
T191970	PNAT112	0.235	0.0034	0.0178819	58.738	92.1571
T223557	HICLINC383	0.224	0.0034	0.0178819	29.1662	38.8886
T150550	CAT1953.2	0.2285	0.0035	0.0181322	477.945	740.922
T055152	BRCAT314	0.2417	0.0035	0.0181322	20.1146	36.7631
T380574	CAT2315	0.2249	0.0035	0.0181322	30.4932	45.3642
T370751	PRKX-AS1	0.2269	0.0035	0.0181322	9.34637	17.6508
T189689	AMAT18	0.2145	0.0035	0.0181322	25.6688	33.0354
T223724	BRCAT290	0.2284	0.0035	0.0181322	13.0945	24.8446
T196782	CAT293.2	0.2334	0.0035	0.0181322	27.7888	39.0282
T048752	AMAT101	0.2276	0.0035	0.0181322	8.12632	10.8003
T309490	PRCAT259	-0.2413	0.0035	0.0181322	14.7921	21.4037
T265137	CAT550	0.2337	0.0035	0.0181322	4.70886	7.18675
T090930	KCCAT353	0.2231	0.0035	0.0181322	138.469	191.446
T089166	CAT1580	0.235	0.0035	0.0181322	30.4657	62.1406
T275948	CAT626	-0.2427	0.0035	0.0181322	79.5248	101.336
T353044	CAT1113.2	0.203	0.0035	0.0181322	15.2417	25.5737
T367907	MEAT107.2	0.2491	0.0035	0.0181322	11.2807	19.6679
T114379	CAT1721	-0.248	0.0036	0.018466	18.909	29.8595
T294244	KCCAT267	0.2241	0.0036	0.018466	134.006	209.121
T129955	CAT1841.1	0.2341	0.0036	0.018466	277.986	357.273
T044429	KCCAT544	0.2206	0.0036	0.018466	28.2906	42.4553
T148999	KCCAT596	0.2189	0.0036	0.018466	23.2224	36.882
T305288	CAT815	0.23125	0.0036	0.018466	3.41566	5.52553
T315256	KCCAT330	0.238	0.0036	0.018466	9.27906	15.9782
T309701	KCCAT45	0.2271	0.0036	0.018466	199.717	307.867
T010572	KCCAT58.2	-0.2834	0.0036	0.018466	9.12453	20.409
T183272	KCCAT124.2	-0.2561	0.0036	0.018466	9.67297	33.4571
T059561	KCCAT373	0.2209	0.0037	0.0188671	23.338	33.1902
T209920	CAT377	0.2275	0.0037	0.0188671	100.772	153.632
T178055	CAT2119	0.2252	0.0037	0.0188671	33.8126	57.2439
T216833	KCCAT147	0.2198	0.0037	0.0188671	28.1853	41.2875
T296659	THCAT201.4	-0.2647	0.0037	0.0188671	25.8479	50.229
T102563	HICLINC302	0.2248	0.0037	0.0188671	5.04778	8.42301
T131984	LACAT197	-0.265	0.0038	0.0192635	2.70618	4.60373
T232812	KHCAT21.2	0.2273	0.0038	0.0192635	78.7174	130.914
T133095	KCCAT244	0.2224	0.0038	0.0192635	14.3719	31.5187
T161474	LVCAT22	0.2308	0.0038	0.0192635	18.2853	39.0832
T166222	CAT2045.4	0.2239	0.0038	0.0192635	20.6434	35.9546
T317019	HNCAT160	0.2318	0.0038	0.0192635	6.14725	8.99596
T135202	LSCAT282	0.2298	0.0039	0.0196362	6.10435	8.46794
T031872	SMAT27	0.2195	0.0039	0.0196362	42.3431	68.0305
T199926	AMAT53	0.2207	0.0039	0.0196362	9.30006	11.5647
T328202	CAT953	0.2232	0.0039	0.0196362	15.8894	24.8328
T238019	CAT385.4	0.2348	0.0039	0.0196362	6.75417	11.6966
T196070	THCAT456	0.2215	0.0039	0.0196362	102.808	225.551
T189930	HICLINC44.1	0.2423	0.0039	0.0196362	2.95767	4.48594
T311917	LINC00271.1	-0.2555	0.004	0.0200231	23.4646	33.9603
T094390	LINC01077.8	-0.258	0.004	0.0200231	18.0239	101.444
T376390	JPX.2	0.2394	0.004	0.0200231	21.0939	27.1187
T302362	KCCAT557	0.2188	0.004	0.0200231	17.6365	30.3246
T261132	PRCAT286.2	-0.2357	0.004	0.0200231	26.3507	50.5445
T212465	KCCAT368	0.2106	0.004	0.0200231	16.4999	29.5014
T056291	LSCAT95	0.2321	0.0041	0.0203471	5.13556	12.9533
T137214	BLCAT2	0.2218	0.0041	0.0203471	2.58118	5.59095
T053301	KCNQ1OT1	0.2222	0.0041	0.0203471	186.278	276.796
T336182	KHCAT390.1	-0.2557	0.0041	0.0203471	4.85422	8.99301
T006713	CAT30	0.213	0.0041	0.0203471	565.861	800.379
T075655	CAT1486	0.2223	0.0041	0.0203471	48.0401	75.8599
T234245	CAT2251.2	0.2159	0.0041	0.0203471	33.3676	48.7077
T058234	CAT1354	0.2222	0.0041	0.0203471	39.5021	71.1958
T321693	CAT927	0.2247	0.0041	0.0203471	55.0534	86.308
T363912	CAT1175.1	-0.2742	0.0042	0.0206656	17.6612	68.8973
T027623	CAT147.1	0.2448	0.0042	0.0206656	71.981	109.879
T354975	KCCAT352	0.2085	0.0042	0.0206656	56.8738	86.8381
T348145	CAT1068	0.2276	0.0042	0.0206656	10.807	17.0118
T233755	CAT2247.2	0.2178	0.0042	0.0206656	114.119	146.632
T079593	HOXC-AS2.2	0.2305	0.0042	0.0206656	52.5454	84.8885
T036220	CAT1220	0.2183	0.0042	0.0206656	38.0261	65.48
T077822	BRCAT232	-0.2625	0.0042	0.0206656	2.78467	3.78555
T201135	KCCAT573	0.2137	0.0042	0.0206656	54.0201	80.9211
T002647	OVAT76	0.2326	0.0043	0.0210182	3.36852	6.68538
T354679	CAT1125.1	0.2289	0.0043	0.0210182	29.8682	55.7724
T045884	CAT1287.1	0.2237	0.0043	0.0210182	20.1613	39.9663
T323498	THCAT449.2	0.2298	0.0043	0.0210182	19.4717	32.1686
T129702	AMAT85	0.2212	0.0043	0.0210182	26.9048	41.7142
T352505	KCCAT378.3	-0.2447	0.0043	0.0210182	86.6602	221.16
T129766	CAT1839	0.2337	0.0043	0.0210182	5.81002	9.93545
T243432	KHCAT23	0.2238	0.0044	0.0213063	42.7556	58.4011
T038476	CAT1242.3	0.2211	0.0044	0.0213063	76.8843	122.867
T037480	KCCAT546	0.227	0.0044	0.0213063	7.23176	12.2801
T205537	CAT352.2	0.2238	0.0044	0.0213063	5.72818	10.5922
T058080	CAT1353	0.2135	0.0044	0.0213063	191.399	276.91
T337685	KHCAT231	0.2209	0.0044	0.0213063	6.93109	10.4817
T059591	LSCAT196	0.2314	0.0044	0.0213063	2.04519	3.63613
T177853	CAT2116	0.2135	0.0044	0.0213063	40.1151	61.4799
T006952	KCCAT482	0.2081	0.0044	0.0213063	100.48	151.766
T200496	ZEB2-AS1.6	0.2267	0.0044	0.0213063	24.7009	37.0552
T152186	AMAT93	0.2108	0.0045	0.0216092	40.3468	61.6222
T290799	KCCAT355	0.2132	0.0045	0.0216092	81.4792	118.738
T225512	CAT2206.1	0.2393	0.0045	0.0216092	102.123	224.374
T232277	KCCAT194	0.2123	0.0045	0.0216092	63.5836	89.4833
T299371	KCCAT524	0.2187	0.0045	0.0216092	38.0403	61.2373
T342857	CAT1031	0.2269	0.0045	0.0216092	52.048	71.581
T186040	BRCAT387	0.2382	0.0045	0.0216092	11.7107	19.002
T304269	CAT806.7	-0.2713	0.0045	0.0216092	172.477	913.692
T004758	BRCAT395	-0.2288	0.0045	0.0216092	44.7496	68.2615
T230701	KCCAT370	0.2233	0.0046	0.0218869	53.6981	72.2143
T321643	CAT925	0.2145	0.0046	0.0218869	62.5564	85.8419
T116384	CAT1742	0.2325	0.0046	0.0218869	4.56855	7.87046
T044505	KCCAT265	0.2324	0.0046	0.0218869	13.324	39.271
T300985	CMAT30	0.2194	0.0046	0.0218869	13.3091	24.0797
T117605	CAT1758	0.2379	0.0046	0.0218869	41.4003	82.7806
T087725	CAT1575.2	-0.2275	0.0046	0.0218869	1349.5	1773.11
T196893	THCAT262.1	0.2204	0.0046	0.0218869	30.9788	46.3993
T148927	CAT1941.1	0.2188	0.0046	0.0218869	12.3764	23.5136
T294301	PRR7-AS1	0.2322	0.0046	0.0218869	13.8284	23.5374
T334872	CAT989	0.2344	0.0047	0.0222201	219.23	278.782
T289517	CAT721	-0.2487	0.0047	0.0222201	118.953	351.174
T175631	MEAT133	0.2184	0.0047	0.0222201	90.4891	140.83
T072451	CD27-AS1.2	0.2181	0.0047	0.0222201	134.557	174.594
T153991	KCCAT150	0.2123	0.0047	0.0222201	16.6735	30.9279
T126437	PRCAT297	-0.242	0.0047	0.0222201	12.4726	18.5552
T243101	CAT407.2	0.2246	0.0047	0.0222201	148.067	187.986
T044153	MEAT126	0.2128	0.0048	0.0226516	48.5937	62.52
T180058	THCAT567	0.2114	0.0048	0.0226516	15.3136	21.5298
T356489	AMAT94	0.213	0.0049	0.0229566	41.3123	61.6761
T309954	CAT855	0.238	0.0049	0.0229566	2.91537	5.78567
T018074	KCCAT128.1	0.2138	0.0049	0.0229566	222.497	336.995
T144723	UTAT55	0.2265	0.0049	0.0229566	5.75218	8.67447
T012863	GNG12-AS1.1	-0.2435	0.0049	0.0229566	5.28241	7.28846
T002775	CAT13.2	-0.2207	0.0049	0.0229566	46.6048	111.102
T016197	CAT84.2	-0.253	0.0049	0.0229566	21.708	31.4896
T159666	CAT2005.1	0.2174	0.0049	0.0229566	38.0212	63.5894
T217446	CAT2165	0.2085	0.005	0.0233199	266.777	385.564
T121983	MEAT119	0.2221	0.005	0.0233199	24.1376	40.7358
T191949	DGUOK-AS1.1	0.2352	0.005	0.0233199	20.6315	33.2188
T099782	DCUN1D2-AS	0.2157	0.005	0.0233199	35.8112	50.2988
T320581	HOXA11-AS.1	0.2257	0.005	0.0233199	21.356	37.5145
T254677	CAT472.1	0.2175	0.0051	0.0236165	9.72591	15.7082
T226842	KCCAT272	0.2331	0.0051	0.0236165	42.8107	89.5018
T312896	KCCAT562	0.2223	0.0051	0.0236165	24.0644	38.4593
T245856	CAT425	0.2047	0.0051	0.0236165	124.89	174.484
T197818	CAT300	-0.2462	0.0051	0.0236165	299.798	429.919
T036720	LINC00707.2	-0.2205	0.0051	0.0236165	131.14	210.773
T010555	FOXD2-AS1.2	0.223	0.0051	0.0236165	129.721	170.745
T152336	CAT1966.1	0.2146	0.0051	0.0236165	27.343	39.1052
T302619	AMAT37	0.218	0.0052	0.023994	241.991	337.842
T257264	AMAT34	0.2124	0.0052	0.023994	22.2896	30.2187
T093344	KHCAT38	0.2223	0.0052	0.023994	5.7358	9.34908
T044454	LACAT155	0.2202	0.0052	0.023994	13.4058	19.2956
T166615	CAT2048	0.216	0.0053	0.0243472	24.389	32.738
T239792	HNCAT181	0.222	0.0053	0.0243472	7.22951	11.7034
T278794	SNHG18.1	-0.226	0.0053	0.0243472	156.021	216.861
T152410	THCAT157	0.2124	0.0053	0.0243472	58.1989	73.1932
T119719	KCCAT588	0.2138	0.0053	0.0243472	22.1323	29.9756
T205748	CAT353.2	-0.212	0.0054	0.0246538	15.657	19.6383
T375533	KHCAT113	0.2183	0.0054	0.0246538	474.788	628.034
T004062	KHCAT427	0.2232	0.0054	0.0246538	45.8718	73.3015
T330608	CAT964.1	-0.248	0.0054	0.0246538	43.7704	79.5465
T114875	CAT1729.4	-0.2309	0.0054	0.0246538	10.3068	21.111
T240849	KHCAT166	0.2135	0.0054	0.0246538	36.7041	55.9395
T160547	CAT2011.1	-0.2409	0.0054	0.0246538	4.14873	8.79032
T216234	CAT2158	0.208	0.0055	0.0249567	38.6086	64.9717
T087496	KCCAT135.2	-0.2286	0.0055	0.0249567	36.6351	69.819
T038681	KCCAT38.1	-0.2416	0.0055	0.0249567	74.176	200.068
T105978	CAT1680	0.2098	0.0055	0.0249567	48.8054	66.6468
T040184	KCCAT317	0.2214	0.0055	0.0249567	16.9803	24.3381
T235551	THCAT486	0.222	0.0055	0.0249567	99.9451	131.154
T261131	PRCAT286.1	-0.2307	0.0055	0.0249567	27.7787	45.8245
T081835	CAT1545	0.2047	0.0056	0.0252121	55.7223	85.5834
T159555	CMAT26	0.2179	0.0056	0.0252121	9.24513	12.2469
T014837	KCCAT511	0.2131	0.0056	0.0252121	6.63443	11.5353
T219721	CAT2179.1	0.2271	0.0056	0.0252121	6.98472	13.6376
T333399	HRAT19	0.2132	0.0056	0.0252121	20.1002	32.5874
T304570	OVAT136	0.233	0.0056	0.0252121	3.78222	7.87988
T126061	BRCAT259.2	0.2094	0.0056	0.0252121	32.021	49.37
T214850	THCAT604	0.2134	0.0056	0.0252121	6.87343	9.99136
T369615	KHCAT10	0.2147	0.0056	0.0252121	11.1885	22.9982
T230111	CMAT15	0.2087	0.0057	0.0255736	48.7196	75.5198
T138265	SNAI3-AS1	-0.2354	0.0057	0.0255736	29.5399	41.8545
T092655	THCAT250.1	0.2167	0.0057	0.0255736	6.73704	10.2696
T327879	CAT951	-0.2254	0.0057	0.0255736	32.5987	49.9426
T205504	CAT351	-0.2474	0.0058	0.025888	10.3439	20.3743
T294905	CAT753	0.2114	0.0058	0.025888	74.7049	113.88
T281801	NNT-AS1	-0.232	0.0058	0.025888	568.888	735.478
T171028	THCAT611	0.2167	0.0058	0.025888	8.55266	16.0047
T158354	KCCAT121	-0.2388	0.0058	0.025888	31.2562	142.434
T056702	KCCAT287	0.2104	0.0058	0.025888	20.7309	32.0946
T093645	CAT1605	0.1971	0.0059	0.0262666	55.478	97.455
T147080	CAT1932	0.2179	0.0059	0.0262666	117.945	197.004
T338818	BRCAT252.2	-0.2611	0.0059	0.0262666	7.19745	11.1658
T171030	THCAT615	0.2168	0.006	0.0266205	6.20892	11.4468
T311396	CAT862.3	0.2261	0.006	0.0266205	1.90305	3.29413
T313282	UTAT25	0.2186	0.006	0.0266205	2.04088	2.89785
T116064	CMAT29	0.2062	0.006	0.0266205	11.8154	18.3111
T362814	KCCAT551	0.209	0.0061	0.0270411	79.3041	108.743
T350231	CAT1089.1	0.2292	0.0062	0.0272979	5.59072	12.6968
T241201	THCAT334.3	0.2368	0.0062	0.0272979	3.67601	45.8351
T021430	CAT117	0.2121	0.0062	0.0272979	4.26957	6.80082
T089094	LINC00943.2	0.2211	0.0062	0.0272979	18.428	38.6691
T199191	KCCAT253	0.2086	0.0062	0.0272979	15.6401	24.1977
T130508	BRCAT126	0.2235	0.0062	0.0272979	18.5528	29.5428
T233682	CAT2246	-0.2317	0.0062	0.0272979	12.7836	37.1952
T332515	CAT972.2	-0.2314	0.0062	0.0272979	1292.55	1882.36
T142553	CAT1909.2	-0.208	0.0063	0.027621	151.831	204.994
T268324	CAT574	0.2187	0.0063	0.027621	27.462	43.2402
T202909	CAT327	0.205	0.0063	0.027621	243.917	307.665
T017434	CAT88	0.2076	0.0063	0.027621	38.8273	55.0875
T171884	KHCAT159	0.2307	0.0063	0.027621	32.5809	59.21
T159183	CAT2003.1	0.2099	0.0064	0.0279415	34.7251	60.7132
T363540	CAT1172	0.2312	0.0064	0.0279415	2.01694	3.80286
T371478	KCCAT204	-0.2427	0.0064	0.0279415	15.7462	25.1602
T124124	AMAT65	0.2106	0.0064	0.0279415	12.5796	20.5021
T231126	KCCAT319.1	0.2243	0.0064	0.0279415	39.6204	64.3979
T363909	CAT1175.2	-0.2463	0.0065	0.0282829	10.6565	29.7528
T337275	KCCAT340	0.2195	0.0065	0.0282829	71.8517	157.162
T118933	KCCAT318	0.2287	0.0065	0.0282829	8.91885	16.1949
T271976	CAT585.2	-0.237	0.0065	0.0282829	15.3788	22.788
T297997	CAT775.1	-0.2447	0.0066	0.028646	54.1728	88.4574
T026504	KHCAT462	-0.2355	0.0066	0.028646	181.25	272.711
T298538	CAT777	0.2288	0.0066	0.028646	12.9198	22.0001
T083975	CAT1558	0.2057	0.0067	0.0288868	71.8176	102.329
T117821	CAT1760.2	0.2125	0.0067	0.0288868	1518.49	2239.3
T085821	KHCAT52	0.1989	0.0067	0.0288868	51.7932	71.582
T327655	CAT947.2	-0.263	0.0067	0.0288868	16.3765	32.2476
T022525	CMAT14	0.2074	0.0067	0.0288868	76.3371	144.431
T064065	CAT1396.2	0.2228	0.0067	0.0288868	6.72693	21.2969
T063753	KCCAT134	0.2353	0.0067	0.0288868	32.6958	130.94
T244610	ADAMTS9-AS1.2	-0.2309	0.0067	0.0288868	283.599	519.016
T286651	KCCAT25	0.2054	0.0068	0.0291244	12.6864	23.6316
T347860	KHCAT162	0.227	0.0068	0.0291244	2.0159	4.53445
T266253	KHCAT101	0.2109	0.0068	0.0291244	8.86242	14.4379
T084817	PNAT113	0.2169	0.0068	0.0291244	9.4112	17.3646
T038688	CAT1244	0.2125	0.0068	0.0291244	65.1768	113.262
T167141	MEAT127	0.2067	0.0068	0.0291244	31.41	48.9356
T175508	KHCAT54	0.2112	0.0068	0.0291244	30.5511	41.3379
T228036	COL18A1-AS1.1	-0.2433	0.0068	0.0291244	9.40194	18.2678
T181493	AMAT90	0.2028	0.0069	0.0294555	90.7655	151.232
T157160	AMAT161	0.2249	0.0069	0.0294555	3.69378	5.72524
T243500	AMAT96	0.1985	0.0069	0.0294555	53.2524	79.3347
T199193	KCCAT79.1	0.2187	0.0069	0.0294555	22.556	36.523
T322202	INHBA-AS1	0.2148	0.007	0.0297844	12.2486	33.4088
T166956	CAT2050.1	0.2269	0.007	0.0297844	16.2024	37.0886
T213382	KCCAT33.2	-0.2388	0.007	0.0297844	5.71926	10.1734
T183959	CAT202.3	0.211	0.007	0.0297844	8.13353	17.2973
T272951	CAT596.2	0.2006	0.0071	0.0301112	29.011	39.418
T200000	CAT313.4	-0.242	0.0071	0.0301112	52.2497	74.1774
T217197	UTAT38	0.2097	0.0071	0.0301112	153.309	193.926
T024053	CAT130.1	0.221	0.0071	0.0301112	171.512	280.514
T165464	CAT2042	0.2195	0.0072	0.0304855	311.824	439.55
T318665	KCCAT407	0.2009	0.0072	0.0304855	27.0389	36.3948
T262604	CAT530	-0.2217	0.0073	0.0307584	86.1462	113.087
T203739	GBAT21	0.2291	0.0073	0.0307584	1.54646	2.45814
T323267	PNAT115	0.21	0.0073	0.0307584	13.3915	19.315
T190890	OVAT4	0.2072	0.0073	0.0307584	56.1622	82.5558
T236103	CAT2266.2	0.2108	0.0073	0.0307584	14.3026	24.6236
T200487	HICLINC66	0.2074	0.0073	0.0307584	3.36187	5.39886
T219722	CAT2180.1	0.2176	0.0074	0.0310286	4.97641	9.23249
T020048	CAT109	0.2054	0.0074	0.0310286	136.692	257.645
T000032	UTAT79	0.2324	0.0074	0.0310286	17.216	30.739
T250694	CAT448	0.2152	0.0074	0.0310286	11.6848	17.5114
T357264	MEAT125	0.1991	0.0074	0.0310286	39.1597	56.6041
T036641	KHCAT433	0.2031	0.0074	0.0310286	299.224	560.036
T354672	CAT1124	0.206	0.0075	0.0313719	16.7017	28.0325
T156561	CAT1984	0.207	0.0075	0.0313719	979.763	1285.76
T257561	LINC00887.3	-0.233	0.0075	0.0313719	90.8577	221.814
T135745	CAT1870	0.2229	0.0076	0.031688	11.4571	30.1593
T321490	CAT922	0.2073	0.0076	0.031688	34.4067	45.8249
T052162	KHCAT178	0.2108	0.0076	0.031688	102.064	137.072
T118143	KCCAT343	0.2056	0.0076	0.031688	10.8116	16.1324
T016131	KCCAT131.1	-0.2141	0.0077	0.0320535	122.416	201.138
T159669	CAT2006	0.222	0.0077	0.0320535	5.2088	10.1714
T297413	CAT770.1	0.2079	0.0078	0.0323401	5.21213	8.57328
T170306	KHCAT148	0.2064	0.0078	0.0323401	136.498	203.161
T047625	CAT1296	0.1968	0.0078	0.0323401	174.538	246.282
T015057	MBAT91.1	0.2166	0.0078	0.0323401	21.8071	61.8336
T173250	CAT2096	0.215	0.0078	0.0323401	41.1231	66.5763
T134780	AMAT100	0.2048	0.0079	0.0326244	19.1728	28.8421
T251543	KCCAT535	0.2012	0.0079	0.0326244	64.7707	89.2041
T264809	CAT547.2	-0.231	0.0079	0.0326244	68.4329	99.5191
T332495	CAT971	0.2076	0.0079	0.0326244	2.92454	7.97193
T158287	KCCAT113	-0.2356	0.0079	0.0326244	62.2791	119.186
T171842	CAT2090	0.2094	0.008	0.0329587	4.33985	7.7596
T194800	CAT277.1	0.2142	0.008	0.0329587	228.47	484.873
T361230	HICLINC231	0.2009	0.008	0.0329587	146.706	217.516
T085712	CAT1565	0.2092	0.0081	0.0332651	252.495	343.623
T165871	UTAT21	0.2089	0.0081	0.0332651	14.6642	20.9684
T170215	OVAT256	0.2083	0.0081	0.0332651	103.267	186.472
T058448	KHCAT114	0.2043	0.0081	0.0332651	39.0479	58.7797
T137853	KHCAT142	0.2077	0.0082	0.0335961	24.9302	34.2997
T299205	BRCAT93	0.2013	0.0082	0.0335961	17.7528	35.0709
T085194	KCCAT423	0.1941	0.0082	0.0335961	492.366	715.13
T045943	KHCAT346.1	-0.244	0.0083	0.0339522	9.19787	32.1974
T330239	KCCAT375	0.213	0.0083	0.0339522	23.1503	35.1797
T115171	LACAT212	-0.2161	0.0084	0.0342264	188.27	272.316
T038682	KCCAT51	-0.221	0.0084	0.0342264	18.3448	44.6719
T203018	KCCAT47	0.2083	0.0084	0.0342264	31.3284	57.9128
T162796	PNAT104	0.2134	0.0084	0.0342264	17.6092	32.9927
T314223	THCAT210	0.1978	0.0084	0.0342264	78.824	118.756
T324414	EGFR-AS1.3	0.2152	0.0085	0.0345525	64.9919	141.298
T076268	DDX11-AS1.1	0.2054	0.0085	0.0345525	11.5094	16.6997
T076032	CAT1492.2	0.2141	0.0085	0.0345525	39.035	57.7472
T287546	CAT702	-0.2052	0.0086	0.0349043	64.2926	83.544
T307495	BRCAT316	0.2077	0.0086	0.0349043	3.7295	9.02694
T061741	AMAT78	0.2026	0.0087	0.035118	16.2649	23.1534
T191903	CAT263	0.209	0.0087	0.035118	76.5355	104.39
T041024	CAT1255	0.1893	0.0087	0.035118	141.466	246.171
T083979	CAT1559.1	0.2052	0.0087	0.035118	80.4684	161.817
T128830	THCAT593	0.2046	0.0087	0.035118	63.182	87.4989
T314263	CAT883	-0.2283	0.0087	0.035118	12.0031	16.3023
T310004	KCCAT68.2	0.2087	0.0087	0.035118	45.6179	72.0165
T366403	MIR181A2HG.1	0.2162	0.0088	0.035384	7.4992	11.4517
T046564	ENTPD1-AS1.3	0.2038	0.0088	0.035384	6.80747	9.33109
T313462	CAT879	0.1993	0.0088	0.035384	61.3227	86.1241
T238653	EAF1-AS1	0.1945	0.0088	0.035384	21.9424	32.3604
T298260	THCAT337	0.2069	0.0088	0.035384	8.70874	14.572
T021310	KHCAT437	0.2075	0.0089	0.0356481	59.9167	124.701
T048143	MEAT28	0.21	0.0089	0.0356481	4.71387	7.7117
T036557	UTAT40	0.2015	0.0089	0.0356481	391.089	493.32
T170428	CAT2077.2	0.1998	0.0089	0.0356481	63.5842	83.3493
T297988	AMAT114	0.2033	0.0089	0.0356481	7.25648	11.3778
T376385	JPX.1	0.2127	0.009	0.0359377	77.9395	111.935
T320927	CAT918.1	-0.2307	0.009	0.0359377	150.666	203.504
T317004	KCCAT453	0.2199	0.009	0.0359377	17.6842	31.27
T350528	CAT1092	0.1995	0.009	0.0359377	45.3842	68.338
T346727	CAT1058.1	0.2303	0.0091	0.0361424	68.8296	133.436
T234216	KCCAT160	0.1988	0.0091	0.0361424	51.0599	69.8111
T314485	KCCAT75	0.2078	0.0091	0.0361424	198.086	362.766
T118430	LSCAT256	0.2038	0.0091	0.0361424	10.0569	15.4498
T118355	CAT1765	0.1951	0.0091	0.0361424	41.456	51.046
T166626	KCCAT82.1	0.1981	0.0091	0.0361424	60.1243	91.4756
T113878	CAT1718	0.203	0.0091	0.0361424	39.2797	55.1513
T146596	AMAT106	0.1992	0.0092	0.0364003	19.735	28.9861
T040582	CAT1253	0.1997	0.0092	0.0364003	29.3385	47.08
T043258	MEAT112	0.2062	0.0092	0.0364003	11.7058	19.3147
T379314	AMAT39	0.196	0.0092	0.0364003	26.3942	32.5975
T195042	CAT279	0.192	0.0092	0.0364003	16.1736	22.9107
T256631	CAT486	-0.2173	0.0093	0.03674	14.1204	36.1735
T305067	HICLINC153	-0.2287	0.0093	0.03674	121.217	181.871
T303584	CAT801	0.2014	0.0094	0.0369382	32.0478	39.9099
T054927	AMAT25	0.1939	0.0094	0.0369382	79.3728	102.53
T156253	BAIAP2-AS1.1	0.2047	0.0094	0.0369382	299.541	391.386
T020993	CAT112.1	-0.2294	0.0094	0.0369382	110.009	192.457
T218748	HNCAT13	0.2185	0.0094	0.0369382	21.5905	92.7712
T220211	BRCAT42	0.2018	0.0094	0.0369382	102.565	163.027
T098180	BRCAT334	0.1946	0.0094	0.0369382	87.4669	127.097
T034374	OVAT104	0.2103	0.0095	0.0372466	1.96641	3.19954
T090931	AMAT21	0.1949	0.0095	0.0372466	72.7763	95.0927
T305640	CAT818	0.1991	0.0095	0.0372466	57.2185	81.7956
T107992	KHCAT42	0.2228	0.0096	0.0375536	4.51614	10.5662
T285797	CAT688	0.2059	0.0096	0.0375536	13.1335	45.4902
T022332	CAT120	0.1995	0.0096	0.0375536	95.5806	135.955
T124670	CAT1800.1	0.2039	0.0097	0.0378307	60.1405	109.653
T252251	WWTR1-AS1.2	0.2057	0.0097	0.0378307	51.5155	69.8649
T196462	PRCAT138	0.2123	0.0097	0.0378307	2.04088	2.81585
T232202	TUG1.4	0.1987	0.0097	0.0378307	3515.39	4209.79
T121884	BRCAT390	0.2106	0.0098	0.0380208	3.29692	25.3101
T081416	CAT1539.2	0.2192	0.0098	0.0380208	1.63043	2.58881
T292349	KCCAT563	0.2065	0.0098	0.0380208	7.01834	15.6203
T360544	CAT1154	-0.2233	0.0098	0.0380208	12.6145	17.685
T191200	THCAT609	-0.2107	0.0098	0.0380208	340.79	425.709
T249713	KPCAT41	-0.2279	0.0098	0.0380208	16.835	27.6711
T148462	ASB16-AS1.2	0.1987	0.0098	0.0380208	103.542	134.718
T306833	CAT824.1	-0.2246	0.0099	0.0381131	1.76085	3.00971
T311387	KCCAT8	-0.2178	0.0099	0.0381131	139.205	182.383
T377748	CAT2297	0.197	0.0099	0.0381131	9.82506	17.6852
T326452	KCCAT609	0.1952	0.0099	0.0381131	159.46	244.134
T363206	THCAT539	0.2068	0.0099	0.0381131	18.6296	25.194
T252688	MBNL1-AS1.1	-0.2101	0.01	0.0381131	59.9682	96.732
T164137	LINC00909.2	-0.1992	0.01	0.0381131	157.653	206.804
T066129	CAT1414	0.1976	0.01	0.0381131	187.881	300.002
T171347	KHCAT355.2	-0.2316	0.01	0.0381131	66.1591	97.0921
T033266	CAT189.1	-0.2472	0.01	0.0381131	12.9178	25.3202
T358160	CAT1141.1	-0.2193	0.01	0.0381131	73.0751	105.145
T339197	CAT1007.3	-0.2224	0.01	0.0381131	93.9034	157.605
T203352	THCAT183	-0.237	0.01	0.0381131	22.0167	43.7651
T139333	PRCAT56.1	0.1985	0.01	0.0381131	9.37297	14.8248
T020976	CAT111.2	0.204	0.01	0.0381131	6.92569	9.85602
T175034	HNCAT112	0.2065	0.01	0.0381131	5.1022	7.68665
T006985	CAT31.5	0.2085	0.01	0.0381131	19.6537	51.4818
T154635	OVAT92	0.1972	0.01	0.0381131	41.075	61.9827
T168610	CAT2065	0.2096	0.01	0.0381131	111.599	205.3
T074191	THCAT437	0.1945	0.01	0.0381131	140.985	194.265
T367341	CAT1202.3	0.2056	0.01	0.0381131	124.919	204.103
T184047	CAT203.2	0.2046	0.01	0.0381131	147.441	196.307
T343422	BRCAT104	0.2158	0.01	0.0381131	3.14863	4.52727
T321806	CAT929	-0.2079	0.01	0.0381131	9.83204	14.6979
T060079	CAT1363.2	-0.2008	0.011	0.0405835	293.592	493.312
T133178	KHCAT62	0.1944	0.011	0.0405835	85.9508	129.488
T048440	KCCAT229	0.1859	0.011	0.0405835	96.8337	144.446
T045739	AMAT22	0.1897	0.011	0.0405835	70.4693	95.3485
T167528	CAT2057	0.195	0.011	0.0405835	10.8472	18.9821
T315265	KCCAT240.1	0.208	0.011	0.0405835	30.5817	49.566
T072370	CAT1462	0.204	0.011	0.0405835	100.765	185.014
T033010	MEAT143	0.1994	0.011	0.0405835	12.5389	20.7251
T171366	CAT2085	-0.21	0.011	0.0405835	65.8154	128.392
T136591	KCCAT425	-0.2305	0.011	0.0405835	3.99536	7.7674
T078418	AMAT99	0.1961	0.011	0.0405835	38.2441	55.4679
T292950	CAT741	0.2011	0.011	0.0405835	15.5821	23.9474
T156462	KCCAT214	0.214	0.011	0.0405835	8.7339	17.5871
T318841	CAT905	0.196	0.011	0.0405835	7.28061	10.2877
T228060	LACAT238	0.2072	0.011	0.0405835	2.28913	4.92814
T127616	CAT1819.1	-0.2334	0.011	0.0405835	10.981	17.8278
T109935	CAT1699	-0.2165	0.011	0.0405835	313.102	419.717
T288849	KCCAT519	0.209	0.011	0.0405835	50.7504	78.7991
T072265	LVCAT45	0.1921	0.011	0.0405835	10.0913	12.7708
T175504	CAT2103	0.1972	0.011	0.0405835	4.96376	6.91834
T379682	HNCAT1	0.198	0.011	0.0405835	31.0778	42.7926
T293374	CAT745.3	-0.2271	0.011	0.0405835	87.7791	139.01
T201061	CAT318	0.1966	0.011	0.0405835	16.4163	26.8334
T291184	MIR143HG.4	0.2049	0.011	0.0405835	102.024	214.888
T046673	CAT1291	-0.2117	0.011	0.0405835	16.9913	30.6763
T328268	CAT954	0.2001	0.011	0.0405835	81.8412	118.059
T310997	KCCAT413	0.1971	0.011	0.0405835	34.771	52.3566
T366906	CAT1199.2	-0.2245	0.011	0.0405835	466.475	672.959
T047666	KCCAT369	0.1909	0.011	0.0405835	157.261	243.176
T045975	LINC00865.1	0.2058	0.011	0.0405835	42.148	68.7979
T118567	KCCAT542	0.1859	0.011	0.0405835	69.7873	99.6864
T213539	KCCAT346	0.1951	0.011	0.0405835	12.9003	23.6949
T238751	CAT390	0.2064	0.011	0.0405835	2.19035	3.52393
T054685	SBF2-AS1.1	0.217	0.011	0.0405835	1.99194	3.44023
T098024	STK24-AS1	0.2045	0.011	0.0405835	12.4879	16.6347
T281729	AMAT160	0.1974	0.011	0.0405835	6.12688	9.31548
T367347	BRCAT194	0.198	0.011	0.0405835	3.36256	5.53119
T128960	PNAT101	0.1945	0.011	0.0405835	43.0864	56.1284
T066452	CAT1418.1	0.1947	0.011	0.0405835	73.7653	125.625
T246988	KHCAT379	0.2041	0.011	0.0405835	12.439	17.0553
T162831	KCCAT166.2	0.2142	0.011	0.0405835	3.83547	7.54456
T125424	KHCAT2	0.1954	0.011	0.0405835	45.218	62.9927
T262495	AMAT130	0.2022	0.011	0.0405835	7.98992	11.5921
T327662	CAT948	-0.2306	0.011	0.0405835	82.6708	152.492
T044393	HICLINC241.2	0.1968	0.011	0.0405835	7.22	11.2659
T115221	KCCAT441	0.1872	0.012	0.0431385	126.467	170.804
T260018	CAT510.1	-0.2128	0.012	0.0431385	59.1439	109.991
T181757	CVAT26	0.1978	0.012	0.0431385	9.8603	16.7281
T200009	CAT313.1	0.2049	0.012	0.0431385	56.9914	97.1139
T158717	CAT1999	-0.2165	0.012	0.0431385	20.5211	32.0603
T353902	CAT1122	0.2074	0.012	0.0431385	23.2512	30.5061
T036693	THCAT415	0.1937	0.012	0.0431385	11.958	19.4764
T320928	KCCAT431	0.1961	0.012	0.0431385	46.2482	70.0145
T233872	KCCAT92	0.1895	0.012	0.0431385	52.032	100.237
T018595	CAT99.1	0.2178	0.012	0.0431385	131.044	226.842
T321689	CAT926	0.1922	0.012	0.0431385	102.413	159.723
T088006	CAT1577.1	0.2003	0.012	0.0431385	512.32	651.273
T059015	KCCAT328	-0.2141	0.012	0.0431385	61.5144	98.2631
T039532	CAT1247	0.1947	0.012	0.0431385	38.7677	51.3614
T169170	CAT2069.1	0.2054	0.012	0.0431385	73.482	140.533
T180242	MBAT100	-0.2249	0.012	0.0431385	100.466	164.378
T235524	CAT2259.2	0.2022	0.012	0.0431385	65.1683	96.7429
T067321	LVCAT61	0.1939	0.012	0.0431385	48.4174	70.4458
T310468	CAT858	0.1904	0.012	0.0431385	8.24993	13.1071
T225628	LACAT122	0.2124	0.012	0.0431385	11.8039	87.2504
T081453	CAT1540.1	0.2132	0.012	0.0431385	3.00863	9.61679
T099488	THCAT246	0.2069	0.012	0.0431385	16.5459	23.2062
T199924	CAT312	0.19	0.012	0.0431385	65.2618	84.2475
T331690	CAT968	0.1937	0.012	0.0431385	66.4408	99.1683
T200010	CAT313.7	0.2155	0.012	0.0431385	19.5675	32.7557
T052267	MIR210HG.3	0.2017	0.012	0.0431385	410.513	643.699
T258393	LINC01063	0.2167	0.012	0.0431385	2.39438	3.5733
T257567	LINC00887.6	-0.2251	0.012	0.0431385	166.775	301.712
T360635	CAT1156	0.211	0.012	0.0431385	2.37734	4.81828
T237567	AMAT67	0.1851	0.012	0.0431385	90.5148	135.953
T079753	CAT1526	-0.1984	0.012	0.0431385	45.7409	75.9139
T351183	CAT1098.2	0.1917	0.012	0.0431385	4.29818	8.56221
T274296	CAT603.3	-0.2176	0.012	0.0431385	14.8469	23.0229
T328104	KCCAT36.1	-0.2235	0.012	0.0431385	44.9351	72.1953
T033555	CAT191	0.1933	0.012	0.0431385	34.3224	50.9149
T105774	OVAT69	0.2069	0.012	0.0431385	17.4128	36.409
T114386	HICLINC318	0.194	0.012	0.0431385	10.3456	25.1797
T129676	CAT1837.1	0.1936	0.013	0.0452299	97.5515	124.445
T196783	MIR4435-1HG.2	0.2025	0.013	0.0452299	30.9012	48.2284
T334719	CAT987	0.1945	0.013	0.0452299	91.7777	230.263
T017152	MBAT107	-0.1998	0.013	0.0452299	176.714	227.306
T193502	THCAT511	0.1936	0.013	0.0452299	2.27801	4.9018
T295238	LINC00847.1	-0.2082	0.013	0.0452299	466.403	680.978
T174146	CAT2097	0.203	0.013	0.0452299	47.354	87.9636
T008594	CAT36	0.2062	0.013	0.0452299	77.2402	174.221
T253759	MBAT59	0.1841	0.013	0.0452299	19.5528	27.2419
T055022	OVAT149	0.2129	0.013	0.0452299	2.04088	3.54053
T072311	KCCAT471	0.2104	0.013	0.0452299	4.47638	7.73167
T045611	CAT1286	0.2021	0.013	0.0452299	12.2502	20.2481
T074432	CAT1477.1	-0.2017	0.013	0.0452299	14.4831	21.3879
T119605	CAT1772	0.1887	0.013	0.0452299	42.2058	63.3607
T028467	CAT153	0.1934	0.013	0.0452299	44.4467	67.4986
T223669	OVAT8	0.1916	0.013	0.0452299	20.4394	32.9731
T297390	CAT768	-0.2032	0.013	0.0452299	46.6271	66.4606
T215907	ESAT112	0.1905	0.013	0.0452299	69.9992	99.5915
T169468	CAT2070.2	0.1874	0.013	0.0452299	90.5595	127.841
T046568	ENTPD1-AS1.1	0.1984	0.013	0.0452299	3.63479	7.45844
T178408	CAT2121.1	-0.224	0.013	0.0452299	26.8399	44.9562
T164908	THCAT496	0.1886	0.013	0.0452299	121.317	158.163
T021340	CAT113	0.1941	0.013	0.0452299	5.68198	10.2542
T239189	AMAT143	0.2072	0.013	0.0452299	17.9888	26.8117
T139443	CAT1890	0.216	0.013	0.0452299	42.2283	67.061
T370219	THCAT413	0.2038	0.013	0.0452299	37.1338	66.4161
T297979	CAT774	0.2042	0.013	0.0452299	6.46684	8.90899
T076646	CAT1494	0.1892	0.013	0.0452299	131.517	168.606
T257544	CAT496.3	0.2144	0.013	0.0452299	46.5392	111.902
T068019	CAT1427	0.1812	0.013	0.0452299	53.8554	89.8687
T272471	MBAT90	0.209	0.013	0.0452299	136.711	208.856
T239901	AMAT136	0.1913	0.013	0.0452299	5.12389	7.78909
T186902	CAT220	0.1875	0.013	0.0452299	434.504	597.958
T119324	LOXL1-AS1.2	0.1974	0.013	0.0452299	58.7182	91.2081
T299438	LINC00240	0.1983	0.013	0.0452299	67.5953	136.998
T379777	CVAT38	-0.2035	0.013	0.0452299	59.8398	80.7337
T102471	CAT1648	0.1793	0.013	0.0452299	92.5238	127.291
T264691	USP46-AS1	-0.207	0.013	0.0452299	276.673	355.789
T005702	CAT28.2	-0.2	0.013	0.0452299	265.907	350.184
T083987	KCCAT433	0.1913	0.013	0.0452299	9.43801	18.3178
T196663	MEAT113	0.2043	0.013	0.0452299	23.5422	37.4695
T009554	KDM4A-AS1.2	0.1893	0.013	0.0452299	31.7234	45.4096
T223863	CAT2194	0.184	0.013	0.0452299	162.925	239.75
T305164	TRAM2-AS1.1	-0.2055	0.013	0.0452299	259.452	316.601
T366126	KCCAT587	0.1909	0.013	0.0452299	112.057	169.504
T046571	ENTPD1-AS1.5	0.1879	0.013	0.0452299	39.68	61.6565
T286786	CAT695	0.2077	0.013	0.0452299	2.17635	6.99624
T248583	HICLINC91.2	0.2	0.013	0.0452299	45.9952	73.9278
T045664	NUTM2A-AS1.1	0.1873	0.014	0.0478118	27.7689	36.4823
T048144	MEAT148	0.1993	0.014	0.0478118	20.4674	40.918
T179951	KCCAT316	0.1884	0.014	0.0478118	12.6754	18.2327
T073900	LACAT231	0.2038	0.014	0.0478118	2.56174	4.65346
T219213	CAT2178	0.2107	0.014	0.0478118	19.954	56.2217
T100469	CAT1641	-0.2042	0.014	0.0478118	69.5526	98.8701
T369371	LACAT107	0.1963	0.014	0.0478118	7.95564	19.1161
T105421	CAT1673	0.1823	0.014	0.0478118	38.6092	59.0413
T297255	PNAT105	0.2089	0.014	0.0478118	6.49988	13.8927
T198161	CAT303.2	0.1886	0.014	0.0478118	8.88391	12.3412
T320330	CAT913	0.1867	0.014	0.0478118	18.1047	33.4529
T042584	MEAT142	-0.2072	0.014	0.0478118	16.2621	27.2197
T234734	LGAT3	0.1946	0.014	0.0478118	7.49969	10.111
T036164	THCAT472	0.1981	0.014	0.0478118	6.87192	9.97916
T054705	KCCAT183	0.1951	0.014	0.0478118	6.80747	10.8429
T141799	CAT1904.1	-0.1934	0.014	0.0478118	21.5917	27.3303
T130509	FBXL19-AS1	0.189	0.014	0.0478118	163.724	241.968
T291162	GRPEL2-AS1	0.1946	0.014	0.0478118	31.3379	52.8945
T104761	CAT1667	0.1816	0.014	0.0478118	18.4965	34.8707
T377451	KCCAT657	-0.2174	0.014	0.0478118	1.37904	73.5365
T071781	CAT1458.1	-0.218	0.014	0.0478118	12.3328	17.0735
T128890	CAT1829	-0.2189	0.014	0.0478118	2.66755	5.1704
T092450	TEX26-AS1.4	0.1938	0.014	0.0478118	20.8204	50.0537
T118066	KCCAT581	0.1944	0.014	0.0478118	15.2828	21.8149
T144022	AMAT152	0.2002	0.014	0.0478118	3.36852	5.2221
T335846	LACAT68	-0.194	0.014	0.0478118	28.9025	68.2137
T006891	MATN1-AS1	0.1996	0.014	0.0478118	27.0355	37.1899
T351931	AMAT145	0.1877	0.014	0.0478118	4.76105	7.89288
T110327	MEG3.2	0.1917	0.015	0.0499775	14.2427	36.2847
T076550	BRCAT254	0.1767	0.015	0.0499775	44.3119	64.7739
T028625	CAT154	-0.1957	0.015	0.0499775	15.1068	22.3543
T052341	AMAT13	0.1859	0.015	0.0499775	60.1848	89.8809
T184100	THCAT99	0.1841	0.015	0.0499775	5.16815	8.90605
T339793	AMAT102	0.1812	0.015	0.0499775	91.2908	134.302
T141786	CAT1903.1	0.204	0.015	0.0499775	10.546	21.0468
T045940	KHCAT346.2	-0.2123	0.015	0.0499775	14.4756	29.0973
T094392	LINC01077.2	-0.2358	0.015	0.0499775	47.1109	150.523
T149370	THCAT158	0.1947	0.015	0.0499775	12.0154	21.0808
T264354	CAT541	0.1991	0.015	0.0499775	50.9002	73.8612
T304271	CAT806.3	-0.2159	0.015	0.0499775	37.4563	437.295
T333901	KCCAT105.5	-0.2112	0.015	0.0499775	15.8882	27.6924
T190477	BRCAT417	0.182	0.015	0.0499775	141.792	214.52
T337258	AMAT27	0.1919	0.015	0.0499775	80.4837	124.204
T070189	CAT1441.1	0.1808	0.015	0.0499775	125.056	179.418
T287629	KCCAT422	0.1873	0.015	0.0499775	18.2425	30.1923
T304295	CAT806.4	0.2116	0.015	0.0499775	33.5899	156.15
T248567	MBAT60	0.1964	0.015	0.0499775	41.5759	69.2707
T053367	KHCAT139	0.1881	0.015	0.0499775	12.9067	18.9466
T050478	CAT1317.4	-0.2116	0.015	0.0499775	5.53953	8.70398
T122189	CAT1786	0.1864	0.015	0.0499775	33.3101	44.4611
T091002	CAT1585	-0.1966	0.015	0.0499775	54.7502	75.412
T170487	CAT2078	-0.2038	0.015	0.0499775	12.5834	28.7738
T248459	THCAT412	0.2006	0.015	0.0499775	3.20638	6.41221
T312843	BRCAT422	-0.2059	0.015	0.0499775	47.9983	68.0981
T208773	CAT372.2	0.1806	0.015	0.0499775	7.99265	14.2182
T170397	CAT2076	0.1889	0.015	0.0499775	33.4473	56.8187
T189011	THCAT370	0.186	0.015	0.0499775	25.0034	35.792
T275962	CAT627.1	0.2003	0.015	0.0499775	98.0047	191.631
T160267	KCCAT507	0.198	0.015	0.0499775	23.5104	34.1034
T075837	LACAT143	-0.1935	0.015	0.0499775	15.0299	20.4766
T190091	CAT244	0.1879	0.015	0.0499775	35.6982	52.0452
T182231	CAT2135	0.1879	0.015	0.0499775	28.4356	50.1096
T117345	CAT1755	0.1904	0.015	0.0499775	76.5063	95.0161
T029335	KHCAT4	-0.2052	0.015	0.0499775	10.1784	43.5695
T071999	THCAT14.1	-0.2051	0.015	0.0499775	5.99965	13.0503
T086282	HICLINC285	0.1954	0.015	0.0499775	9.03501	14.1787
T324410	CAT941.1	0.1932	0.016	0.0524343	179.937	279.319
T108899	THCAT584.1	0.1951	0.016	0.0524343	18.6185	26.6585
T196823	CAT296.1	0.214	0.016	0.0524343	18.7049	29.5812
T015854	DPYD-AS1.3	-0.2067	0.016	0.0524343	26.1119	35.4209
T059580	KHCAT439	-0.187	0.016	0.0524343	17.1168	22.5665
T048566	HNCAT289	0.2012	0.016	0.0524343	2.69657	4.78735
T072489	CAT1465.2	0.1888	0.016	0.0524343	23.979	38.4644
T128190	CAT1825	0.1871	0.016	0.0524343	838.695	1085.69
T327656	CAT947.3	-0.2139	0.016	0.0524343	27.1839	47.1584
T274288	KCCAT402.3	-0.2038	0.016	0.0524343	49.1047	162.45
T164907	THCAT551	0.1904	0.016	0.0524343	51.848	68.5497
T187346	AMAT140	0.1872	0.016	0.0524343	20.1757	29.1103
T309004	CAT842.2	0.2018	0.016	0.0524343	7.1634	14.2234
T132975	CAT1858	-0.1957	0.016	0.0524343	11.9166	18.5143
T344274	CAT1046	0.1866	0.016	0.0524343	42.8383	58.2083
T155521	KPCAT17	0.2069	0.016	0.0524343	20.7776	35.7973
T016134	KCCAT131.2	-0.1893	0.016	0.0524343	849.017	1353.47
T025119	KCCAT279.1	-0.21223	0.016	0.0524343	364.31	554.922
T012895	GNG12-AS1.4	-0.2151	0.016	0.0524343	78.1194	117.968
T213364	KCCAT17.8	-0.2147	0.016	0.0524343	13.8276	29.5588
T328616	THCAT274	-0.2258	0.016	0.0524343	22.9309	47.752
T261609	CAT519	-0.1957	0.016	0.0524343	7.86746	11.3063
T270578	KHCAT380.5	-0.2163	0.016	0.0524343	33.6336	81.0951
T203287	BRCAT293	0.1774	0.016	0.0524343	93.2547	127.72
T179958	PRCAT29	0.1918	0.016	0.0524343	82.163	118.786
T151696	HICLINC347	0.19	0.016	0.0524343	7.47494	10.9705
T153565	CAT1973	-0.2013	0.017	0.0547099	21.8932	32.702
T380633	THCAT368	0.1936	0.017	0.0547099	23.7347	31.3294
T168429	UTAT16	0.1823	0.017	0.0547099	12.28	16.373
T359193	CAT1144.1	0.2053	0.017	0.0547099	25.0832	51.8076
T137895	KPCAT32	-0.2173	0.017	0.0547099	2.79713	5.02741
T157805	CAT1993	-0.1937	0.017	0.0547099	15.1517	19.3427
T252253	WWTR1-AS1.1	-0.201	0.017	0.0547099	56.9421	79.7845
T118493	IQCH-AS1	-0.2158	0.017	0.0547099	21.4163	49.7028
T117478	CAT1757	0.1759	0.017	0.0547099	8.9372	12.0666
T190485	CAT249.1	0.1827	0.017	0.0547099	142.996	268.276
T229060	DGCR5.4	-0.209	0.017	0.0547099	77.1773	150.517
T198571	MBAT76	0.1843	0.017	0.0547099	33.3438	71.0349
T122187	CAT1785	0.1767	0.017	0.0547099	491.878	628.355
T211903	BRCAT33	0.2007	0.017	0.0547099	4.22629	9.46397
T297391	CAT769	-0.1932	0.017	0.0547099	27.4831	42.9092
T183720	KCCAT119	0.2058	0.017	0.0547099	7.64779	20.2752
T144769	CAT1921.1	0.1773	0.017	0.0547099	44.6844	59.5434
T040182	KCCAT142	0.1977	0.017	0.0547099	25.7277	48.7783
T114878	CAT1729.2	-0.1912	0.017	0.0547099	56.6639	85.9025
T185011	CAT214	0.1841	0.017	0.0547099	45.3346	76.4472
T062673	CAT1381	-0.1997	0.017	0.0547099	13.7743	73.9328
T326473	GBAT12	0.1905	0.017	0.0547099	4.23326	5.85349
T127668	SMAT19	0.1941	0.017	0.0547099	0.191482	22.3923
T125481	BRCAT225	0.1904	0.017	0.0547099	9.23308	15.4673
T181983	CAT2134.4	0.1875	0.017	0.0547099	210.467	282.507
T021014	BRCAT411	0.187	0.017	0.0547099	169.279	317.572
T196812	CAT296.2	0.2099	0.017	0.0547099	57.4206	85.5745
T257476	KHCAT450	0.1947	0.017	0.0547099	33.6954	65.6661
T063471	CAT1389.1	-0.2115	0.017	0.0547099	95.1645	159.478
T194024	CAT272.3	0.203	0.018	0.0570092	3.65177	19.5356
T021357	CAT114.1	0.1875	0.018	0.0570092	27.2376	36.1651
T196864	CVAT39	-0.1861	0.018	0.0570092	53.5498	72.1102
T159636	GATA6-AS1.1	0.1973	0.018	0.0570092	2.12759	4.18085
T081158	AMAT46	0.1766	0.018	0.0570092	176.671	235.695
T237980	SLC6A1-AS1.1	0.1988	0.018	0.0570092	1.89708	3.24356
T237322	KHCAT424	0.1844	0.018	0.0570092	159.216	258.076
T241933	KIF9-AS1.2	0.1848	0.018	0.0570092	32.3851	44.295
T013619	AMAT58	0.1733	0.018	0.0570092	44.0123	76.0265
T163181	AMAT123	0.1737	0.018	0.0570092	23.3734	37.521
T003930	BRCAT238	0.1957	0.018	0.0570092	65.6772	126.234
T303621	CAT802	0.1868	0.018	0.0570092	100.999	184.05
T182488	BRCAT97	0.1816	0.018	0.0570092	5.30194	8.89133
T038545	CAT1243	0.1753	0.018	0.0570092	170.364	261.311
T316510	CAT894	0.1984	0.018	0.0570092	116.808	236.214
T203015	CAT329	-0.1915	0.018	0.0570092	699.237	975.859
T281790	CAT656.2	0.1921	0.018	0.0570092	7.80684	11.7222
T030046	AMAT8	0.1744	0.018	0.0570092	61.9233	86.5069
T282905	KHCAT382	-0.205	0.018	0.0570092	4.68658	6.6999
T129506	CAT1835	0.1717	0.018	0.0570092	8.87497	20.8685
T201904	CAT323	0.1744	0.018	0.0570092	104.518	137.961
T118443	CAT1766.7	-0.2159	0.018	0.0570092	22.1658	38.6144
T140690	MIR497HG.2	0.1834	0.018	0.0570092	39.3418	55.5115
T114920	KCCAT185	0.1924	0.018	0.0570092	15.5886	29.8399
T127555	BRCAT114	-0.2037	0.018	0.0570092	12.3099	20.4537
T172633	HICLINC365.1	0.1809	0.018	0.0570092	6.83017	9.87883
T117619	CAT1759.1	-0.2064	0.019	0.0593079	17.2649	29.056
T327266	THCAT391	-0.1875	0.019	0.0593079	18.9158	25.9641
T340480	CAT1012.1	-0.2073	0.019	0.0593079	85.6901	209.049
T012270	CAT60.2	0.1796	0.019	0.0593079	43.981	71.0657
T191277	CAT261	0.1865	0.019	0.0593079	72.5447	116.348
T251871	KCCAT210	0.1885	0.019	0.0593079	10.7335	22.5088
T114445	CAT1723	0.1789	0.019	0.0593079	904.253	1212.7
T174480	CAT2098	0.1785	0.019	0.0593079	9.30691	12.4622
T335572	ATP6V0E2-AS1.1	0.1908	0.019	0.0593079	9.2673	16.9885
T119211	ADPGK-AS1.2	0.1733	0.019	0.0593079	36.6592	55.7856
T079630	PRCAT144	0.1823	0.019	0.0593079	41.3644	71.6422
T181966	CAT2134.2	0.1807	0.019	0.0593079	650.926	863.273
T149408	CAT1943	0.1761	0.019	0.0593079	180.569	232.108
T080860	CAT1532	0.178	0.019	0.0593079	246.859	329.537
T118748	CAT1768.5	-0.2026	0.019	0.0593079	137.219	263.278
T310721	KCCAT49.1	-0.201	0.019	0.0593079	35.0799	163.704
T110859	MPAT9	0.1799	0.019	0.0593079	30.5511	41.6276
T170129	CAT2075	0.1771	0.019	0.0593079	33.941	43.4931
T321738	ELMO1-AS1	-0.1854	0.019	0.0593079	47.937	62.2235
T210082	CAT378	0.1912	0.019	0.0593079	7.58062	15.8198
T066000	CAT1411	-0.1987	0.019	0.0593079	123.907	172.883
T133993	KCCAT494.1	0.1715	0.019	0.0593079	61.8765	100.552
T264716	LSCAT56	0.1871	0.019	0.0593079	7.68523	11.7238
T044398	HICLINC242.2	0.1894	0.019	0.0593079	7.22762	13.0072
T074098	CAT1473.3	0.1891	0.02	0.0615047	468.702	654.727
T334850	CAT988	-0.1868	0.02	0.0615047	121.433	177.474
T196766	KCCAT87	0.1881	0.02	0.0615047	27.1568	36.5803
T346024	AMAT104	0.1725	0.02	0.0615047	24.1883	32.903
T168005	MBAT5	0.189	0.02	0.0615047	3.70173	8.05765
T151540	LACAT210	0.1763	0.02	0.0615047	24.0203	30.3815
T042721	CAT1267	0.1768	0.02	0.0615047	210.182	335.21
T017588	KCCAT510	0.1761	0.02	0.0615047	8.13669	11.7541
T231158	CAT2230	0.1803	0.02	0.0615047	25.5104	42.4221
T306834	CAT824.2	0.1926	0.02	0.0615047	2.53377	4.58157
T367468	THCAT308	0.1835	0.02	0.0615047	11.6574	19.5946
T281865	BRCAT54.4	0.1936	0.02	0.0615047	6.37552	10.8369
T158875	CAT2001	-0.1979	0.02	0.0615047	183.127	280.427
T231139	CAT2229	-0.2041	0.02	0.0615047	7.26165	11.3342
T078256	BCDIN3D-AS1	0.1768	0.02	0.0615047	27.2692	37.4713
T177653	CAT2115	0.1741	0.02	0.0615047	17.9055	39.0917
T244875	CAT420	-0.197	0.02	0.0615047	13.6136	17.0224
T092694	KHCAT330	0.1851	0.02	0.0615047	2.65521	4.80526
T187946	THCAT573	0.179	0.02	0.0615047	12.5589	28.7572
T234486	AMAT20	0.1774	0.02	0.0615047	32.713	47.7108
T002836	HNCAT129	0.1815	0.02	0.0615047	4.82014	8.87037
T354539	ZNF252P-AS1	0.1862	0.02	0.0615047	2.0965	3.75366
T190583	KCCAT108.1	-0.2057	0.02	0.0615047	24.9773	44.3568
T049321	CASC2.1	-0.1825	0.02	0.0615047	42.9012	56.6346
T068348	CAT1432	-0.1917	0.02	0.0615047	37.4692	49.4396
T061258	MALAT1.1	0.1846	0.021	0.0637119	7244.43	14059.3
T009216	CAT40.1	-0.1823	0.021	0.0637119	205.082	252.548
T308234	KHCAT344.2	0.1918	0.021	0.0637119	8.90925	16.519
T234728	CAT2255	0.1772	0.021	0.0637119	233.377	312.022
T310961	CAT861	0.1861	0.021	0.0637119	57.8666	109.135
T162832	KCCAT166.1	0.183	0.021	0.0637119	24.8672	49.5606
T189061	BCYRN1	0.1958	0.021	0.0637119	28.4117	44.7389
T203508	KCCAT250.1	0.1891	0.021	0.0637119	10.5229	19.6919
T133395	THCAT251	0.1809	0.021	0.0637119	16.628	25.589
T200420	CAT315	0.1739	0.021	0.0637119	14.392	22.6948
T088447	KHCAT130	0.1899	0.021	0.0637119	17.1309	27.055
T157793	LSCAT263	0.1919	0.021	0.0637119	1.283	2.3441
T274719	CAT607	0.1768	0.021	0.0637119	10.1843	13.9908
T348141	CAT1067.2	0.1776	0.021	0.0637119	32.6766	49.4577
T014432	BRCAT392	0.1792	0.021	0.0637119	15.5447	20.9968
T028137	CAT152.2	0.1805	0.021	0.0637119	35.2696	57.5248
T365863	HNCAT154	0.1786	0.021	0.0637119	28.3827	58.1601
T107429	KCCAT179	0.1928	0.021	0.0637119	16.4696	65.6627
T124669	CAT1800.2	0.1807	0.021	0.0637119	200.696	287.703
T009358	KHCAT420	-0.208	0.021	0.0637119	68.3898	113.159
T144646	CVAT13	-0.1935	0.021	0.0637119	243	349.467
T310866	BRCAT246	-0.191	0.021	0.0637119	18.2919	27.2219
T096016	HICLINC289.3	0.1961	0.021	0.0637119	5.77215	11.4623
T203415	HOXD-AS1	-0.2008	0.022	0.0660509	253.272	476.72
T244128	CAT411	0.1729	0.022	0.0660509	162.07	252.333
T299140	CAT780	0.1902	0.022	0.0660509	89.8498	217.922
T002711	CAT12.1	0.1701	0.022	0.0660509	139.258	221.036
T027468	KCCAT312	0.1742	0.022	0.0660509	47.126	88.3196
T286118	KCCAT526	0.1794	0.022	0.0660509	32.4175	57.5306
T253106	LINC00886.2	0.185	0.022	0.0660509	22.6812	34.5916
T139223	MEAT115.3	-0.1923	0.022	0.0660509	23.9903	33.7388
T349874	BRCAT13	0.1843	0.022	0.0660509	7.64248	11.3569
T117795	BRCAT185.2	-0.1839	0.022	0.0660509	33.4952	45.968
T196772	MIR4435-1HG.8	-0.1933	0.022	0.0660509	126.912	175.751
T322556	AMAT24	0.1801	0.022	0.0660509	173.382	237.468
T262691	KCCAT175	0.1759	0.022	0.0660509	23.3198	35.6364
T135320	KCCAT158	-0.1964	0.022	0.0660509	209.278	341.629
T091073	AMAT155	0.1707	0.022	0.0660509	6.39093	11.2078
T068927	BRCAT321	0.1769	0.022	0.0660509	368.852	589.578
T002705	CAT12.3	0.176	0.022	0.0660509	15.4078	27.978
T162087	KHCAT447	-0.1821	0.022	0.0660509	17.2274	23.9593
T304302	CAT806.2	-0.2124	0.023	0.0679528	73.9203	194.62
T289984	CAT723	0.1862	0.023	0.0679528	7.25552	20.6312
T148194	THCAT616	0.1782	0.023	0.0679528	24.4113	37.6772
T291867	OVAT118	0.1814	0.023	0.0679528	14.6864	22.6919
T030860	CAT167.2	-0.2083	0.023	0.0679528	31.9013	48.1723
T041497	KCCAT256	-0.2051	0.023	0.0679528	9.17996	66.1116
T070161	KHCAT446	-0.1971	0.023	0.0679528	30.355	88.3422
T091479	CAT1588	-0.1945	0.023	0.0679528	4.81967	14.3791
T195372	THCAT359	0.1796	0.023	0.0679528	8.054	11.1235
T123621	CAT1794.2	-0.186	0.023	0.0679528	6.69892	14.8871
T342624	KCCAT77	0.1834	0.023	0.0679528	43.7069	105.297
T132484	THCAT43	0.1863	0.023	0.0679528	9.25074	16.4122
T119007	LACAT149	-0.189	0.023	0.0679528	7.42965	10.4544
T264867	KHCAT40.2	0.1961	0.023	0.0679528	4.19924	10.7316
T320751	KHCAT396	-0.2028	0.023	0.0679528	9.57271	15.0384
T215487	KCCAT371	0.1739	0.023	0.0679528	231.416	351.551
T356020	CAT1135	-0.1772	0.023	0.0679528	30.0298	43.3386
T191192	THCAT602	-0.1848	0.023	0.0679528	189.736	242.807
T376410	FTX	0.1869	0.023	0.0679528	49.5794	65.2537
T019757	CAT106	-0.195	0.023	0.0679528	138.488	221.456
T287338	EPB41L4A-AS1.2	-0.1864	0.023	0.0679528	57.511	75.8251
T025071	LSCAT172.2	0.1828	0.023	0.0679528	13.2158	20.1273
T152337	CAT1966.2	0.1757	0.023	0.0679528	143.39	204.104
T067676	KCCAT27.2	0.1903	0.023	0.0679528	13.3956	26.1738
T210080	KCCAT461	0.1869	0.023	0.0679528	3.62312	6.93248
T147743	CAT1934	0.1793	0.023	0.0679528	8.64176	13.6832
T151080	KCCAT400	0.1671	0.023	0.0679528	98.1054	161.91
T290017	HICLINC140.1	-0.1832	0.023	0.0679528	575.653	730.426
T073019	CAT1466.3	0.1749	0.024	0.0700697	92.8815	160.563
T034495	CAT194.1	0.1846	0.024	0.0700697	3.64075	8.09105
T120518	KCCAT341	0.1699	0.024	0.0700697	63.8209	92.9692
T040199	CAT1248	0.1778	0.024	0.0700697	70.0975	111.592
T290795	KCCAT184	0.1784	0.024	0.0700697	14.6661	21.3746
T018058	CAT94.1	0.1801	0.024	0.0700697	7.83409	13.4846
T037986	LVCAT67.2	0.185	0.024	0.0700697	20.338	32.8032
T272152	CAT587.1	0.1801	0.024	0.0700697	6.00607	12.3099
T081929	CAT1547	-0.181	0.024	0.0700697	3629.02	5840.13
T110055	KCCAT561	0.1797	0.024	0.0700697	10.364	18.2073
T193441	LINC00152.3	0.1907	0.024	0.0700697	656.304	929.172
T166442	THCAT221	0.1744	0.024	0.0700697	29.6137	45.1409
T195946	CAT285.3	-0.19	0.024	0.0700697	723.106	959.793
T167530	CAT2058	0.1749	0.024	0.0700697	7.96238	14.2197
T338059	CAT1004	0.1757	0.024	0.0700697	76.5035	96.2125
T148186	MBAT3	0.1799	0.024	0.0700697	91.5391	147.472
T180296	CAT2127.1	-0.1856	0.024	0.0700697	479.634	693.534
T004253	KPCAT71	-0.211	0.024	0.0700697	3.83325	10.256
T288870	CAT714	0.1725	0.024	0.0700697	263.164	400.491
T301840	HCG25.1	0.182	0.024	0.0700697	53.4485	73.2164
T345303	AMAT120	0.174	0.024	0.0700697	2.58516	3.96856
T061250	THCAT446	0.1713	0.025	0.0718577	5.00233	9.17231
T315263	KCCAT240.2	0.1839	0.025	0.0718577	23.0576	42.5957
T286846	MBAT95	0.1814	0.025	0.0718577	34.1365	45.2328
T016104	KPCAT95	-0.1906	0.025	0.0718577	7.64521	10.2114
T296587	PRCAT13.2	0.1789	0.025	0.0718577	16.2387	26.5114
T103602	MBAT114	0.1832	0.025	0.0718577	122.423	160.576
T289143	CRAT11	-0.1784	0.025	0.0718577	9.90361	12.514
T166207	CAT2045.2	-0.1898	0.025	0.0718577	65.6302	83.5107
T098602	LINC00460.1	0.2005	0.025	0.0718577	4.60239	46.3232
T089589	CAT1581	0.1715	0.025	0.0718577	43.0622	60.8072
T084499	CRAT3	-0.1921	0.025	0.0718577	5.49816	8.24085
T374064	UTAT64	0.1842	0.025	0.0718577	2.45887	3.51299
T166625	KCCAT82.2	0.1758	0.025	0.0718577	52.9227	83.0382
T213362	KCCAT17.3	-0.1907	0.025	0.0718577	71.8466	108.549
T260023	CAT510.2	-0.188	0.025	0.0718577	38.1495	66.3051
T178792	BRCAT105	0.1765	0.025	0.0718577	6.03184	8.41599
T275058	PNAT40	0.1783	0.025	0.0718577	2.18503	6.08308
T333371	CAT977.2	0.1862	0.025	0.0718577	13.4174	21.0306
T279346	CAT646	0.1683	0.025	0.0718577	16.5571	26.2555
T128181	CAT1824	-0.1992	0.025	0.0718577	77.4058	101.479
T257075	KHCAT233	0.1708	0.025	0.0718577	152.086	215.536
T161591	CMAT45	0.1764	0.025	0.0718577	2.93461	5.39485
T010080	LINC01144	0.1867	0.025	0.0718577	12.2812	23.475
T219149	CAT2176.5	0.1864	0.025	0.0718577	8.50507	23.6589
T378047	THCAT550	0.1761	0.025	0.0718577	27.6126	46.3664
T340906	KHCAT385.2	-0.1991	0.025	0.0718577	55.9624	121.866
T068167	CAT1429	0.1826	0.025	0.0718577	14.4016	36.9772
T233088	KCCAT580	0.1692	0.025	0.0718577	15.661	29.5014
T126035	KCCAT71	0.1751	0.026	0.0740351	46.7441	74.4597
T371496	CAT2272	0.189	0.026	0.0740351	3.15604	27.3576
T307142	HNCAT210	0.1836	0.026	0.0740351	17.0672	24.6864
T353733	FAM83H-AS1.4	0.1783	0.026	0.0740351	36.6837	66.5924
T065017	THCAT175	0.1654	0.026	0.0740351	46.7926	67.3618
T186723	CAT219.3	0.1712	0.026	0.0740351	38.4719	55.1534
T043670	PRCAT183.2	0.1984	0.026	0.0740351	2.55064	5.58217
T089996	UTAT9	0.1675	0.026	0.0740351	53.8106	67.4552
T238393	KHCAT451	0.1746	0.026	0.0740351	12.3949	22.7403
T299288	KCCAT112	0.1693	0.026	0.0740351	77.1167	109.336
T076851	CAT1495.1	-0.1929	0.026	0.0740351	23.1193	47.3341
T041156	CAT1256	0.174	0.026	0.0740351	20.9958	31.6998
T143535	KCCAT417	0.1807	0.026	0.0740351	27.8554	45.1333
T321688	KCCAT589	0.1758	0.026	0.0740351	11.7898	21.7061
T374781	THCAT47	0.1798	0.026	0.0740351	8.65348	14.2466
T180251	CAT2127.2	0.1905	0.026	0.0740351	34.4883	61.4303
T139033	OVAT251	0.1749	0.026	0.0740351	13.1345	20.2613
T145024	CAT1923	0.1733	0.027	0.0761309	14.1486	64.1562
T124030	KCCAT578	0.1704	0.027	0.0761309	27.4519	41.934
T028829	THCAT6.1	0.1874	0.027	0.0761309	2.39867	4.98607
T364389	PRCAT37.3	0.1843	0.027	0.0761309	2.21009	4.76951
T365823	CAT1188	0.1722	0.027	0.0761309	106.229	166.845
T204787	THCAT86	0.1836	0.027	0.0761309	3.32341	5.15947
T065337	CAT1405	-0.1772	0.027	0.0761309	108.281	136.58
T144726	CAT1919	0.1762	0.027	0.0761309	20.8006	30.6795
T239530	BRCAT306	0.1644	0.027	0.0761309	30.7769	45.0447
T018603	CAT99.3	-0.189	0.027	0.0761309	109.809	155.94
T356413	KCCAT392	0.1621	0.027	0.0761309	68.0478	92.3606
T287834	CAT706	0.1691	0.027	0.0761309	31.1103	43.1135
T074425	CAT1477.2	-0.1761	0.027	0.0761309	43.064	70.3641
T292016	MBAT72	-0.1855	0.027	0.0761309	175.316	307.766
T249192	CAT438	0.1717	0.027	0.0761309	86.0169	107.705
T187931	CAT232.2	0.1871	0.027	0.0761309	4.40027	9.12623
T105717	CAT1677	0.1799	0.027	0.0761309	45.0881	84.6905
T218765	CAT2171	0.1678	0.027	0.0761309	198.372	273.195
T261545	CAT518.1	0.1555	0.028	0.0779764	8.6108	10.4924
T274539	KCCAT30.1	0.1688	0.028	0.0779764	39.7832	59.71
T254423	SEC62-AS1	0.1651	0.028	0.0779764	47.0379	63.1246
T201956	THCAT42	-0.1953	0.028	0.0779764	12.3581	23.3511
T006508	CRAT14	-0.187	0.028	0.0779764	3.91315	6.19444
T088556	KCCAT416	0.1619	0.028	0.0779764	69.44	92.131
T334251	CAT983.2	0.1714	0.028	0.0779764	99.0918	156.74
T169067	UTAT13	-0.1791	0.028	0.0779764	38.4771	52.0318
T314340	KCCAT294	-0.1901	0.028	0.0779764	82.2453	125.149
T191964	CAT264.2	0.1689	0.028	0.0779764	370.979	456.467
T092175	CAT1591	0.1666	0.028	0.0779764	257.576	358
T224579	CAT2199	0.181	0.028	0.0779764	14.3216	22.1452
T076482	CAT1493	0.1683	0.028	0.0779764	231.39	340.011
T059479	KCCAT72	0.1636	0.028	0.0779764	36.5173	60.7502
T053236	THCAT306	-0.2004	0.028	0.0779764	23.1428	60.2881
T050678	CAT1319.2	0.1824	0.028	0.0779764	7.45035	10.362
T257545	CAT496.4	0.1846	0.028	0.0779764	4.49183	9.74741
T187885	BRCAT364	0.1822	0.028	0.0779764	7.85881	38.307
T193829	KCCAT347	0.166	0.028	0.0779764	182.745	295.452
T276906	HRAT5	0.1656	0.028	0.0779764	41.1302	58.8135
T266977	CAT567	0.1642	0.028	0.0779764	90.6017	143.744
T228428	CAT2220	0.1671	0.028	0.0779764	141.207	179.543
T021945	CAT118.2	0.1757	0.028	0.0779764	35.6666	51.6158
T261544	CAT518.2	0.1552	0.029	0.0799039	9.37486	11.5593
T182926	UTAT17	0.1658	0.029	0.0799039	15.7388	20.7212
T307745	CAT837	0.1693	0.029	0.0799039	313.343	398.561
T075627	CAT1484.3	-0.1757	0.029	0.0799039	391.211	533.72
T082949	CAT1553.1	0.1651	0.029	0.0799039	30.0044	39.8062
T219640	PRCAT222	-0.1913	0.029	0.0799039	13.3012	20.1584
T331259	THCAT303	-0.1922	0.029	0.0799039	6.93941	14.2167
T040938	KCCAT637	0.1762	0.029	0.0799039	31.0132	71.9388
T115838	CAT1735	-0.1753	0.029	0.0799039	20.3783	30.7977
T193424	THCAT484	-0.1911	0.029	0.0799039	27.883	62.7657
T340908	KHCAT385.3	-0.1951	0.029	0.0799039	44.6748	84.8095
T166627	KCCAT464	0.1706	0.029	0.0799039	8.65842	13.8633
T262269	CAT525.2	0.1677	0.029	0.0799039	17.4141	23.7155
T064932	CVAT22	-0.1814	0.029	0.0799039	23.8747	32.243
T290658	CAT727	0.1606	0.029	0.0799039	73.0346	103.544
T171495	MBAT65	0.1852	0.029	0.0799039	11.8276	17.8394
T274571	HAND2-AS1.6	0.1754	0.029	0.0799039	1.78073	2.5071
T015990	CAT82	0.1753	0.029	0.0799039	69.5237	110.539
T086284	HICLINC286	0.178	0.029	0.0799039	4.03867	7.6059
T098227	HICLINC297	0.1722	0.029	0.0799039	156.932	211.722
T362204	CAT1162	-0.1837	0.03	0.08192	251.437	343.555
T333158	KCCAT177	0.1696	0.03	0.08192	54.0467	83.5891
T098795	CAT1631	0.1806	0.03	0.08192	68.3628	109.626
T338492	CAT1005.1	0.1614	0.03	0.08192	7.05878	10.0421
T150714	KCCAT558	-0.1846	0.03	0.08192	8.29414	20.3061
T135830	AMAT118.2	0.1631	0.03	0.08192	30.4299	46.8465
T079685	THCAT403	-0.1896	0.03	0.08192	4.53392	6.89224
T233440	CAT2245	0.1741	0.03	0.08192	16.6806	26.8074
T378515	MBAT109	0.1698	0.03	0.08192	98.1179	128.048
T255842	CAT480.2	0.1793	0.03	0.08192	365.12	550.509
T102914	CAT1652.2	0.1659	0.03	0.08192	71.3381	89.9491
T191271	PCBP1-AS1.3	0.1709	0.03	0.08192	15.3524	21.8709
T141420	CAT1900	0.1791	0.03	0.08192	18.1694	32.3721
T282175	CAT661.2	0.1706	0.03	0.08192	25.3465	39.3123
T118764	CAT1768.4	-0.2012	0.03	0.08192	18.5036	38.4276
T054686	SBF2-AS1.5	-0.1748	0.03	0.08192	125.956	178.24
T380530	LINC00086	-0.1698	0.03	0.08192	702.3	1093.99
T196170	KCCAT680.1	-0.1719	0.031	0.0841637	16.7896	22.9232
T203646	LSCAT169	0.1622	0.031	0.0841637	35.9634	60.89
T123344	KCCAT157	-0.2057	0.031	0.0841637	19.2235	55.6703
T284974	CAT683	-0.1838	0.031	0.0841637	20.1839	33.4478
T123535	CAT1793.4	0.1732	0.031	0.0841637	9.72456	19.6861
T259865	KCCAT332	0.166	0.031	0.0841637	22.6246	36.3646
T144760	CAT1920.2	0.1607	0.031	0.0841637	209.276	305.009
T268788	LSCAT273	-0.1873	0.031	0.0841637	15.1281	23.9665
T196275	KCCAT491	-0.202	0.031	0.0841637	52.266	157.99
T190747	CAT253.3	0.1682	0.031	0.0841637	75.8683	95.7729
T316296	THCAT336	0.1635	0.031	0.0841637	19.7143	28.9956
T241117	SNRK-AS1	-0.176	0.032	0.0860684	160.854	219.689
T044900	OVAT44	0.1593	0.032	0.0860684	51.6599	65.0815
T148466	ASB16-AS1.1	0.1681	0.032	0.0860684	69.1279	98.9341
T366813	BRCAT428	0.177	0.032	0.0860684	84.6246	146.241
T359282	BRCAT204.2	0.1715	0.032	0.0860684	7.31323	15.0256
T333167	MBAT105.3	0.1802	0.032	0.0860684	416.935	678.323
T118453	CAT1766.5	-0.198	0.032	0.0860684	17.014	28.4545
T139194	KPCAT84	-0.1945	0.032	0.0860684	4.21394	7.26338
T128814	CAT1828	0.1617	0.032	0.0860684	200.517	259.821
T050619	BRCAT89	0.1737	0.032	0.0860684	3.04501	4.40694
T008990	SLFNL1-AS1	0.1641	0.032	0.0860684	262.263	399.793
T056868	CAT1348	-0.1739	0.032	0.0860684	2112.76	2785.7
T139349	THCAT57	0.1762	0.032	0.0860684	23.1178	34.4789
T224591	BRCAT203.1	0.1865	0.032	0.0860684	2.39602	3.89362
T305326	LSCAT162.1	0.1677	0.032	0.0860684	12.2922	19.5342
T318485	CAT903	0.1684	0.032	0.0860684	131.303	215.125
T277635	KCCAT85	-0.1866	0.032	0.0860684	456.692	879.013
T017274	KCCAT591	0.1717	0.032	0.0860684	19.4788	29.9693
T010079	CAT42.2	-0.1746	0.033	0.0879831	20.2081	28.5105
T365967	CAT1190	0.1687	0.033	0.0879831	170.695	274.258
T167069	CAT2054	0.1668	0.033	0.0879831	6.66786	11.1719
T099946	KCCAT513.2	0.1603	0.033	0.0879831	6.68294	13.6391
T122831	KHCAT359.1	-0.1845	0.033	0.0879831	28.7615	42.2852
T274240	THCAT603	0.1656	0.033	0.0879831	47.0278	65.5649
T059190	CAT1361.2	-0.177	0.033	0.0879831	162.432	211.806
T294869	HNCAT74	0.1775	0.033	0.0879831	3.61581	5.52218
T291188	MIR143HG.3	0.1757	0.033	0.0879831	18.2351	45.1954
T329811	HNCAT24	0.1687	0.033	0.0879831	4.67499	11.4599
T295922	CAT759.1	-0.1846	0.033	0.0879831	18.6085	26.751
T064190	AMAT112	0.1564	0.033	0.0879831	83.2943	111.493
T189811	CAT242.5	-0.1827	0.033	0.0879831	58.624	83.7058
T251199	KHCAT403	0.1802	0.033	0.0879831	19.1148	43.835
T219714	CAT2180.4	-0.1774	0.033	0.0879831	46.24	66.813
T123255	CAT1791.2	0.1751	0.033	0.0879831	10.7421	16.176
T296497	CAT763.2	-0.1818	0.033	0.0879831	72.4028	107.205
T307687	CAT836	0.1604	0.034	0.0897731	61.9537	86.4339
T344192	CAT1045	-0.1692	0.034	0.0897731	8.79538	12.2366
T005018	THCAT621	0.1608	0.034	0.0897731	111.766	146.588
T281940	HNCAT11	0.1553	0.034	0.0897731	5.46449	8.06595
T229379	CAT2225.2	0.1657	0.034	0.0897731	73.7263	105.436
T366257	CAT1192.1	0.176	0.034	0.0897731	35.9461	60.4514
T105568	CAT1675.1	0.1608	0.034	0.0897731	55.0295	82.5934
T175227	MBAT106	0.1714	0.034	0.0897731	493.432	1012.9
T213369	KCCAT17.7	-0.1813	0.034	0.0897731	310.978	410.366
T320050	PRCAT161	-0.1939	0.034	0.0897731	11.3779	41.0408
T127301	KHCAT82	0.1643	0.034	0.0897731	119.818	170.828
T344005	KHCAT229	0.1694	0.034	0.0897731	2.47881	3.82781
T198693	CAT308.1	0.1711	0.034	0.0897731	6.0484	8.52849
T326472	GBAT6	0.1656	0.034	0.0897731	4.58998	6.8982
T081028	CAT1533	0.1754	0.034	0.0897731	137.857	342.814
T119151	BRCAT276	-0.1754	0.034	0.0897731	56.9996	72.2599
T212433	SDCBP2-AS1.3	0.1623	0.034	0.0897731	305.686	446.112
T342469	CAT1027	-0.1727	0.034	0.0897731	402.391	520.112
T366719	CAT1196	0.1789	0.034	0.0897731	34.541	72.2254
T160672	THCAT326	0.1809	0.035	0.0918065	4.42152	8.67768
T212172	CAT2137.1	0.1615	0.035	0.0918065	168.199	220.942
T153890	CAT1977	0.1678	0.035	0.0918065	54.8507	80.4968
T174316	LINC00665.2	-0.1848	0.035	0.0918065	70.4837	95.7015
T350762	KHCAT236	0.1662	0.035	0.0918065	12.8363	20.0436
T240667	GBAT1	0.1574	0.035	0.0918065	169.146	216.909
T158961	CAT2002	0.1793	0.035	0.0918065	2.4389	4.99972
T213389	KCCAT21.3	-0.1852	0.035	0.0918065	66.4643	100.9
T305644	THCAT273	-0.1758	0.035	0.0918065	68.3214	84.2349
T245853	BRCAT331	-0.172	0.035	0.0918065	11.5213	17.0105
T196898	THCAT262.2	0.1656	0.035	0.0918065	19.9884	28.927
T347733	CAT1064.3	-0.21	0.035	0.0918065	10.0145	22.9896
T044394	HICLINC242.1	0.1721	0.035	0.0918065	4.45336	7.65961
T095092	LINC00458.1	0.1648	0.036	0.0938604	5.7358	9.43288
T340488	CAT1013.1	-0.1663	0.036	0.0938604	189.912	258.808
T073832	CAT1472.2	0.1578	0.036	0.0938604	20.036	32.1261
T169099	CAT2067	0.1696	0.036	0.0938604	1293.98	1676.98
T106670	CAT1683.2	-0.1711	0.036	0.0938604	912.632	1127.76
T332762	KCCAT48	0.178	0.036	0.0938604	23.3542	46.8031
T267386	LACAT168	-0.1736	0.036	0.0938604	16.7255	28.3747
T250746	KCCAT282	0.1613	0.036	0.0938604	33.7901	53.4839
T357710	PNAT122	0.1725	0.036	0.0938604	6.43807	14.9915
T041737	THCAT34	-0.1969	0.036	0.0938604	1.63836	2.80822
T092614	CAT1595	0.1541	0.036	0.0938604	393.784	557.833
T304646	BRCAT408	0.1698	0.036	0.0938604	74.8965	128.189
T302345	AMAT92	0.1512	0.037	0.0955557	39.2978	74.5776
T134773	CAT1867	-0.1727	0.037	0.0955557	211.52	261.022
T117659	KCCAT661	0.168	0.037	0.0955557	3.51702	5.23727
T359956	CAT1147.1	-0.1751	0.037	0.0955557	23.8041	34.1745
T332525	CAT972.1	-0.1765	0.037	0.0955557	1592.33	2386.41
T048717	KCCAT475	0.1598	0.037	0.0955557	40.2042	67.7254
T296204	CAT761	0.1661	0.037	0.0955557	384.833	592.761
[truncated: 3,193 more rows]

## Sheet: Clinical data in TCGA
The original expression of IGF2BP3/CDKN2B-AS1 and clinical data of KIRC patients in TCGA dataset (TCGA_KIRC_exp_HiSeqV2-2015-02-24) from the UCSC Xena Browser
sampleID	IGF2BP3	NUF2	CDKN2BAS(RSEM)	gender	age_at_initial_pathologic_diagnosis	vital_status	X_EVENT	X_OS	days_to_new_tumor_event_after_initial_treatment.RFS.day.	RFS.status	person_neoplasm_cancer_status	intermediate_dimension	longest_dimension	shortest_dimension	neoplasm_histologic_grade	pathologic_M	pathologic_T	pathologic_stage	primary_lymph_node_presentation_assessment	days_to_last_followup	year_of_initial_pathologic_diagnosis	days_to_birth	form_completion_date
TCGA-BP-4337-01	4.3651	4.9053	3.1734	FEMALE	76	DECEASED	1	2	2	0	TUMOR FREE	0.9	1.9	0.5	G4	M0	T3b	Stage III	YES		2003	-27906	2011-02-14
TCGA-A3-A8CQ-01	3.3133	4.6425	2.9073	FEMALE	59	LIVING	0	3	3	0	TUMOR FREE				G2	MX	T1a	Stage I	NO	3	2011	-21572	2014-03-29
TCGA-A3-A6NN-01	3.7691	4.9298	3.728	MALE	78	LIVING	0	3	3	0	TUMOR FREE				G2	MX	T1a	Stage I	NO	3	2012	-28689	2014-09-30
TCGA-B0-4849-01	3.4719	3.7376	3.0516	MALE	51	DECEASED	1	69	4	1	WITH TUMOR	0.9	1	0.4	G3	M0	T3a	Stage III	NO		2004	-18843	2012-01-16
TCGA-B4-5844-01	3.5308	4.5153	2.2542	FEMALE	61	LIVING	0	7	7	0	TUMOR FREE	0.6	1.1	0.3	G1	M0	T2	Stage II	NO	7	2010	-22409	2011-05-20
TCGA-B4-5832-01	10.2652	6.413	1.9466	MALE	65	LIVING	0	7	7	0	TUMOR FREE	0.6	1.3	0.2	G2	M0	T3b	Stage III	NO	7	2010	-23806	2011-05-11
TCGA-B8-5165-01	3.5424	4.537	1.1488	MALE	43	LIVING	0	8	8	0	TUMOR FREE	1	1.2	0.2	G2	M0	T1a	Stage I	NO	8	2010	-15898	2010-11-16
TCGA-B4-5843-01	4.4586	6.2223	1.6124	MALE	45	LIVING	0	11	11	0	TUMOR FREE	0.6	1	0.3	G2	M0	T1	Stage I	NO	11	2010	-16779	2011-05-20
TCGA-BP-4166-01	3.4885	5.6647	2.0885	MALE	69	LIVING	0	13	13	0	TUMOR FREE	0.7	1.6	0.4	G3	M0	T3a	Stage III	YES	13	2003	-25300	2011-02-11
TCGA-BP-4352-01	7.8422	6.734	6.5148	FEMALE	74	DECEASED	1	344	13	1	WITH TUMOR	1.5	1.6	0.4	G4	M1	T3b	Stage IV	YES		2007	-27253	2011-05-03
TCGA-B8-5551-01	8.0213	6.8551	3.7383	FEMALE	65	LIVING	0	15	15	0	TUMOR FREE	0.5	1	0.4	G3	M0	T1b	Stage I	NO	15	2010	-23976	2012-01-04
TCGA-BP-4354-01	10.1196	6.9068	4.3169	MALE	40	DECEASED	1	1034	15	1	WITH TUMOR	1.4	2.3	0.4	G4	M1	T4	Stage IV	YES		2006	-14973	2011-03-30
TCGA-B4-5835-01	10.7719	6.6591	2.8883	FEMALE	64	LIVING	0	16	16	0	TUMOR FREE	0.9	1.4	0.6	G2	M0	T1	Stage I	YES	16	2010	-23408	2011-05-11
TCGA-A3-3308-01	6.7225	5.3545	2.4823	FEMALE	77	LIVING	0	16	16	0	TUMOR FREE	1	1.2	0.4	G2	M0	T3b	Stage III	NO	16	2006	-28287	2010-04-12
TCGA-CJ-5681-01	7.5816	6.1546	2.747	FEMALE	44	DECEASED	1	552	17	1	WITH TUMOR	0.9	2.8	0.5	G3	M1	T3a	Stage IV	NO	552	2003	-16121	2011-04-26
TCGA-B0-4813-01	4.4234	7.6398	5.076	MALE	68	DECEASED	1	18	18	0	TUMOR FREE	1	2.5	0.3	G3	M0	T3b	Stage III	NO	18	2001	-25018	2012-01-19
TCGA-B8-4619-01	5.4291	3.2767	1.2463	MALE	58	LIVING	0	19	19	0	TUMOR FREE	0.7	1	0.4	G2	M0	T1a	Stage I	NO	19	2010	-21206	2010-11-11
TCGA-BP-5201-01	5.5129	6.0996	3.8282	MALE	63	LIVING	0	951	19	1	WITH TUMOR	1.2	1.6	0.1	G4	M1	T3b	Stage IV	YES	951	2008	-23125	2011-03-30
TCGA-B8-5162-01	5.8873	5.9154	2.6851	MALE	62	LIVING	0	22	22	0	TUMOR FREE	0.4	1.2	0.3	G2	M0	T2a	Stage II	NO	22	2010	-23008	2011-05-31
TCGA-B8-5164-01	4.1121	5.3928	0	MALE	65	LIVING	0	23	23	0	TUMOR FREE	0.9	1.5	0.3	G3	M0	T3a	Stage III	NO	23	2010	-23863	2010-11-16
TCGA-CJ-4923-01	7.379	6.8696	4.9254	FEMALE	63	DECEASED	1	572	25	1	WITH TUMOR	0.9	3	0.9	G4	M1	T3a	Stage IV	NO		2004	-23353	2011-02-09
TCGA-BP-5202-01	3.7233	4.4293	2.8585	MALE	75	LIVING	0	29	29	0	TUMOR FREE	0.7	0.9	0.2	G2	M0	T3a	Stage III	NO	29	2008	-27556	2011-02-23
TCGA-CJ-4918-01	5.6388	5.6508	1.9622	MALE	64	DECEASED	1	93	33	1	WITH TUMOR	0.9	3.2	0.9	G4	M1	T3a	Stage IV	YES		2005	-23379	2011-02-09
TCGA-BP-4974-01	3.0451	4.6932	3.294	MALE	58	DECEASED	1	210	35	1	WITH TUMOR	1.2	2	0.2	G4	M1	T3a	Stage IV	YES		2006	-21310	2011-03-29
TCGA-CJ-4868-01	8.1705	7.0989	2.9451	MALE	42	DECEASED	1	646	37	1	WITH TUMOR	0.8	3	0.6	G3	M1	T3a	Stage IV	YES	646	2005	-15601	2011-01-24
TCGA-B4-5834-01	3.2281	4.6893	1.516	MALE	59	LIVING	0	38	38	0	TUMOR FREE	0.8	1.2	0.3	G1	M0	T1	Stage I	NO	38	2010	-21713	2011-09-28
TCGA-CW-6087-01	10.0225	7.7898	3.5819	MALE	61	DECEASED	1	41	41	0	TUMOR FREE	0.6	0.8	0.4	G4	M1	T3a	Stage IV	YES		2003	-22438	2011-05-25
TCGA-AS-3778-01	3.3482	4.8533	1.2708	MALE	35	LIVING	0	43	43	0	TUMOR FREE	0.4	0.5	0.4	G1	M0	T1a	Stage I	NO	43	2010	-12937	2014-01-15
TCGA-CZ-5461-01	7.9426	4.2271	2.7129	MALE	52	DECEASED	1	330	48	1	WITH TUMOR	1	1.1	0.2	G4	M1	T1b	Stage IV	NO	330	2006	-19030	2011-03-11
TCGA-B2-4098-01	4.6069	3.8822	1.9065	FEMALE	72	DECEASED	1	51	51	0	TUMOR FREE	0.8	2.3	0.8	G2	M0	T1b	Stage I	NO	51	2010	-26606	2011-03-21
TCGA-BP-5173-01	3.9352	6.5049	1.8344	MALE	75	DECEASED	1	53	53	0	TUMOR FREE	0.5	0.6	0.2	G2	M0	T1a	Stage I	NO		2004	-27436	2011-02-22
TCGA-B8-A54G-01	3.3993	6.8231	4.3293	MALE	50	LIVING	0	53	53	0	TUMOR FREE				G3	MX	T1a	Stage I	NO	53	2012	-18612	2014-01-15
TCGA-CJ-5682-01	8.0359	5.0568	2.5269	MALE	60	LIVING	0	1883	55	1	WITH TUMOR	0.8	2	0.8	G4	M1	T3a	Stage IV	NO	1883	2004	-22244	2011-04-26
TCGA-B0-5119-01	3.6429	5.0909	2.3726	FEMALE	61	LIVING	0	59	59	0	TUMOR FREE	0.7	1.2	0.3	G2	M0	T1b	Stage I	NO	59	2010	-22607	2012-05-04
TCGA-GK-A6C7-01	3.7545	4.9597	3.3178	FEMALE	76	LIVING	0	61	61	0	TUMOR FREE					MX	T1a	Stage I	NO	61	2012	-28107	2014-04-07
TCGA-CJ-4895-01	4.6201	5.5127	2.5982	MALE	62	DECEASED	1	1200	61	1	WITH TUMOR	0.9	3.5	0.9	G4	M1	T3a	Stage IV	NO		2005	-22892	2011-01-28
TCGA-CZ-5467-01	3.1135	3.5829	1.4136	FEMALE	86	DECEASED	1	73	62	1	WITH TUMOR	1.5	1.7	0.2	G4	M0	T3a	Stage III	YES		2007	-31473	2011-03-11
TCGA-B0-4844-01	7.5033	5.2728	3.8	MALE	60	DECEASED	1	313	62	1	WITH TUMOR	1.5	1.9	0.2	G3	M1	T3a	Stage IV	NO		2004	-22220	2012-01-16
TCGA-B0-4706-01	6.8768	5.9997	4.3704	MALE	61	DECEASED	1	65	65	0	TUMOR FREE	1.8	3	0.3	G4	M0	T3a	Stage III	NO	26	2007	-22331	2012-01-06
TCGA-B0-5084-01	10.0069	9.2779	1.8966	MALE	33	DECEASED	1	222	65	1	WITH TUMOR	0.4	1.3	0.4	G3	M1	T3a	Stage IV	YES		2006	-12219	2012-01-21
TCGA-B0-5096-01	8.7394	6.9296	1.7257	FEMALE	72	DECEASED	1	68	68	0	TUMOR FREE	0.9	1.5	0.2	GX	M0	T3a	Stage III	YES		1998	-26574	2012-05-04
TCGA-CJ-4638-01	4.5422	6.3669	4.3584	FEMALE	46	DECEASED	1	431	70	1	WITH TUMOR	0.7	2	0.5	G4	M1	T3a	Stage IV	YES		2004	-17110	2011-01-24
TCGA-B0-5109-01	10.5662	9.1105	2.0294	MALE	69	DECEASED	1	587	70	1	WITH TUMOR	0.5	1.7	0.2	G4	M0	T3b	Stage III	YES		2009	-25428	2012-05-07
TCGA-CJ-4890-01	7.0098	6.7984	3.6382	MALE	72	LIVING	0	2085	70	1	WITH TUMOR	0.7	2.6	0.5	G4	M1	T3a	Stage IV	YES	2085	2005	-26604	2011-01-28
TCGA-B0-5094-01	8.7347	4.3943	3.7024	MALE	62	DECEASED	1	333	75	1	WITH TUMOR	0.8	1.3	0.3	G2	M1	T3b	Stage IV	NO		2008	-22965	2012-05-04
TCGA-B0-5115-01	2.8889	5.1652	2.8178	MALE	43	LIVING	0	797	75	1	WITH TUMOR	0.7	1.2	0.2	G3	M1	T2	Stage III	NO	797	2009	-15935	2012-05-08
TCGA-BP-4771-01	4.8676	6.8758	3.9336	MALE	62	DECEASED	1	162	76	1	WITH TUMOR	0.8	1.3	0.1	G4	M1	T3a	Stage IV	YES		2005	-22771	2011-03-31
TCGA-B0-4693-01	4.1638	3.1335	2.4787	FEMALE	72	DECEASED	1	77	77	0	TUMOR FREE	1.4	1.6	0.2	G4	M0	T3a	Stage III	YES		2009	-26659	2012-01-04
TCGA-BP-4335-01	8.6068	6.3335	5.0664	FEMALE	65	DECEASED	1	461	77	1	WITH TUMOR	1.3	1.6	0.4	G3	M1	T3a	Stage IV	NO	461	2003	-23874	2011-05-02
TCGA-BP-4169-01	7.7015	6.0865	4.6458	FEMALE	76	DECEASED	1	701	78	1	WITH TUMOR	1.2	2.5	0.4	G2	M0	T2	Stage II	YES	701	2003	-27778	2011-04-28
TCGA-CJ-4644-01	5.0383	4.4668	2.1554	FEMALE	48	DECEASED	1	336	93	1	WITH TUMOR	0.9	2.8	0.5	G3	M1	T3a	Stage IV	NO		2004	-17882	2011-01-24
TCGA-B0-4710-01	3.6159	5.9463	2.9848	FEMALE	75	LIVING	0	96	96	0	TUMOR FREE	1	2	0.2	G3	M0	T3a	Stage III	NO	96	2010	-27396	2012-01-09
TCGA-B0-5080-01	5.6582	5.0378	2.3843	MALE	63	DECEASED	1	342	103	1	WITH TUMOR	1	1.3	0.4	G3	M1	T3a	Stage IV	NO		2005	-23052	2012-01-20
TCGA-B0-4694-01	5.6518	4.6698	1.8454	MALE	72	DECEASED	1	106	106	0	TUMOR FREE	0.7	1.4	0.4	G4	M0	T3b	Stage III	NO		2009	-26582	2011-01-05
TCGA-B0-4841-01	4.1157	4.2979	3.0002	MALE	63	DECEASED	1	204	108	1	WITH TUMOR	0.7	0.7	0.3	G3	M1	T2	Stage IV	NO		2004	-23097	2012-01-20
TCGA-BP-4327-01	3.9289	4.0837	2.4093	FEMALE	75	DECEASED	1	109	109	0	TUMOR FREE	1.1	1.8	0.4	G2	M0	T2	Stage II	YES		2002	-27556	2011-02-11
TCGA-CZ-5469-01	7.8073	6.495	4.6447	MALE	41	DECEASED	1	946	110	1	WITH TUMOR	1.6	1.8	0.3	G2	M0	T2	Stage II	YES		2007	-15242	2011-03-11
TCGA-A3-3346-01	8.9587	7.479	5.2471	MALE	68	DECEASED	1	137	114	1	WITH TUMOR	0.5	1.7	0.5	G3	M0	T1b	Stage I	NO		2005	-25118	2013-04-30
TCGA-BP-4989-01	5.063	6.6245	5.6056	MALE	58	LIVING	0	118	118	0	TUMOR FREE	1.5	1.8	0.1	G3	M0	T3a	Stage III	YES	118	2007	-21382	2011-02-17
TCGA-EU-5905-01	3.372	3.5361	1.805	FEMALE	67	LIVING	0	119	119	0	TUMOR FREE	1	2.4	0.9	G3	M0	T1	Stage I	NO	119	2010	-24475	2011-05-20
TCGA-EU-5907-01	4.3567	3.7342	3.2024	MALE	81	LIVING	0	127	127	0	TUMOR FREE	0.7	2	0.3	G3	M0	T3a	Stage III	NO	127	2010	-29863	2011-05-20
TCGA-B0-4818-01	4.3114	4.4078	3.7378	FEMALE	68	DECEASED	1	510	127	1	WITH TUMOR				G3	M0	T2	Stage II	NO		2002	-24853	2012-01-19
TCGA-BP-4329-01	3.2978	4.332	1.9799	MALE	75	DECEASED	1	845	134	1	WITH TUMOR	1	1.2	0.3	G2	M0	T3a	Stage III	YES	845	2002	-27699	2011-04-28
TCGA-CJ-6028-01	8.0819	6.5862	2.8135	MALE	58	DECEASED	1	1625	137	1	WITH TUMOR	1.1	2	1	G4	M1	T3a	Stage IV	NO		2003	-21380	2011-07-21
TCGA-CJ-4920-01	6.8071	5.6449	3.1281	FEMALE	64	DECEASED	1	139	139	0	TUMOR FREE	0.9	2.5	0.9	G2	M0	T1b	Stage I	NO		2004	-23656	2011-02-08
TCGA-B4-5836-01	7.2425	5.6796	3.1135	FEMALE	61	LIVING	0	141	141	0	TUMOR FREE	0.7	1.7	0.4	G2	M0	T1b	Stage I	YES	141	2010	-22341	2011-05-11
TCGA-CJ-6033-01	6.6546	6.2217	3.8501	FEMALE	54	DECEASED	1	224	144	1	WITH TUMOR	0.9	3	0.9	G4	M1	T3a	Stage IV	NO		2004	-19919	2011-08-15
TCGA-B8-A54I-01	7.9698	4.9778	4.2523	MALE	48	LIVING	0	150	150	0	TUMOR FREE				G3	MX	T1b	Stage I	NO	150	2012	-17722	2014-03-17
TCGA-CJ-5680-01	3.9677	3.9677	0	FEMALE	65	DECEASED	1	768	153	1	WITH TUMOR	0.9	3.1	0.7	G4	M1	T3a	Stage IV	NO		2003	-23778	2011-04-26
TCGA-CJ-4894-01	3.9991	5.7753	4.3612	MALE	58	DECEASED	1	841	158	1	WITH TUMOR	0.8	2.8	0.7	G3	M0	T3a	Stage III	YES	841	2005	-21524	2011-01-28
TCGA-B2-5639-01	8.3444	4.9226	1.949	MALE	46	LIVING	0	417	163	1	WITH TUMOR	0.9	2	0.9	G3	M1	T3	Stage IV	NO	417	2010	-17045	2011-08-17
TCGA-B0-4846-01	3.1749	5.1526	3.0588	MALE	52	DECEASED	1	1200	163	1	WITH TUMOR	0.5	1.5	0.2	G2	M1	T3a	Stage IV	NO		2004	-19139	2012-01-16
TCGA-CZ-4865-01	3.5328	5.5465	1.3077	FEMALE	70	DECEASED	1	166	166	0	TUMOR FREE	1.4	2	0.2	G2	M0	T1a	Stage I	NO		2006	-25709	2011-02-14
TCGA-BP-4770-01	7.4048	8.2337	5.433	FEMALE	73	DECEASED	1	329	169	1	WITH TUMOR	0.4	1.5	0.4	G4	M0	T4	Stage IV	YES		2005	-26824	2011-05-04
TCGA-CZ-5457-01	4.1306	4.1061	3.4631	MALE	62	LIVING	0	1547	174	1	WITH TUMOR	0.7	1.5	0.2	G4	M0	T3a	Stage III	NO	1547	2006	-22763	2011-03-11
TCGA-B4-5378-01	2.7105	4.2614	1.6584	MALE	62	LIVING	0	175	175	0	TUMOR FREE	0.9	1.3	0.3	G2	M0	T1	Stage I	NO	175	2010	-22980	2011-05-11
TCGA-BP-4993-01	3.7723	4.4835	2.0587	MALE	58	LIVING	0	177	177	0	TUMOR FREE	1.2	1.6	0.2	G3	M0	T1a	Stage I	NO	177	2007	-21407	2011-02-17
TCGA-B8-4622-01	6.837	5.1363	2.2906	MALE	57	LIVING	0	181	181	0	TUMOR FREE	0.9	1.5	0.5	G3	M1	T3a	Stage IV	NO	181	2010	-21135	2010-11-11
TCGA-BP-4761-01	2.9075	5.3757	0.5853	MALE	57	LIVING	0	182	182	0	TUMOR FREE	1.1	1.3	0.3	G4	M0	T3a	Stage III	YES	182	2004	-21019	2011-05-03
TCGA-B0-4819-01	6.2377	6.0262	4.5567	FEMALE	60	DECEASED	1	183	183	0	TUMOR FREE	1	1.8	0.2	G4	M1	T3b	Stage IV	NO	183	2002	-22220	2012-01-19
TCGA-B2-4101-01	3.8329	4.7373	3.5049	MALE	52	LIVING	0	188	188	0	TUMOR FREE	0.7	2	0.5	G3	M0	T2a	Stage II	NO	188	2010	-19059	2011-05-16
TCGA-CZ-4857-01	10.2392	6.5262	0.9669	MALE	56	DECEASED	1	1432	188	1	WITH TUMOR	0.8	1.1	0.2	G3	M1	T3a	Stage IV	YES		2005	-20718	2011-02-14
TCGA-BP-5169-01	5.6564	6.2497	3.7566	MALE	70	LIVING	0	193	193	0	TUMOR FREE	1.2	1.8	0.1	G4	M0	T1b	Stage I	YES	193	2004	-25615	2011-02-22
TCGA-B8-5549-01	3.985	4.3771	2.6683	MALE	53	LIVING	0	194	194	0	TUMOR FREE	0.7	0.9	0.2	G3	M0	T1b	Stage I	NO	194	2010	-19561	2012-01-04
TCGA-BP-5178-01	7.5134	5.5981	2.5005	MALE	71	DECEASED	1	1912	199	1	WITH TUMOR	0.7	1.5	0.2	G4	M1	T3a	Stage IV	YES		2004	-26070	2011-03-31
TCGA-B2-4102-01	2.9577	4.6155	2.0726	MALE	61	LIVING	0	202	202	0	TUMOR FREE	0.9	1.7	0.7	G2	M0	T1b	Stage I	NO	202	2010	-22492	2011-05-16
TCGA-BP-4803-01	6.0089	4.418	2.2551	MALE	79	LIVING	0	204	204	0	TUMOR FREE	1	1	0.3	G3	M0	T3a	Stage III	NO	204	2008	-28934	2012-02-07
TCGA-BP-4967-01	4.204	5.499	2.5496	MALE	76	LIVING	0	205	205	0	TUMOR FREE	1	1.7	0.2	G2	M0	T3a	Stage III	YES	205	2005	-27857	2011-02-18
TCGA-B0-4810-01	6.1288	6.5387	3.3597	MALE	47	DECEASED	1	478	205	1	WITH TUMOR	1.2	1.5	0.4	G3	M0	T3a	Stage III	YES		2001	-17402	2012-01-18
TCGA-BP-4985-01	8.8601	5.3846	3.1946	MALE	72	DECEASED	1	952	205	1	WITH TUMOR	0.8	1.2	0.1	G4	M0	T3a	Stage III	YES		2006	-26611	2011-05-03
TCGA-EU-5906-01	3.1407	5.2101	2.2604	MALE	55	LIVING	0	206	206	0	TUMOR FREE	0.8	1.3	0.8	G2	M0	T1b	Stage I	NO	206	2010	-20246	2011-05-23
TCGA-BP-4807-01	5.2201	5.0101	1.2494	MALE	42	LIVING	0	211	211	0	TUMOR FREE	0.7	1.3	0.2	G3	M0	T1a	Stage I	NO	211	2008	-15360	2011-05-09
TCGA-B0-5081-01	8.642	6.3318	3.9569	FEMALE	79	DECEASED	1	362	213	1	WITH TUMOR	0.6	1.2	0.3	G2	M0	T3b	Stage III	NO		2005	-29219	2012-01-20
TCGA-B8-4153-01	2.8044	3.8135	2.4204	MALE	74	LIVING	0	405	223	1	WITH TUMOR	0.6	1	0.5	G3	M0	T3a	Stage III	NO	405	2010	-27031	2011-06-01
TCGA-B0-5701-01	7.6485	5.8208	2.3603	MALE	65	LIVING	0	1732	224	1	WITH TUMOR	1.3	1.4	0.3	G4	M0	T3b	Stage III	YES	1732	2007	-23915	2012-05-10
TCGA-B8-4620-01	9.4111	5.6328	3.2299	FEMALE	70	LIVING	0	226	226	0	TUMOR FREE	0.8	0.8	0.2	G2	M0	T3a	Stage III	YES	226	2010	-25786	2010-11-11
TCGA-B8-5159-01	3.1608	4.3919	1.5446	FEMALE	61	LIVING	0	240	240	0	TUMOR FREE	0.5	1	0.1	G3	M0	T1a	Stage I	NO	240	2010	-22462	2011-04-18
TCGA-BP-4342-01	7.303	5.8352	3.9594	MALE	79	DECEASED	1	2256	240	1	WITH TUMOR	1.1	1.9	0.3	G3	M0	T2	Stage II	YES		2003	-29032	2011-03-30
TCGA-B0-5095-01	4.0812	6.3992	3.0224	MALE	81	DECEASED	1	245	245	0	TUMOR FREE	0.8	1.7	0.3	G3	M0	T3a	Stage III	NO		2008	-29921	2012-05-04
TCGA-B0-4842-01	3.3744	2.0439	1.8069	FEMALE	73	DECEASED	1	1724	250	1	WITH TUMOR	1.9	2	0.2	G4	M0	T3a	Stage III	NO		2004	-27019	2012-01-16
TCGA-B8-4154-01	4.1032	6.0475	3.0876	FEMALE	73	LIVING	0	255	255	0	TUMOR FREE	0.6	1	0.3	G2	M0	T1a	Stage I	NO	255	2010	-26882	2010-11-11
TCGA-B8-A54H-01	3.2946	3.7251	3.954	FEMALE	69	LIVING	0	256	256	0	TUMOR FREE				G3	MX	T2a	Stage II	YES	256	2012	-25243	2014-03-17
TCGA-AK-3426-01	5.283	7.4889	5.0931	MALE	37	DECEASED	1	885	256	1	WITH TUMOR	0.8	1	0.3	G3	M0	T3a	Stage III	YES		2004	-13770	2010-11-10
TCGA-BP-4787-01	9.2855	4.8934	2.9907	FEMALE	59	DECEASED	1	480	259	1	WITH TUMOR	1.8	2.4	0.4	G4	M1	T3a	Stage IV	YES		2007	-21697	2011-05-09
TCGA-B2-5636-01	3.079	3.2009	1.3161	MALE	79	LIVING	0	265	265	0	TUMOR FREE	0.6	1.3	0.4	G2	M0	T1a	Stage I	NO	265	2010	-28901	2011-06-15
TCGA-6D-AA2E-01	3.1851	2.7942	1.0561	FEMALE	68	LIVING	0	267	267	0	TUMOR FREE				G2	MX	T1b	Stage I	NO	267	2013	-25043	2014-07-22
TCGA-CJ-4904-01	3.9564	4.6948	3.0005	FEMALE	60	LIVING	0	1792	278	1	WITH TUMOR	0.9	3	0.9	G3	M1	T3a	Stage IV	YES	1792	2006	-22036	2011-02-09
TCGA-B8-4151-01	3.7575	3.8062	1.7309	FEMALE	51	LIVING	0	280	280	0	TUMOR FREE	0.6	1.1	0.2	G2	M0	T3a	Stage III	NO	280	2009	-18760	2010-11-15
TCGA-B0-5694-01	4.527	3.4418	1.1116	MALE	71	DECEASED	1	480	288	1	WITH TUMOR	1.5	2.5	0.3	G3	M0	T3a	Stage III	NO		2008	-26060	2012-05-10
TCGA-CJ-5677-01	8.8948	6.0116	1.4256	FEMALE	54	DECEASED	1	782	288	1	WITH TUMOR	0.8	2.5	0.8	G4	M1	T3a	Stage IV	NO		2004	-19849	2011-04-26
TCGA-B4-5377-01	3.6341	3.9739	2.9749	FEMALE	68	LIVING	0	291	291	0	TUMOR FREE	1.1	1.3	0.5	G3	M1	T3	Stage IV	NO	291	2010	-25115	2011-05-11
TCGA-BP-5177-01	3.9867	5.1378	2.2019	FEMALE	46	LIVING	0	293	293	0	TUMOR FREE	0.9	1.3	0.2	G3	M0	T1a	Stage I	NO	293	2004	-17147	2011-02-22
TCGA-B8-5158-01	4.1803	6.2271	2.8766	MALE	56	LIVING	0	293	293	0	TUMOR FREE	1	1.4	0.5	G4	M0	T3a	Stage III	YES	293	2010	-20764	2010-12-16
TCGA-BP-4804-01	6.3039	6.0021	3.7675	MALE	59	LIVING	0	1459	295	1	WITH TUMOR	1.1	1.6	0.3	G2	M0	T1b	Stage I	NO	1459	2008	-21727	2012-02-07
TCGA-G6-A8L6-01	3.2055	4.2858	3.2055	MALE	55	DECEASED	1	313	304	1	WITH TUMOR				G3	MX	T2a	Stage IV	NO	305	2013	-20306	2014-11-06
TCGA-B2-5635-01	3.6427	3.7314	1.5758	MALE	74	LIVING	0	315	315	0	TUMOR FREE	0.9	1.6	0.7	G2	M0	T1a	Stage I	NO	315	2010	-27183	2011-06-28
TCGA-A3-3363-01	3.2362	4.9692	1.2312	MALE	50	LIVING	0	319	319	0	TUMOR FREE	0.9	1	0.5	G2	M0	T2	Stage II	NO	319	2006	-18596	2010-05-11
TCGA-CJ-4887-01	4.4503	6.0401	4.0082	MALE	48	DECEASED	1	932	322	1	WITH TUMOR	0.9	2.3	0.9	G3	M1	T3a	Stage IV	NO		2005	-17611	2011-01-28
TCGA-A3-A8OW-01	3.1986	4.4618	2.402	MALE	37	LIVING	0	323	323	0	TUMOR FREE				G2	MX	T3a	Stage III	NO	323	2011	-13546	2014-10-01
TCGA-B2-5641-01	4.4694	4.88	3.2907	MALE	79	LIVING	0	324	324	0	TUMOR FREE	0.9	1	0.4	G3	M0	T1a	Stage I	NO	324	2010	-28953	2011-10-11
TCGA-BP-5009-01	4.9203	4.7088	4.2205	MALE	52	DECEASED	1	1102	324	1	WITH TUMOR	0.8	1.1	0.3	G3	M0	T1b	Stage I	NO		2007	-19052	2011-03-29
TCGA-CJ-4872-01	7.9365	5.8117	3.8566	MALE	51	LIVING	0	326	326	0	TUMOR FREE	0.7	2.2	0.4	G4	M0	T1b	Stage I	YES	326	2004	-18862	2011-01-24
TCGA-MW-A4EC-01	3.6883	5.1967	2.9185	FEMALE	72	LIVING	0	330	330	0	TUMOR FREE				G2	MX	T1a	Stage I	NO	330	2012	-26649	2013-03-06
TCGA-BP-4343-01	9.3837	6.0754	2.4565	MALE	64	DECEASED	1	1912	330	1	WITH TUMOR	1.5	1.6	0.3	G3	M0	T3a	Stage III	YES		2003	-23498	2011-05-02
TCGA-A3-A8OV-01	3.5121	3.8951	1.2023	MALE	75	LIVING	0	340	340	0	TUMOR FREE				G2	MX	T1a	Stage I	NO	340	2011	-27526	2014-10-01
TCGA-BP-4799-01	8.126	3.2201	3.4904	MALE	70	DECEASED	1	1133	352	1	WITH TUMOR	0.7	1	0.2	G3	M0	T3b	Stage III	YES		2007	-25842	2011-05-09
TCGA-BP-4782-01	4.5526	4.0091	2.706	FEMALE	55	LIVING	0	354	354	0	TUMOR FREE	0.6	1.1	0.1	G2	M0	T1a	Stage I	NO	354	2005	-20102	2011-04-25
TCGA-DV-5569-01	3.27	4.9922	1.3241	FEMALE	29	LIVING	0	355	355	0	TUMOR FREE	0.6	1.1	0.2	G2	M0	T1a	Stage I	NO	355	2009	-10698	2011-03-28
TCGA-DV-5574-01	5.1261	5.7181	2.2538	MALE	37	LIVING	0	723	357	1	WITH TUMOR	1	1.5	0.3	G2	M0	T1a	Stage I	NO	723	2008	-13517	2011-03-24
TCGA-B2-5633-01	4.0891	4.2076	1.5567	MALE	56	LIVING	0	358	358	0	TUMOR FREE	0.8	1.3	0.4	G2	M0	T1b	Stage I	NO	358	2010	-20493	2011-05-20
TCGA-B0-5113-01	4.1016	3.6383	2.7497	FEMALE	69	LIVING	0	359	359	0	TUMOR FREE	1.1	2.3	0.3	G2	M0	T3a	Stage III	YES	359	2010	-25369	2012-05-08
TCGA-B0-5097-01	9.5489	5.9534	3.6638	FEMALE	59	LIVING	0	665	359	1	WITH TUMOR	1.8	1.9	0.3	G2	M0	T3b	Stage III	YES	665	2010	-21852	2012-05-04
TCGA-CJ-4641-01	4.41	6.11	3.8852	FEMALE	55	DECEASED	1	1661	359	1	WITH TUMOR	0.6	2.5	0.5	G4	M1	T3a	Stage IV	NO		2005	-20410	2011-01-24
TCGA-B2-3923-01	6.7386	2.9404	1.6108	MALE	59	LIVING	0	362	362	0	TUMOR FREE	0.9	2	0.7	G2	M0	T2	Stage II	NO	362	2010	-21793	2011-02-25
TCGA-AK-3465-01	4.0296	4.8843	1.4349	FEMALE	71	LIVING	0	369	369	0	TUMOR FREE	1	1.2	0.3	GX	M0	T1b	Stage I		369	2008	-26232	2010-06-16
TCGA-B2-3924-01	4.1996	5.6224	2.9191	MALE	73	LIVING	0	371	371	0	TUMOR FREE	0.7	2.9	0.5	G2	M0	T1b	Stage I	NO	371	2010	-26846	2011-02-25
TCGA-CZ-5986-01	2.9899	5.0698	1.0485	MALE	61	LIVING	0	373	373	0	TUMOR FREE	1.3	1.5	0.2	G3	M0	T1	Stage I	YES	373	2006	-22456	2011-05-04
TCGA-BP-4756-01	3.4496	4.9101	3.1373	FEMALE	62	LIVING	0	374	374	0	TUMOR FREE	1.3	1.5	0.2	G2	M0	T1b	Stage I	YES	374	2003	-23001	2011-02-15
TCGA-B2-4099-01	3.7893	6.1693	4.2446	MALE	83	LIVING	0	374	374	0	TUMOR FREE	0.9	1.7	0.3	G3	M0	T1a	Stage I	NO	374	2010	-30355	2011-03-24
TCGA-BP-4353-01	5.8359	5.7233	3.7518	MALE	61	DECEASED	1	375	375	0	TUMOR FREE	1.1	1.2	0.3	G2	M0	T1	Stage I	NO		2007	-22415	2011-02-15
TCGA-CZ-5987-01	8.4038	6.0032	3.7392	MALE	60	DECEASED	1	445	377	1	WITH TUMOR	0.6	1.5	0.4	G2	M1	T3b	Stage IV	NO		2006	-21928	2011-05-04
TCGA-B8-4148-01	3.4115	5.3977	4.2325	FEMALE	63	LIVING	0	378	378	0	TUMOR FREE	0.6	0.8	0.3	G3	M0	T1a	Stage I	NO	378	2009	-23062	2010-11-11
TCGA-3Z-A93Z-01	4.005	4.2624	1.8111	MALE	69	LIVING	0	385	385	0	TUMOR FREE				G2	M0	T1a	Stage I	NO	385	2013	-25205	2014-11-11
TCGA-B8-5552-01	3.5559	4.5133	2.1639	FEMALE	41	LIVING	0	392	392	0	TUMOR FREE	0.9	1.2	0.4	G2	M0	T1b	Stage I	NO	392	2010	-15219	2012-01-04
TCGA-CJ-5678-01	5.3546	6.0923	4.7407	MALE	62	DECEASED	1	574	399	1	WITH TUMOR	0.7	2.5	0.6	G3	M1	T2b	Stage IV	YES		2003	-22944	2011-04-26
TCGA-BP-4768-01	3.3845	4.937	2.4748	FEMALE	72	LIVING	0	400	400	0	TUMOR FREE	0.5	1	0.3	G2	M0	T1a	Stage I	YES	400	2005	-26474	2011-02-15
TCGA-BP-5187-01	3.3861	4.7254	1.9668	MALE	54	LIVING	0	406	406	0	TUMOR FREE	1.3	1.8	0.2	G2	M0	T1a	Stage I	NO	406	2007	-19999	2011-02-22
TCGA-BP-5194-01	3.4998	5.4384	1.418	MALE	39	LIVING	0	408	408	0	TUMOR FREE	1.5	1.9	0.1	G2	M0	T1a	Stage I	NO	408	2008	-14551	2011-02-22
TCGA-BP-4776-01	3.2468	5.0063	3.3505	MALE	52	LIVING	0	411	411	0	TUMOR FREE	0.6	1.5	0.2	G2	M0	T1a	Stage I	NO	411	2005	-19143	2011-02-15
TCGA-CZ-5454-01	4.6304	4.524	2.5821	MALE	63	DECEASED	1	722	423	1	WITH TUMOR	1.3	2	0.3	G2	M1	T2	Stage IV	YES		2006	-23083	2011-03-10
TCGA-B8-A8YJ-01	5.1066	3.584	3.1897	FEMALE	60	LIVING	0	431	431	0	TUMOR FREE				G2		T1b	Stage I	NO	431	2013	-21994	2015-01-26
TCGA-B8-4621-01	3.8848	2.918	2.483	MALE	63	LIVING	0	431	431	0	TUMOR FREE	0.9	1.1	0.2	G3	M0	T1b	Stage I	NO	431	2010	-23176	2011-06-01
TCGA-BP-4970-01	3.8987	4.7882	2.9924	MALE	44	LIVING	0	433	433	0	TUMOR FREE	1.2	1.2	0.2	G3	M0	T1a	Stage III	YES	433	2006	-16228	2011-02-17
TCGA-B8-5550-01	4.8454	5.2479	1.6114	MALE	71	LIVING	0	434	434	0	TUMOR FREE	0.5	0.7	0.4	G3	M0	T3a	Stage III	YES	434	2010	-25937	2012-01-04
TCGA-B8-5553-01	3.6934	4.2689	2.3514	FEMALE	67	LIVING	0	435	435	0	TUMOR FREE	1	1.1	0.4	G2	M0	T1b	Stage I	NO	435	2010	-24729	2012-01-04
TCGA-BP-4334-01	4.5919	2.6175	0.8924	MALE	56	DECEASED	1	645	442	1	WITH TUMOR	1.2	1.6	0.3	G3	M0	T3a	Stage III	YES	645	2003	-20609	2011-05-02
TCGA-B0-5402-01	3.4219	3.499	1.4682	MALE	64	LIVING	0	449	444	1	WITH TUMOR	1.1	1.6	0.1	G4	M0	T4	Stage IV	NO	449	2010	-23477	2012-05-08
TCGA-B0-4823-01	4.0929	3.9949	1.3186	MALE	88	DECEASED	1	454	454	0	TUMOR FREE	0.6	2	0.3	G2	M0	T1a	Stage I	NO		2002	-32290	2012-01-19
TCGA-BP-4977-01	9.2422	4.87	3.811	MALE	57	LIVING	0	454	454	0	TUMOR FREE	1.3	1.5	0.3	G3	M0	T1b	Stage I	NO	454	2006	-20950	2011-02-17
TCGA-CW-6097-01	9.1241	6.2195	1.7644	MALE	32	DECEASED	1	571	457	1	WITH TUMOR	0.6	1	0.5	G4	M0	T3a	Stage III	NO		2004	-11701	2011-05-26
TCGA-B0-4811-01	8.419	6.8945	3.7698	MALE	48	DECEASED	1	1417	458	1	WITH TUMOR	1.4	1.7	0.1	G3	M0	T3a	Stage III	YES		2001	-17792	2012-01-19
TCGA-MM-A84U-01	7.3055	3.9679	2.7298	FEMALE	58	LIVING	0	464	464	0	TUMOR FREE				G2	MX	T1a	Stage I	NO	464	2013	-21375	2014-07-28
TCGA-A3-A6NJ-01	3.6559	4.2785	2.2021	FEMALE	57	LIVING	0	468	468	0	TUMOR FREE				G1	MX	T1a	Stage I	NO	468	2012	-20918	2014-10-03
TCGA-B8-A54K-01	2.4539	3.98	3.2494	MALE	61	LIVING	0	469	469	0	TUMOR FREE				G1	MX	T1a	Stage I	NO	469	2012	-22627	2014-01-15
TCGA-B0-5099-01	2.7747	4.3283	3.0707	FEMALE	88	DECEASED	1	485	485	0	TUMOR FREE	1	2.5	0.2	G3	M0	T3b	Stage III	NO		2002	-32364	2012-05-07
TCGA-B0-5120-01	4.1521	4.7994	3.6506	FEMALE	72	LIVING	0	493	493	0	TUMOR FREE	0.6	0.7	0.2	G2	M0	T1a	Stage I	NO	493	2010	-26559	2012-05-08
TCGA-B0-4848-01	8.6403	4.4162	3.0177	MALE	54	DECEASED	1	883	494	1	WITH TUMOR	0.8	1.4	0.2	G3	M0	T3b	Stage III	NO		2004	-19892	2012-01-16
TCGA-B8-A7U6-01	6.2159	4.8431	3.5009	FEMALE	54	LIVING	0	495	495	0	TUMOR FREE				G3		T1a	Stage I	NO	495	2013	-19803	2014-12-15
TCGA-BP-4992-01	6.0214	5.4324	6.0062	MALE	66	LIVING	0	501	501	0	TUMOR FREE	1.2	1.5	0.2	G4	M0	T1b	Stage I	NO	501	2007	-24438	2011-02-17
TCGA-B8-5546-01	2.5838	3.3206	1.3211	FEMALE	38	LIVING	0	505	505	0	TUMOR FREE	0.8	1.3	0.2	G2	M0	T1b	Stage I	NO	505	2010	-14113	2012-01-04
TCGA-B2-A4SR-01	2.8422	4.9935	2.5883	MALE	61	LIVING	0	507	507	0	TUMOR FREE					M0	T2a	Stage II	NO	507	2012	-22637	2013-10-17
TCGA-B8-4146-01	5.187	7.4525	3.3167	FEMALE	41	LIVING	0	511	511	0	TUMOR FREE	0.7	1.1	0.3	G2	M0	T1b	Stage I	NO	511	2009	-15063	2011-06-01
TCGA-A3-3382-01	4.1184	4.2146	4.2146	MALE	69	LIVING	0	574	514	1	WITH TUMOR	0.7	1.1	0.5	G3	M0	T1b	Stage I	NO	574	2007	-25207	2010-05-11
TCGA-B8-A54F-01	3.2695	4.4425	3.1538	FEMALE	49	LIVING	0	519	519	0	TUMOR FREE				G2	MX	T1a	Stage I	NO	519	2012	-18028	2014-02-18
TCGA-B8-5545-01	4.6311	4.8242	1.801	MALE	42	LIVING	0	522	522	0	TUMOR FREE	0.8	0.9	0.2	G2	M0	T1a	Stage I	NO	522	2010	-15376	2012-01-04
TCGA-B8-A54J-01	3.2778	4.78	4.2934	MALE	60	LIVING	0	528	528	0	TUMOR FREE				G2	MX	T2a	Stage II	NO	528	2012	-22071	2014-02-17
TCGA-CJ-4875-01	3.7193	6.2606	4.0309	MALE	67	LIVING	0	2353	531	1	WITH TUMOR	0.7	3.2	0.5	G3	M1	T3a	Stage IV	NO	2353	2004	-24510	2011-01-24
TCGA-B0-5117-01	7.8536	2.0224	2.0224	MALE	40	LIVING	0	535	535	0	TUMOR FREE	0.6	1	0.3	G2	M0	T1b	Stage I	NO	535	2010	-14612	2012-05-08
TCGA-B0-5107-01	9.5894	6.5983	2.0233	FEMALE	65	DECEASED	1	927	549	1	WITH TUMOR	0.9	1.5	0.2	G4	M1	T2	Stage IV	NO		2007	-23929	2012-05-07
TCGA-EU-5904-01	2.7547	3.0332	1.8136	FEMALE	47	LIVING	0	551	551	0	TUMOR FREE	0.9	1.5	0.4	G1	M0	T1	Stage I	NO	551	2009	-17468	2011-05-23
TCGA-B0-5121-01	3.5487	4.7835	2.6175	MALE	56	LIVING	0	554	554	0	TUMOR FREE	0.9	1.2	0.3	G2	M0	T1b	Stage I	NO	554	2010	-20635	2012-05-04
TCGA-A3-3317-01	8.7746	4.7645	2.1106	MALE	67	LIVING	0	1491	560	1	WITH TUMOR	1	1.5	0.3	G2	M0	T2	Stage II	NO	1491	2005	-24803	2010-04-22
TCGA-A3-3352-01	2.8343	4.9008	3.386	MALE	74	DECEASED	1	561	561	0	TUMOR FREE	0.6	0.7	0.4	G3	M0	T3a	Stage III	NO		2005		2013-04-30
TCGA-BP-4340-01	4.7319	5.2269	1.8661	FEMALE	70	DECEASED	1	562	562	0	TUMOR FREE	1.5	2.1	0.3	G2	M0	T1b	Stage I	NO		2003	-25752	2011-02-14
TCGA-BP-5000-01	4.5343	5.0301	2.3427	MALE	40	LIVING	0	563	563	0	TUMOR FREE	0.8	0.9	0.2	G3	M0	T1b	Stage I	NO	563	2007	-14868	2011-02-17
TCGA-B0-5088-01	4.7722	4.7722	2.5753	MALE	53	DECEASED	1	563	563	0	TUMOR FREE	1.6	1.6	0.2	G3	M0	T1b	Stage I	NO		2006	-19677	2012-01-21
TCGA-A3-3380-01	3.8787	4.278	2.5085	MALE	54	LIVING	0	567	567	0	TUMOR FREE	1	1	0.5	G2	M0	T1	Stage I	NO	567	2007	-19828	2010-05-11
TCGA-BP-5010-01	3.7717	5.5672	2.8131	MALE	63	DECEASED	1	878	582	1	WITH TUMOR	1	1.5	0.2	G4	M0	T3a	Stage III	YES		2007	-23130	2011-04-25
TCGA-MM-A563-01	4.4663	6.197	4.3644	MALE	41	LIVING	0	591	591	0	TUMOR FREE				G2	MX	T3	Stage I	NO	591	2012	-15037	2014-03-07
TCGA-CJ-5679-01	8.9695	6.2298	2.3453	MALE	73	DECEASED	1	679	595	1	WITH TUMOR	0.8	2.6	0.8	G4	M0	T3b	Stage III	NO		2003	-26858	2011-04-26
TCGA-CZ-4858-01	10.7978	8.8691	4.8161	MALE	39	LIVING	0	1943	597	1	WITH TUMOR	1.4	1.5	0.3	G4	M0	T2	Stage II	NO	1943	2005	-14343	2011-02-14
TCGA-BP-5198-01	8.7549	6.0375	3.4301	MALE	72	LIVING	0	603	603	0	TUMOR FREE	1.8	2.5	0.1	G3	M0	T3b	Stage III	YES	603	2008	-26360	2011-02-23
TCGA-MM-A564-01	4.0629	5.1778	3.8277	MALE	68	LIVING	0	607	607	0	TUMOR FREE				G2	MX	T2a	Stage II	NO	607	2012	-24916	2014-02-17
TCGA-CJ-4888-01	8.8798	6.3779	2.5697	MALE	59	DECEASED	1	1567	608	1	WITH TUMOR	0.7	2.8	0.7	G4	M1	T3a	Stage IV	NO		2005	-21701	2011-01-28
TCGA-A3-3347-01	9.5064	6.6021	3.8066	FEMALE	76	DECEASED	1	1610	610	1	WITH TUMOR	0.8	1.2	0.6	G2	M0	T1b	Stage III	YES	1610	2005	-27966	2010-09-12
TCGA-B0-4718-01	4.4859	5.206	4.6135	MALE	57	LIVING	0	616	616	0	TUMOR FREE				G2	M0	T3a	Stage III	NO	616	2010	-20910	2012-01-16
TCGA-A3-3387-01	8.6961	6.0324	4.6859	MALE	49	LIVING	0	617	617	0	TUMOR FREE	0.6	0.9	0.2	G2	M0	T1a	Stage I	NO	617	2006	-17920	2011-03-17
TCGA-BP-4795-01	2.7248	4.2841	1.7269	FEMALE	74	LIVING	0	620	620	0	TUMOR FREE	0.9	0.9	0.1	G2	M0	T1a	Stage I	YES	620	2007	-27162	2011-04-25
TCGA-A3-3378-01	4.5235	6.0087	4.182	MALE	60	LIVING	0	630	630	0	TUMOR FREE	0.9	1.3	0.9	G3	M0	T1	Stage I	NO	630	2006	-22090	2010-04-29
TCGA-BP-5189-01	3.4917	4.0015	2.4033	MALE	60	DECEASED	1	822	634	1	WITH TUMOR	0.6	1.5	0.2	G4	M0	T1b	Stage I	NO	822	2007	-22156	2011-03-30
TCGA-B0-5075-01	4.5899	4.6092	2.7064	FEMALE	77	DECEASED	1	637	637	0	TUMOR FREE	1.2	2	0.3	G2	M0	T3a	Stage III	NO		2005	-28205	2012-01-20
TCGA-B0-5399-01	2.4039	5.0835	2.1944	MALE	46	LIVING	0	652	652	0	TUMOR FREE	2	2.1	0.3	G2	M0	T1b	Stage I		652	2010	-17145	2012-05-08
TCGA-B0-5116-01	8.7737	6.6377	1.9453	MALE	52	LIVING	0	657	657	0	TUMOR FREE	0.8	1.3	0.4	G3	M0	T3b	Stage III	NO	657	2010	-19352	2012-05-08
TCGA-A3-3335-01	3.7175	4.3419	3.8066	MALE	41	LIVING	0	665	665	0	TUMOR FREE	0.9	1.1	0.3	G4	M0	T2a	Stage II	NO	665	2006	-15250	2010-08-23
TCGA-B0-4827-01	4.0781	4.8812	2.7285	FEMALE	77	DECEASED	1	885	668	1	WITH TUMOR	1	2.2	0.3	G4	M0	T3b	Stage III	NO		2002	-28467	2012-01-19
TCGA-CZ-5466-01	9.1363	5.0329	2.9163	MALE	67	LIVING	0	685	685	0	TUMOR FREE	1.2	1.6	0.3	G2	M0	T3a	Stage III	NO	685	2007	-24669	2011-03-11
TCGA-A3-A6NL-01	4.4933	4.8415	4.8415	FEMALE	49	LIVING	0	689	689	0	TUMOR FREE				G2	MX	T1b	Stage I	NO	689	2012	-17952	2014-10-03
TCGA-BP-5186-01	3.4943	4.6544	1.7307	FEMALE	50	LIVING	0	693	693	0	TUMOR FREE	0.9	1	0.2	G2	M0	T1a	Stage I	YES	693	2007	-18348	2011-02-22
TCGA-CZ-5988-01	3.2387	6.552	1.0877	MALE	38	LIVING	0	693	693	0	TUMOR FREE	1	1.5	0.2	G2	M0	T1b	Stage I	NO	693	2006	-14131	2011-05-04
TCGA-A3-3329-01	3.4023	4.5931	2.4297	MALE	75	LIVING	0	706	706	0	TUMOR FREE	1	2	0.4	G2	M0	T1b	Stage I	NO	706	2007	-27650	2011-01-31
TCGA-BP-5192-01	2.4829	4.065	1.2088	MALE	59	LIVING	0	714	714	0	TUMOR FREE	0.8	1	0.2	G2	M0	T1a	Stage I	NO	714	2007	-21891	2011-02-22
TCGA-B0-5712-01	4.5321	4.5089	3.7983	FEMALE	68	LIVING	0	2722	725	1	WITH TUMOR	0.5	1.7	0.2	G3	M1	T2	Stage IV		2722	2004	-24988	2012-05-14
TCGA-A3-3313-01	3.8562	5.6078	1.8862	MALE	59	DECEASED	1	735	735	0	TUMOR FREE	0.9	2	0.8	G3	M0	T1b	Stage I		735	2005	-21556	2010-05-11
TCGA-A3-3372-01	3.2521	5.2547	4.0369	MALE	64	LIVING	0	735	735	0	TUMOR FREE	0.9	1.1	0.3	G2	M0	T3	Stage III	NO	735	2007	-23528	2010-05-11
TCGA-BP-5185-01	3.1185	4.1152	2.9494	MALE	56	LIVING	0	1132	736	1	WITH TUMOR	0.7	1.8	0.2	G3	M0	T1a	Stage I	NO	1132	2007	-20470	2011-02-22
TCGA-B0-4845-01	3.8023	4.7496	2.81	MALE	70	DECEASED	1	1986	748	1	WITH TUMOR	1.2	1.5	0.2	G2	M1	T3a	Stage IV	NO		2003	-25582	2012-01-16
TCGA-BP-5195-01	3.8716	4.319	2.4125	MALE	75	LIVING	0	749	749	0	TUMOR FREE	1.2	1.4	0.3	G2	M0	T1a	Stage I	NO	749	2008	-27547	2011-02-23
TCGA-CJ-4893-01	3.7305	3.5905	1.7886	FEMALE	76	LIVING	0	750	750	0	TUMOR FREE	0.9	3.2	0.9	G3	M0	T1b	Stage I	NO	750	2005	-27885	2011-01-28
TCGA-A3-3325-01	3.3717	5.2531	2.9409	MALE	52	LIVING	0	751	751	0	TUMOR FREE	0.8	2	0.8	G2	M0	T1a	Stage I	NO	751	2006	-19126	2011-01-31
TCGA-B0-5085-01	3.2419	5.1687	2.7312	FEMALE	76	DECEASED	1	770	770	0	TUMOR FREE	1.3	1.5	0.3	G3	M0	T3a	Stage III	NO		2005	-27793	2012-01-21
TCGA-CZ-4853-01	2.8916	4.6604	4.2163	MALE	82	LIVING	0	774	774	0	TUMOR FREE	0.8	2	0.3	G2	M0	T1a	Stage I	NO	774	2005	-30191	2011-02-03
TCGA-BP-4986-01	3.9848	5.1541	3.8998	MALE	75	LIVING	0	785	785	0	TUMOR FREE	0.7	1.1	0.2	G3	M0	T1a	Stage I	YES	785	2006	-27612	2011-02-17
TCGA-B0-4696-01	6.3929	8.7636	5.0119	MALE	58	DECEASED	1	866	794	1	WITH TUMOR	1.1	2.5	0.5	G3	M0	T3a	Stage III	NO		2001	-21317	2012-01-06
TCGA-CJ-4891-01	5.5292	3.9485	3.4304	FEMALE	57	DECEASED	1	819	819	0	TUMOR FREE	0.7	3.2	0.5	G4	M0	T3c	Stage III	YES		2005	-21059	2011-01-28
TCGA-BP-4988-01	6.4382	7.1405	5.2603	MALE	72	DECEASED	1	828	828	0	TUMOR FREE	1.1	1.5	0.3	G2	M0	T1a	Stage I	YES		2007	-26576	2011-02-17
TCGA-B8-A54D-01	5.3579	6.0136	4.8429	MALE	69	LIVING	0	830	830	0	TUMOR FREE				G2	MX	T3a	Stage III	NO	830	2011	-25429	2014-01-15
TCGA-B0-4838-01	6.8806	5.344	4.5129	FEMALE	69	DECEASED	1	834	834	0	TUMOR FREE	0.5	2	0.4	G3	M0	T1b	Stage I	NO		2003	-25268	2012-01-20
TCGA-BP-5006-01	3.2192	4.8647	2.1753	MALE	61	LIVING	0	840	840	0	TUMOR FREE	0.6	0.8	0.1	G2	M0	T1a	Stage I	YES	840	2007	-22324	2011-02-18
TCGA-AK-3461-01	3.4182	4.4801	3.4821	MALE	72	LIVING	0	853	853	0	TUMOR FREE	0.6	1	0.4	G2	M0	T1a	Stage I	NO	853	2007	-26464	2010-11-12
TCGA-B0-4852-01	5.1583	6.1675	4.0685	FEMALE	78	DECEASED	1	1121	860	1	WITH TUMOR	0.4	2	0.3	G2	M0	T2	Stage II	NO		2004	-28552	2012-01-16
TCGA-BP-4351-01	3.8156	5.7847	4.3817	FEMALE	51	LIVING	0	970	873	1	WITH TUMOR	1.4	1.5	0.4	G2	M0	T3a	Stage III	YES	970	2006	-18662	2011-05-03
TCGA-AK-3454-01	3.0343	5.054	2.0582	MALE	84	LIVING	0	874	874	0	TUMOR FREE	0.9	1	0.3	G3	M0	T1b	Stage I	NO	874	2006	-30862	2011-02-18
TCGA-B8-A54E-01	8.4044	3.7433	0.6218	FEMALE	62	LIVING	0	909	909	0	TUMOR FREE				G3	MX	T1b	Stage I	NO	909	2011	-22900	2014-02-18
TCGA-A3-3351-01	2.6139	5.3914	3.0454	MALE	42	LIVING	0	910	910	0	TUMOR FREE	0.9	1.6	0.8	G2	M0	T2a	Stage II	NO	910	2007	-15562	2010-07-12
TCGA-B0-5108-01	4.8274	5.4644	2.2486	MALE	54	LIVING	0	911	911	0	TUMOR FREE	1.5	2	0.2	G2	M0	T3a	Stage III	NO	911	2009	-19932	2012-05-07
TCGA-BP-4998-01	4.8271	4.7672	3.0368	MALE	49	LIVING	0	932	932	0	TUMOR FREE	1	1.6	0.2	G3	M0	T1a	Stage I	NO	932	2007	-17997	2011-02-17
TCGA-BP-5175-01	6.4496	6.1919	2.9704	MALE	60	LIVING	0	932	932	0	TUMOR FREE	1.2	1.6	0.3	G3	M0	T1a	Stage I	NO	932	2004	-21949	2011-02-22
TCGA-A3-3343-01	3.8418	4.2222	2.0856	MALE	79	LIVING	0	945	945	0	TUMOR FREE	0.8	1.3	0.6	G3	M0	T2	Stage II	YES	945	2005	-28930	2011-03-15
TCGA-AK-3460-01	4.6764	4.4918	2.0255	MALE	58	LIVING	0	951	951	0	TUMOR FREE	0.6	1	0.4	G2	M0	T1a	Stage I	NO	951	2007	-21281	2010-11-12
TCGA-CZ-5456-01	9.5346	4.9087	2.8005	MALE	57	LIVING	0	1558	951	1	WITH TUMOR	1	1.6	0.3	G3	M0	T2	Stage II	YES	1558	2006	-21164	2011-03-11
TCGA-BP-4326-01	7.0952	4.4125	3.6825	FEMALE	53	DECEASED	1	1625	958	1	WITH TUMOR				G2	M0	T1b	Stage I	YES	1625	2002	-19376	2011-04-28
TCGA-BP-5191-01	7.8936	5.2176	3.3805	MALE	79	LIVING	0	967	967	0	TUMOR FREE	0.7	1	0.2	G2	M0	T3a	Stage III	YES	967	2007	-29207	2011-02-22
TCGA-BP-4164-01	3.3123	4.797	4.1498	FEMALE	51	DECEASED	1	992	992	0	TUMOR FREE	1.2	1.3	0.4	G2	M0	T3a	Stage III	NO		2002	-18898	2011-03-31
TCGA-BP-5190-01	3.7487	4.2805	2.9841	MALE	61	LIVING	0	1011	1011	0	TUMOR FREE	1.2	1.3	0.3	G3	M0	T1a	Stage I	NO	1011	2007	-22285	2011-02-22
TCGA-BP-4982-01	3.2627	4.8551	2.8439	MALE	42	LIVING	0	1014	1014	0	TUMOR FREE	1.1	1.3	0.2	G3	M0	T1b	Stage I	NO	1014	2006	-15451	2011-02-17
TCGA-BP-5196-01	3.3594	5.5765	4.1303	MALE	53	LIVING	0	1018	1018	0	TUMOR FREE	1.3	2.1	0.1	G2	M0	T1a	Stage I	NO	1018	2008	-19719	2011-02-23
TCGA-B0-4817-01	7.1387	5.4628	2.8008	MALE	81	DECEASED	1	1019	1019	0	TUMOR FREE	1	2.6	0.4	G3	M0	T3c	Stage III	NO		2002	-29873	2005-01-19
TCGA-BP-4165-01	4.1719	4.4615	3.3238	FEMALE	64	LIVING	0	3037	1049	1	WITH TUMOR	0.9	1.1	0.4	G1	M0	T1b	Stage I	YES	3037	2002	-23685	2011-04-26
TCGA-BP-5200-01	4.6473	4.3397	2.9417	MALE	44	LIVING	0	1063	1063	0	TUMOR FREE	1.6	2.2	0.3	G4	M0	T2	Stage II	NO	1063	2008	-16197	2011-04-26
TCGA-BP-5008-01	3.9723	4.8822	1.9997	MALE	46	LIVING	0	1071	1071	0	TUMOR FREE	1	1.1	0.1	G2	M0	T1a	Stage I	NO	1071	2007	-17008	2011-02-18
TCGA-B0-5700-01	3.178	3.9956	2.4855	MALE	77	LIVING	0	1082	1082	0	TUMOR FREE				G2	M0	T1a	Stage I	NO	1082	2009	-28184	2012-05-10
TCGA-G6-A8L8-01	3.9403	3.8506	3.8506	FEMALE	62	DECEASED	1	1091	1091	0	TUMOR FREE				G3	MX	T1b	Stage I	NO	474	2008	-22649	2014-11-06
TCGA-B0-5110-01	3.5968	3.1324	2.4435	FEMALE	71	LIVING	0	1092	1092	0	TUMOR FREE	1.5	1.6	0.4	G2	M0	T1a	Stage I	NO	1092	2009	-25976	2012-05-08
TCGA-BP-4981-01	3.6926	3.5076	4.7233	FEMALE	75	DECEASED	1	1097	1097	0	TUMOR FREE	1.5	1.9	0.1	G3	M0	T3a	Stage III	NO		2006	-27676	2011-02-17
TCGA-A3-3323-01	3.9046	3.7058	3.5364	MALE	53	LIVING	0	1106	1106	0	TUMOR FREE	0.8	1.5	0.8	G1	M0	T1b	Stage I	NO	1106	2006	-19456	2010-04-20
TCGA-BP-4797-01	7.2224	4.9647	1.3551	MALE	34	LIVING	0	1107	1107	0	TUMOR FREE	0.8	1.2	0.2	G3	M0	T3b	Stage III	YES	1107	2007	-12508	2011-05-09
TCGA-BP-4790-01	4.4807	4.1157	0.5398	MALE	76	DECEASED	1	1111	1111	0	TUMOR FREE	0.6	1.3	0.3	G2	M0	T1a	Stage I	NO		2007	-28076	2011-05-09
TCGA-BP-4987-01	3.7813	5.0044	1.5189	FEMALE	41	LIVING	0	1124	1124	0	TUMOR FREE	1.3	2	0.3	G2	M0	T1b	Stage I	NO	1124	2006	-15041	2011-02-17
TCGA-BP-4801-01	4.7465	3.4184	1.657	MALE	57	LIVING	0	1124	1124	0	TUMOR FREE	1	2	0.1	G2	M0	T1a	Stage I	NO	1124	2007	-20825	2011-02-15
TCGA-BP-5004-01	4.0168	5.6654	2.3009	MALE	53	LIVING	0	1126	1126	0	TUMOR FREE				G3	M0	T1a	Stage I	NO	1126	2007	-19383	2011-02-17
TCGA-A3-3319-01	9.8348	6.4551	2.206	MALE	70	LIVING	0	1130	1130	0	TUMOR FREE	1.1	1.5	0.4	G2	M0	T1b	Stage I	NO	1130	2006	-25699	2010-05-11
TCGA-B0-5400-01	4.3817	4.4812	3.7446	FEMALE	59	LIVING	0	1132	1132	0	TUMOR FREE	1.2	1.5	0.3	G4	M0	T3b	Stage III	NO	1132	2008	-21819	2012-05-08
TCGA-BP-5184-01	3.7609	4.7554	2.1977	MALE	54	LIVING	0	1133	1133	0	TUMOR FREE				G3	M0	T1a	Stage I	NO	1133	2007	-19746	2011-02-22
TCGA-BP-4332-01	4.0803	4.9533	1.8443	MALE	36	LIVING	0	1133	1133	0	TUMOR FREE	1.1	1.9	0.4	G2	M0	T3a	Stage III	NO	1133	2002	-13404	2011-02-11
TCGA-A3-3326-01	3.5824	5.197	0.9373	MALE	47	LIVING	0	1137	1137	0	TUMOR FREE	0.7	1.3	0.7	G1	M0	T1a	Stage I	NO	1137	2006	-17285	2010-05-11
TCGA-BP-5007-01	3.4451	4.6287	1.863	MALE	45	LIVING	0	1140	1140	0	TUMOR FREE	0.7	1.7	0.2	G2	M0	T2	Stage II	YES	1140	2007	-16793	2011-02-18
TCGA-BP-5182-01	5.102	4.9457	2.1785	MALE	56	LIVING	0	1165	1165	0	TUMOR FREE	0.3	1.2	0.2	G3	M0	T1a	Stage I	YES	1165	2007	-20597	2011-02-22
TCGA-AK-3458-01	2.6852	5.4742	5.2176	MALE	48	LIVING	0	1168	1168	0	TUMOR FREE	0.6	1	0.3	G3	M0	T1b	Stage I	NO	1168	2007	-17557	2011-02-09
TCGA-BP-5001-01	4.3466	4.6037	2.45	FEMALE	43	LIVING	0	1177	1177	0	TUMOR FREE	0.8	1.5	0.2	G2	M0	T1b	Stage I	NO	1177	2007	-15858	2011-02-17
TCGA-A3-3324-01	4.1233	4.5466	4.0027	MALE	51	LIVING	0	1186	1186	0	TUMOR FREE	1	1.9	0.4	G3	M0	T1b	Stage I	NO	1186	2006	-18843	2010-05-11
TCGA-A3-3311-01	8.2659	5.1839	2.116	MALE	57	DECEASED	1	1191	1191	0	TUMOR FREE	1	1.7	0.4	G2	M0	T1	Stage I	NO		2005	-21183	2010-05-11
TCGA-B0-5703-01	4.0707	5.3493	3.1148	MALE	73	LIVING	0	1203	1203	0	TUMOR FREE	0.8	1.8	0.4	G3	M0	T1b	Stage I	NO	1203	2009	-26897	2012-05-11
TCGA-B0-4837-01	5.3	5.4181	3.8031	MALE	63	DECEASED	1	1378	1208	1	WITH TUMOR	1.2	1.5	0.2	G3	M0	T1b	Stage I	NO		2003	-23129	2012-01-20
TCGA-AK-3447-01	3.5359	2.7615	3.7577	MALE	83	LIVING	0	1217	1217	0	TUMOR FREE	0.5	0.8	0.2	G2	M0	T2	Stage II	NO	1217	2006	-30676	2011-03-08
TCGA-AS-3777-01	6.5756	6.5074	3.8459	MALE	63	LIVING	0	1238	1238	0	TUMOR FREE	0.4	0.8	0.2		M0	T1a	Stage I	NO	1238	2009	-23039	2013-05-20
TCGA-BP-4999-01	2.6786	4.794	2.3368	MALE	56	LIVING	0	1266	1266	0	TUMOR FREE	0.8	1	0.1	G2	M0	T1a	Stage I	NO	1266	2007	-20518	2011-02-17
TCGA-BP-4763-01	3.8723	4.8823	3.6597	FEMALE	79	DECEASED	1	1270	1270	0	TUMOR FREE	0.8	1	0.2	G2	M0	T1a	Stage I	NO		2004	-29150	2011-02-15
TCGA-AK-3445-01	3.7542	5.2281	3.8067	MALE	69	LIVING	0	1280	1280	0	TUMOR FREE	0.6	1.2	0.3	G3	M0	T3a	Stage III	NO	1280	2006	-25494	2010-11-12
TCGA-BP-5183-01	4.6035	4.9079	1.7565	MALE	57	LIVING	0	1291	1291	0	TUMOR FREE	0.7	1.2	0.2	G3	M0	T3a	Stage III	NO	1291	2007	-20881	2011-03-31
TCGA-A3-3358-01	8.925	4.9345	3.1642	FEMALE	57	LIVING	0	1307	1307	0	TUMOR FREE	0.6	1	0.4	G2	M0	T1a	Stage I	NO	1307	2005	-21087	2011-03-17
TCGA-BP-4994-01	5.931	2.238	2.7744	MALE	54	LIVING	0	1308	1308	0	TUMOR FREE	1.3	1.5	0.3	G3	M0	T1a	Stage I	NO	1308	2007	-19946	2011-02-17
TCGA-B0-5077-01	3.4638	5.7435	2.0741	MALE	77	DECEASED	1	1317	1317	0	TUMOR FREE	1	1.1	0.1	G3	M0	T1a	Stage I	NO		2005	-28405	2012-01-20
TCGA-BP-4762-01	4.4582	5.5105	1.3212	MALE	42	DECEASED	1	1343	1343	0	TUMOR FREE				G3	M0	T1a	Stage I	NO		2004	-15358	2011-02-15
TCGA-BP-5199-01	4.2794	6.5816	2.6686	MALE	58	LIVING	0	1355	1355	0	TUMOR FREE				G4	M0	T2	Stage II	YES	1355	2006	-21256	2011-03-30
TCGA-BP-4347-01	2.653	4.7506	2.2335	MALE	74	LIVING	0	1367	1367	0	TUMOR FREE	1.4	1.5	0.4	G2	M0	T3b	Stage III	NO	1367	2006	-27146	2011-02-14
TCGA-BP-4995-01	5.7522	2.3757	2.3757	MALE	68	LIVING	0	1371	1371	0	TUMOR FREE	0.8	1.3	0.1	G3	M0	T1b	Stage I	YES	1371	2007	-24850	2011-02-17
TCGA-CJ-4916-01	3.4981	5.3872	2.6988	FEMALE	69	LIVING	0	1373	1373	0	TUMOR FREE	0.9	2.6	0.9	G3	M0	T3a	Stage III	NO	1373	2007	-25470	2011-02-08
TCGA-CZ-5465-01	3.2339	4.6702	3.024	FEMALE	76	LIVING	0	1377	1377	0	TUMOR FREE	1.2	1.8	0.3	G2	M0	T3b	Stage III	NO	1377	2007	-27838	2011-03-11
TCGA-BP-4973-01	3.8319	5.0738	3.3641	MALE	47	LIVING	0	1384	1384	0	TUMOR FREE	1	1.5	0.2	G3	M0	T3a	Stage III	NO	1384	2006	-17461	2011-02-17
TCGA-A3-3349-01	2.2144	5.2408	2.4462	FEMALE	34	LIVING	0	1385	1385	0	TUMOR FREE	0.8	1.3	0.8	G2	M0	T1b	Stage I	NO	1385	2006	-12431	2010-07-12
TCGA-A3-3328-01	5.8133	5.0828	1.9232	MALE	79	LIVING	0	1385	1385	0	TUMOR FREE				G2	M0	T1b	Stage I	YES	1385	2007	-29168	2013-04-30
TCGA-CZ-4854-01	9.3368	5.6621	3.4005	MALE	68	DECEASED	1	1404	1404	0	TUMOR FREE	1.7	1.7	0.4	G2	M0	T1b	Stage I	YES	1404	2005	-24876	2011-02-11
TCGA-BP-4991-01	3.0717	5.2987	2.3128	MALE	54	LIVING	0	1413	1413	0	TUMOR FREE	0.8	1.3	0.2	G2	M0	T1a	Stage I	NO	1413	2007	-19739	2011-02-17
TCGA-BP-4983-01	10.2249	7.806	3.9887	FEMALE	67	LIVING	0	1413	1413	0	TUMOR FREE	1.2	2	0.3	G4	M0	T3a	Stage III	NO	1413	2006	-24558	2011-02-17
TCGA-CJ-4635-01	4.2089	5.8943	3.4589	MALE	48	LIVING	0	1416	1416	0	TUMOR FREE	0.8	4	0.8	G3	M0	T1b	Stage I	NO	1416	2004	-17620	2011-01-03
TCGA-B0-5695-01	4.0233	4.1527	1.5045	FEMALE	61	LIVING	0	1420	1420	0	TUMOR FREE	2	2.5	0.4	G2	M0	T1b	Stage I	NO	1420	2007	-22320	2012-05-10
TCGA-AK-3443-01	5.9741	3.2058	0.4104	MALE	45	LIVING	0	1423	1423	0	TUMOR FREE	0.7	1	0.4	GX	M0	T2	Stage II	YES	1423	2006	-16578	2010-06-16
TCGA-CJ-4897-01	3.4703	3.8346	1.0436	FEMALE	79	LIVING	0	1808	1423	1	WITH TUMOR	0.9	3.4	0.9	G3	M0	T3a	Stage III	NO	1808	2005	-29124	2011-02-09
TCGA-B0-5100-01	3.4924	5.1245	1.6912	MALE	72	DECEASED	1	1913	1426	1	WITH TUMOR	1	1.2	0.3	G3	M0	T3a	Stage III	NO		1998	-26478	2012-05-07
TCGA-BP-4975-01	3.932	4.8461	2.1081	MALE	40	LIVING	0	1433	1433	0	TUMOR FREE	1	1.6	0.2	G3	M0	T1b	Stage I	NO	1433	2006	-14710	2011-02-17
TCGA-B0-5710-01	4.0984	4.7578	4.1664	MALE	57	LIVING	0	1459	1447	1	WITH TUMOR	1.1	1.3	0.4	G2	M0	T1b	Stage I	NO	1459	2008	-21168	2012-05-14
TCGA-CJ-4901-01	9.1256	6.5904	4.2832	MALE	47	LIVING	0	1450	1450	0	TUMOR FREE	0.9	3.2	0.9	G3	M0	T3b	Stage III	NO	1450	2006	-17396	2011-02-08
TCGA-BP-4760-01	3.5315	4.3177	1.4964	MALE	69	LIVING	0	2361	1457	1	WITH TUMOR	0.6	1.3	0.2	G2	M0	T1a	Stage I	NO	2361	2004	-25268	2011-03-31
TCGA-BP-4766-01	4.1828	5.1545	1.7515	FEMALE	43	LIVING	0	1462	1462	0	TUMOR FREE	0.7	1.5	0.2	G3	M0	T1a	Stage I	NO	1462	2004	-15799	2011-02-15
TCGA-BP-5168-01	3.4099	4.3089	2.3043	MALE	75	DECEASED	1	1463	1463	0	TUMOR FREE	1.1	1.9	0.3	G2	M0	T1a	Stage I	NO		2002	-27692	2011-02-18
TCGA-AK-3444-01	3.6485	4.5429	2.1824	FEMALE	80	LIVING	0	1471	1471	0	TUMOR FREE	0.7	0.8	0.3	G2	M0	T1b	Stage I		1471	2006	-29497	2010-06-16
TCGA-A3-3322-01	2.745	4.4848	1.7556	MALE	51	LIVING	0	1478	1478	0	TUMOR FREE	1	2	0.4	G2	M0	T1a	Stage I	NO	1478	2006	-18754	2010-05-11
TCGA-AK-3451-01	3.114	5.0681	3.4022	MALE	48	LIVING	0	1481	1481	0	TUMOR FREE	0.6	1	0.3	G3	M0	T2	Stage II	YES	1481	2006	-17859	2010-11-12
TCGA-A3-3331-01	3.9598	4.4825	3.3305	FEMALE	86	LIVING	0	1485	1485	0	TUMOR FREE	0.7	1	0.5	G2	M0	T1	Stage I	NO	1485	2005	-31615	2010-04-29
TCGA-B0-5692-01	2.6672	4.4859	3.2069	FEMALE	66	LIVING	0	1487	1487	0	TUMOR FREE	1	1.2	0.8	G3	M0	T3b	Stage III	NO	1487	2004	-24140	2012-05-09
TCGA-BP-4971-01	4.3429	5.5075	4.2263	MALE	40	LIVING	0	1487	1487	0	TUMOR FREE	1	1.5	0.2	G3	M0	T3a	Stage III	YES	1487	2006	-14675	2011-02-17
TCGA-BP-4789-01	3.0143	4.6479	2.1826	MALE	48	LIVING	0	1489	1489	0	TUMOR FREE	0.8	0.9	0.1	G2	M0	T1a	Stage I	NO	1489	2007	-17540	2011-05-09
TCGA-CZ-5984-01	5.8361	5.3558	3.8639	MALE	51	LIVING	0	1491	1491	0	TUMOR FREE	1.3	1.4	0.2	G3	M0	T1b	Stage I	NO	1491	2005	-18775	2011-05-04
TCGA-A3-3316-01	3.0846	5.9594	4.2756	MALE	57	LIVING	0	1493	1493	0	TUMOR FREE	0.8	1.7	0.8	G3	M0	T2	Stage II	NO	1493	2005	-20931	2010-05-11
TCGA-BP-4346-01	3.9806	6.0008	4.695	MALE	57	DECEASED	1	1493	1493	0	TUMOR FREE	1.1	2	0.3	G3	M0	T3b	Stage III	YES		2006	-21057	2011-02-14
TCGA-BP-5181-01	3.1235	4.6369	2.2246	FEMALE	58	LIVING	0	1495	1495	0	TUMOR FREE	1.4	1.8	0.2	G2	M0	T1b	Stage I	NO	1495	2006	-21514	2011-02-22
TCGA-CJ-4905-01	2.9759	4.6546	2.1964	FEMALE	62	LIVING	0	1496	1496	0	TUMOR FREE	0.9	3.1	0.9	G2	M0	T1a	Stage I	NO	1496	2006	-22864	2011-02-08
TCGA-CJ-4870-01	3.1827	4.4949	1.8849	FEMALE	58	LIVING	0	1498	1498	0	TUMOR FREE	0.7	3	0.7	G2	M0	T3a	Stage III	NO	1498	2004	-21340	2011-01-25
TCGA-CJ-4907-01	3.6212	4.5805	2.5909	MALE	58	LIVING	0	1499	1499	0	TUMOR FREE	1	2.2	1	G3	M0	T3b	Stage III	NO	1499	2006	-21208	2011-02-08
TCGA-BP-4972-01	4.3521	4.7952	1.6502	FEMALE	43	LIVING	0	1502	1502	0	TUMOR FREE	1	1.6	0.2	G3	M0	T3a	Stage III	NO	1502	2006	-16038	2011-02-17
TCGA-A3-3320-01	2.6573	3.1921	1.7979	FEMALE	52	LIVING	0	1508	1508	0	TUMOR FREE	0.7	1.5	0.7	G1	M0	T1b	Stage I	NO	1508	2005	-19138	2010-05-11
TCGA-CZ-5459-01	2.9616	5.7897	1.7761	MALE	63	LIVING	0	1515	1515	0	TUMOR FREE	0.3	0.4	0.1	G3	M0	T3b	Stage III	NO	1515	2006	-23318	2011-03-11
TCGA-BP-4345-01	4.9027	6.5536	3.448	MALE	62	LIVING	0	1516	1516	0	TUMOR FREE				G3	M0	T3b	Stage III	YES	1516	2006	-22879	2011-02-14
TCGA-CJ-4902-01	4.2155	5.4119	3.1395	MALE	61	LIVING	0	1520	1520	0	TUMOR FREE	1	3.4	0.5	G3	M0	T3a	Stage III	NO	1520	2006	-22424	2011-02-08
TCGA-CJ-4892-01	2.9867	5.2271	2.9867	FEMALE	65	LIVING	0	1521	1521	0	TUMOR FREE	0.8	3.1	0.7	G2	M0	T1b	Stage I	YES	1521	2005	-23764	2011-01-28
TCGA-CJ-4899-01	3.6825	5.1796	2.506	MALE	42	LIVING	0	1528	1528	0	TUMOR FREE	0.7	2.3	0.5	G2	M0	T1b	Stage I	NO	1528	2006	-15637	2011-01-28
TCGA-CJ-4908-01	3.4345	4.913	2.9534	MALE	38	LIVING	0	1531	1531	0	TUMOR FREE				G2	M0	T1a	Stage I	NO	1531	2006	-14226	2011-02-08
TCGA-CZ-5452-01	4.0328	5.1026	2.7273	MALE	69	LIVING	0	1556	1556	0	TUMOR FREE	1.1	2	0.3	G2	M0	T2	Stage II	YES	1556	2006	-25486	2011-03-10
TCGA-CZ-5458-01	3.2202	4.3812	2.1762	MALE	43	LIVING	0	1558	1558	0	TUMOR FREE	0.5	2.1	0.2	G3	M0	T3a	Stage III	NO	1558	2006	-15790	2011-03-11
TCGA-A3-3362-01	3.6304	4.8469	1.9	FEMALE	60	LIVING	0	1559	1559	0	TUMOR FREE	0.8	1.2	0.8	G2	M0	T1a	Stage I	NO	1559	2005	-21988	2010-07-12
TCGA-CJ-4903-01	4.2112	3.8297	4.0599	MALE	50	LIVING	0	1559	1559	0	TUMOR FREE	0.9	3	0.5	G3	M0	T1b	Stage I	NO	1559	2006	-18510	2010-02-08
TCGA-B0-5098-01	10.3209	7.4921	4.2509	FEMALE	53	DECEASED	1	1584	1584	0	TUMOR FREE	0.9	2	0.3	G3	M0	T1	Stage I	NO		1998	-19620	2012-05-07
TCGA-BP-5176-01	3.9053	4.4685	2.1945	FEMALE	78	DECEASED	1	1590	1590	0	TUMOR FREE	0.7	1.6	0.1	G2	M0	T1a	Stage I	NO		2004	-28727	2011-02-22
TCGA-B0-5106-01	3.5335	4.1296	2.4996	MALE	64	DECEASED	1	1598	1598	0	TUMOR FREE	1.5	2	0.2	G2	M0	T1a	Stage I	NO		2004	-23547	2012-05-07
TCGA-CZ-5989-01	5.5102	6.044	2.2508	MALE	60	LIVING	0	1599	1599	0	TUMOR FREE	1.1	1.9	0.2	G2	M0	T2	Stage II	YES	1599	2006	-22170	2011-05-04
TCGA-B0-5702-01	2.7525	0	0	MALE	71	LIVING	0	1605	1605	0	TUMOR FREE	0.8	0.8	0.3	G2	M0	T1b	Stage I	NO	1605	2007	-26186	2012-05-11
TCGA-CJ-5689-01	5.3304	4.9174	3.5671	MALE	90	DECEASED	1	1620	1620	0	TUMOR FREE	0.8	2.8	0.6	G4	M0	T1b	Stage I	NO		2005	-32872	2011-04-14
TCGA-A3-3373-01	4.4088	4.721	3.0725	FEMALE	54	LIVING	0	1621	1621	0	TUMOR FREE	0.6	0.6	0.5	G3	M0	T1b	Stage I	NO	1621	2007	-19964	2013-04-30
TCGA-CJ-4642-01	8.1582	0	5.2287	MALE	47	LIVING	0	1628	1628	0	TUMOR FREE				G2	M0	T2	Stage II	NO	1628	2005	-17367	2011-01-24
TCGA-CZ-5985-01	4.3098	5.2099	2.8686	MALE	58	LIVING	0	1629	1629	0	TUMOR FREE	1	1.8	0.2	G2	M0	T2	Stage II	YES	1629	2006	-21242	2011-05-04
TCGA-BP-4976-01	3.3294	5.0415	0.3235	MALE	77	LIVING	0	1632	1632	0	TUMOR FREE	1.1	1.1	0.3	G3	M0	T1a	Stage I	NO	1632	2006	-28380	2011-02-17
TCGA-B0-4839-01	3.6973	4.0412	1.3199	FEMALE	80	DECEASED	1	1639	1639	0	TUMOR FREE	1.5	1.9	0.2	G2	M0	T1b	Stage I	NO		2003	-29380	2012-01-20
TCGA-AK-3434-01	4.3745	5.0993	3.242	MALE	72	LIVING	0	2087	1640	1	WITH TUMOR	0.9	1	0.4	G2	M0	T1b	Stage I	NO	2087	2004	-26490	2010-11-12
TCGA-B0-4824-01	4.655	5.8818	3.0102	FEMALE	49	DECEASED	1	1657	1657	0	TUMOR FREE	1.1	1.7	0.3	G3	M0	T1a	Stage I	NO		2002	-18132	2012-01-19
TCGA-CJ-4912-01	7.1207	4.2203	3.8007	MALE	61	LIVING	0	1657	1657	0	TUMOR FREE	0.9	3.1	0.9	G3	M0	T2	Stage II	NO	1657	2006	-22623	2011-02-08
TCGA-BP-4344-01	3.6889	4.7213	2.7967	FEMALE	75	LIVING	0	1666	1666	0	TUMOR FREE	0.8	1.3	0.2	G2	M0	T1a	Stage I	NO	1666	2006	-27561	2011-02-14
TCGA-CZ-5451-01	3.3239	4.6705	2.7181	MALE	74	LIVING	0	1668	1668	0	TUMOR FREE	1.4	1.5	0.2	G3	M0	T2	Stage II	YES	1668	2006	-27312	2011-03-10
TCGA-BP-4177-01	3.4482	3.3548	1.2434	MALE	65	LIVING	0	1670	1670	0	TUMOR FREE	1	1.2	0.3	G2	M0	T1a	Stage I	NO	1670	2005	-23955	2011-02-11
TCGA-CZ-4863-01	3.6107	5.8578	4.3719	FEMALE	51	LIVING	0	1691	1691	0	TUMOR FREE	0.6	1	0.3	G3	M0	T3b	Stage III	YES	1691	2006	-18730	2011-02-14
TCGA-A3-3376-01	4.0991	5.5601	2.1622	MALE	51	DECEASED	1	1696	1696	0	TUMOR FREE	0.9	1.4	0.4	G2	M0	T1a	Stage I	NO	1070	2006	-18954	2013-04-30
TCGA-B0-5696-01	4.5066	3.8966	2.3992	MALE	69	LIVING	0	1727	1717	1	WITH TUMOR	1	1.2	0.5	G4	M0	T3a	Stage III	NO	1727	2007	-25552	2012-05-10
TCGA-BP-4777-01	4.3428	6.1108	2.9435	MALE	46	LIVING	0	1731	1731	0	TUMOR FREE	0.8	1	0.2	G3	M0	T1a	Stage I	NO	1731	2005	-17133	2011-02-15
TCGA-AK-3440-01	6.3751	3.4715	2.6931	MALE	58	LIVING	0	1745	1745	0	TUMOR FREE	0.9	1.2	0.3	G3	M0	T1a	Stage I	NO	1745	2005	-21337	2010-11-12
TCGA-BP-4968-01	4.0031	5.958	3.2235	MALE	40	LIVING	0	1746	1746	0	TUMOR FREE	1.3	1.5	0.3	G3	M0	T1b	Stage I	YES	1746	2006	-14651	2011-02-17
TCGA-CJ-4869-01	5.8516	5.4036	2.3794	MALE	49	LIVING	0	2554	1754	1	WITH TUMOR	0.9	3	0.9	G2	M0	T2	Stage III	YES	2554	2004	-17923	2011-02-08
TCGA-BP-4338-01	8.5001	5.3999	2.187	MALE	43	LIVING	0	2859	1757	1	WITH TUMOR	0.6	1.5	0.2	G3	M0	T1b	Stage I	NO	2859	2003	-15891	2011-05-02
TCGA-CJ-4884-01	6.2516	5.7214	3.5658	FEMALE	72	LIVING	0	1759	1759	0	TUMOR FREE	0.7	3.4	0.5	G3	M0	T3a	Stage III	NO	1759	2005	-26475	2011-01-28
TCGA-CJ-5675-01	4.3162	5.0239	2.6452	MALE	70	LIVING	0	2430	1765	1	WITH TUMOR	0.8	2.6	0.8	G3	M0	T2a	Stage II	NO	2430	2004	-25617	2011-04-26
TCGA-CZ-4866-01	3.7138	3.8799	2.4787	FEMALE	79	LIVING	0	1768	1768	0	TUMOR FREE	0.9	1.9	0.3	G3	M0	T1	Stage I	NO	1768	2006	-28878	2011-02-14
TCGA-AK-3450-01	3.1589	4.6964	1.5303	FEMALE	85	LIVING	0	1779	1779	0	TUMOR FREE	0.6	0.9	0.3	G2	M0	T1a	Stage I	NO	1779	2006	-31364	2012-04-13
TCGA-BP-4962-01	4.1235	4.5487	2.2431	MALE	58	LIVING	0	1785	1785	0	TUMOR FREE	1.4	1.9	0.2	G2	M0	T2	Stage II	NO	1785	2005	-21255	2011-02-15
TCGA-CZ-4859-01	3.0765	4.8808	1.7258	FEMALE	59	LIVING	0	1787	1787	0	TUMOR FREE	1.3	1.5	0.4	G2	M0	T1	Stage I	NO	1787	2005	-21842	2011-02-14
TCGA-CJ-4643-01	2.8401	4.5808	2.534	FEMALE	67	LIVING	0	1793	1793	0	TUMOR FREE	0.8	2.5	0.5	G3	M0	T2b	Stage II	NO	1793	2005	-24477	2011-01-03
TCGA-BP-4969-01	3.0885	4.1777	1.6253	FEMALE	63	LIVING	0	1794	1794	0	TUMOR FREE	1.2	1.5	0.2	G2	M0	T1a	Stage I	NO	1794	2006	-23216	2011-02-17
TCGA-CJ-4634-01	4.253	4.6423	3.1116	FEMALE	60	LIVING	0	1820	1820	0	TUMOR FREE	1.1	3.2	0.4	G2	M0	T1b	Stage I	NO	1820	2004	-22155	2011-01-03
TCGA-CJ-4637-01	8.764	7.1612	4.3225	FEMALE	52	DECEASED	1	2227	1821	1	WITH TUMOR	0.8	2	0.6	G4	M1	T2b	Stage IV	NO		2004	-19101	2011-01-24
TCGA-BP-4963-01	4.1807	5.4481	2.9868	MALE	63	LIVING	0	1834	1834	0	TUMOR FREE	0.8	1.2	0.1	G3	M0	T1b	Stage I	NO	1834	2005	-23373	2011-02-15
TCGA-B0-5697-01	6.1025	4.7307	2.6112	MALE	50	LIVING	0	1835	1835	0	TUMOR FREE	0.7	1.6	0.3	G2	M0	T1a	Stage I	NO	1835	2007	-18486	2012-05-10
TCGA-BP-4775-01	3.7067	5.3439	2.7774	FEMALE	55	LIVING	0	1843	1843	0	TUMOR FREE	0.7	0.8	0.2	G2	M0	T1a	Stage I	NO	1843	2005	-20369	2011-02-15
TCGA-CZ-4862-01	5.0926	6.0218	3.1964	MALE	46	LIVING	0	1843	1843	0	TUMOR FREE	1	1.5	0.3	G2	M0	T1b	Stage I	NO	1843	2006	-17077	2011-02-14
TCGA-AK-3431-01	4.9946	5.3126	2.5977	FEMALE	62	LIVING	0	1853	1853	0	TUMOR FREE	0.7	0.9	0.4	G3	M0	T2	Stage II	NO	1853	2004	-22852	2010-11-11
TCGA-BP-4784-01	4.0466	4.0466	2.0651	FEMALE	67	LIVING	0	1854	1854	0	TUMOR FREE	0.8	1.1	0.3	G2	M0	T1a	Stage I	NO	1854	2005	-24603	2011-05-09
TCGA-CJ-6027-01	9.4529	6.6236	3.5461	MALE	77	LIVING	0	1855	1855	0	TUMOR FREE	1	1	0.8	G4	M0	T1a	Stage I	NO	1855	2003	-28359	2011-07-21
TCGA-BP-4964-01	6.4742	4.6627	3.1874	FEMALE	54	LIVING	0	1862	1862	0	TUMOR FREE	0.9	1.6	0.3	G2	M0	T1a	Stage I	YES	1862	2005	-20084	2011-02-15
TCGA-B0-5713-01	2.9742	4.8295	3.847	FEMALE	75	LIVING	0	1865	1865	0	TUMOR FREE	0.5	2.5	0.3	G3	M0	T3b	Stage III	NO	1865	2006	-27644	2012-05-14
TCGA-BP-4965-01	3.8836	5.4717	3.1585	MALE	46	LIVING	0	1871	1871	0	TUMOR FREE	0.8	1	0.1	G2	M0	T1a	Stage I	NO	1871	2005	-16992	2011-02-15
TCGA-BP-4769-01	2.9075	2.2707	1.3393	MALE	63	LIVING	0	1876	1876	0	TUMOR FREE				G2	M0	T1a	Stage I	NO	1876	2005	-23190	2011-02-15
TCGA-BP-4174-01	4.1305	5.6595	4.0247	MALE	49	LIVING	0	1879	1879	0	TUMOR FREE	1.1	1.4	0.4	G3	M0	T2	Stage II	YES	1879	2004	-18054	2011-02-11
TCGA-CJ-4881-01	7.9384	6.4418	4.5264	MALE	41	LIVING	0	2014	1881	1	WITH TUMOR	0.8	3.1	0.6	G3	M0	T3a	Stage III	NO	2014	2004	-15197	2011-01-28
TCGA-CJ-4882-01	7.2441	5.8197	4.4246	MALE	57	LIVING	0	1883	1883	0	TUMOR FREE	0.7	3.5	0.6	G3	M0	T3a	Stage III	YES	1883	2005	-21074	2011-02-08
TCGA-BP-4774-01	2.7677	4.7035	2.9817	FEMALE	57	LIVING	0	1885	1885	0	TUMOR FREE	1.2	2	0.2	G2	M0	T1a	Stage I	NO	1885	2005	-20827	2011-02-15
TCGA-BP-4330-01	3.6303	5.069	2.9336	FEMALE	60	LIVING	0	1888	1888	0	TUMOR FREE	0.7	1.3	0.5	G2	M0	T3a	Stage III	YES	1888	2002	-22239	2011-02-11
TCGA-CJ-5683-01	7.13	6.2723	2.166	MALE	78	LIVING	0	1889	1889	0	TUMOR FREE	0.9	2.5	0.6	G3	M0	T1b	Stage I	NO	1889	2004	-28745	2011-04-26
TCGA-BP-4173-01	4.1779	6.182	2.7442	MALE	47	LIVING	0	1893	1893	0	TUMOR FREE	1	1	0.3	G3	M0	T2	Stage II	YES	1893	2004	-17449	2011-02-11
TCGA-CJ-6031-01	4.9624	5.7192	1.8641	MALE	54	LIVING	0	1906	1906	0	TUMOR FREE	1.4	3.6	0.7	G3	M0	T1b	Stage I	NO	1906	2003	-19905	2011-08-15
TCGA-CJ-4636-01	8.435	5.9504	4.1524	MALE	51	LIVING	0	1924	1924	0	TUMOR FREE	0.8	3	0.5	G3	M0	T3a	Stage III	YES	1924	2004	-18878	2011-01-03
TCGA-BP-4961-01	3.4431	4.0564	1.7946	MALE	47	LIVING	0	1935	1935	0	TUMOR FREE				G2	M0	T1a	Stage I	NO	1935	2005	-17284	2011-02-15
TCGA-CJ-5671-01	8.9333	5.1028	3.3967	MALE	51	LIVING	0	1943	1943	0	TUMOR FREE	0.8	1.7	0.5	G3	M0	T1a	Stage I	NO	1943	2004	-18954	2011-04-25
TCGA-CJ-4889-01	3.7933	4.4807	2.8265	FEMALE	63	LIVING	0	1946	1946	0	TUMOR FREE	0.9	1.2	0.9	G4	M0	T1a	Stage I	YES	1946	2005	-23051	2011-01-28
TCGA-CJ-4886-01	3.7887	4.6942	2.6505	FEMALE	42	LIVING	0	1952	1952	0	TUMOR FREE				G3	M0	T1a	Stage I	NO	1952	2005	-15698	2011-01-28
TCGA-BP-4176-01	6.4293	5.7352	3.5178	MALE	64	LIVING	0	1955	1955	0	TUMOR FREE	0.9	1.2	0.4	G2	M0	T1b	Stage I	NO	1955	2005	-23609	2011-02-11
TCGA-CJ-4876-01	5.2845	5.1078	3.8555	MALE	57	LIVING	0	1955	1955	0	TUMOR FREE	0.7	3	0.6	G3	M0	T2b	Stage II	NO	1955	2004	-20993	2011-01-24
TCGA-A3-3385-01	3.101	5.6469	0.9918	FEMALE	46	LIVING	0	1993	1993	0	TUMOR FREE	1	1.4	0.3	G2	M0	T1a	Stage I	NO	1993	2007	-17114	2013-07-17
TCGA-CJ-4640-01	4.9145	5.7298	2.8577	MALE	49	LIVING	0	1998	1998	0	TUMOR FREE	0.7	2.7	0.5	G4	M0	T3a	Stage III	NO	1998	2004	-18178	2011-01-03
TCGA-AK-3429-01	4.2064	5.0146	1.0194	FEMALE	54	LIVING	0	2017	2017	0	TUMOR FREE	0.6	1	0.3	G2	M0	T2	Stage II	YES	2017	2004	-19849	2010-11-11
TCGA-CJ-5686-01	4.0036	4.6581	2.0248	FEMALE	59	LIVING	0	2038	2038	0	TUMOR FREE	0.8	1.5	0.4	G3	M0	T1b	Stage I	NO	2038	2005	-21836	2011-04-26
TCGA-CJ-4885-01	4.2515	2.4855	3.0757	MALE	64	LIVING	0	2125	2041	1	WITH TUMOR	0.8	3.5	0.6	G3	M1	T3a	Stage IV	NO	2125	2005	-23437	2011-01-28
TCGA-CZ-5982-01	2.9765	3.9793	2.0327	FEMALE	59	LIVING	0	2042	2042	0	TUMOR FREE	1.1	1.2	0.1	G2	M0	T1a	Stage I	NO	2042	2005	-21592	2011-03-22
TCGA-AK-3436-01	8.8545	5.2623	4.242	MALE	40	LIVING	0	2044	2044	0	TUMOR FREE	0.7	1	0.5	G2	M1	T2	Stage IV	YES	2044	2005	-14842	2010-11-12
TCGA-BP-4781-01	7.4467	5.537	1.0883	MALE	78	LIVING	0	2080	2080	0	TUMOR FREE	0.6	1.5	0.2	G3	M0	T1a	Stage I	NO	2080	2005	-28701	2011-05-04
TCGA-B0-4834-01	5.6663	3.5989	1.2928	MALE	49	DECEASED	1	2090	2090	0	TUMOR FREE	1	2.5	0.3	G3	M0	T1a	Stage I	NO		2003	-18224	2012-01-20
TCGA-G6-A8L7-01	6.9685	7.7334	3.8317	FEMALE	81	LIVING	0	2133	2133	0	TUMOR FREE				G3	MX	T1b	Stage I	YES	2133	2008	-29883	2014-11-04
TCGA-B0-4945-01	3.1136	4.2488	1.8882	FEMALE	75	DECEASED	1	2145	2145	0	TUMOR FREE	1.3	2	0.2	G2	M0	T1a	Stage I	NO		2003	-27523	2012-01-20
TCGA-BP-4960-01	6.6761	5.8258	4.0448	MALE	46	LIVING	0	2172	2172	0	TUMOR FREE	1.3	1.4	0.2	G3	M0	T2	Stage II	YES	2172	2004	-17099	2011-02-15
TCGA-BP-4765-01	3.2172	4.8939	2.2723	MALE	43	LIVING	0	2184	2184	0	TUMOR FREE	1.3	1.6	0.2	G2	M0	T1a	Stage I	NO	2184	2004	-15814	2011-02-15
TCGA-CJ-4878-01	3.6838	5.2992	3.9173	FEMALE	71	LIVING	0	2186	2186	0	TUMOR FREE	0.9	2.5	0.6	G2	M0	T3a	Stage III	NO	2186	2004	-26224	2011-01-28
TCGA-CJ-5672-01	4.7207	4.9746	2.7459	MALE	84	DECEASED	1	2190	2190	0	TUMOR FREE	0.8	3	0.8	G3	M0	T1a	Stage I	NO		2004	-30900	2011-04-26
TCGA-AK-3433-01	5.5707	2.8823	4.3756	FEMALE	48	LIVING	0	2192	2192	0	TUMOR FREE	0.9	1	0.3	GX	M0	T2	Stage II	YES	2192	2004	-17853	2010-11-12
TCGA-BP-4758-01	3.979	5.5262	2.5018	MALE	40	LIVING	0	2208	2208	0	TUMOR FREE	1.2	1.9	0.2	G2	M0	T1a	Stage I	NO	2208	2004	-14824	2011-02-15
TCGA-CJ-5676-01	6.8343	4.2899	3.5875	MALE	47	LIVING	0	2575	2219	1	WITH TUMOR				G3	M0	T3b	Stage III	NO	2575	2004	-17170	2011-04-26
TCGA-AK-3428-01	2.7229	4.21	0	MALE	62	LIVING	0	2223	2223	0	TUMOR FREE	0.8	1.2	0.5	G2	M0	T3b	Stage III	YES	2223	2004	-22653	2010-11-10
TCGA-CW-5587-01	3.5148	5.2484	2.5962	FEMALE	62	LIVING	0	2226	2226	0	TUMOR FREE	0.4	2.2	0.2	G2	M0	T3b	Stage III	YES	2226	2003	-22693	2011-03-01
TCGA-CJ-5684-01	3.8776	4.5829	2.5447	MALE	61	LIVING	0	2231	2231	0	TUMOR FREE	0.8	3	0.8	G2	M0	T3a	Stage III	NO	2231	2005	-22561	2011-04-26
TCGA-BP-5174-01	4.1808	4.739	2.0922	FEMALE	45	LIVING	0	2257	2257	0	TUMOR FREE	0.6	1	0.1	G2	M0	T1a	Stage I	NO	2257	2004	-16693	2011-02-22
TCGA-CJ-4873-01	6.6477	5.014	4.6039	FEMALE	85	LIVING	0	2259	2259	0	TUMOR FREE	0.7	3.2	0.7	G3	M0	T3a	Stage III	YES	2259	2004	-31096	2011-01-24
TCGA-BP-5180-01	3.5703	5.3329	2.056	MALE	53	LIVING	0	2263	2263	0	TUMOR FREE	0.8	1.6	0.3	G2	M0	T1a	Stage I	NO	2263	2004	-19413	2011-02-22
TCGA-A3-3367-01	3.2142	4.7908	1.6538	MALE	72	LIVING	0	2270	2270	0	TUMOR FREE	1	1	0.4	G3	M0	T1b	Stage I	NO	2270	2006	-26489	2013-04-30
TCGA-A3-3370-01	3.5742	5.0407	2.5632	FEMALE	48	LIVING	0	2274	2274	0	TUMOR FREE	1	1	0.5	G2	M0	T1b	Stage I	NO	2274	2006	-17621	2013-04-30
TCGA-CJ-4874-01	3.6275	5.2483	2.527	FEMALE	73	LIVING	0	2283	2283	0	TUMOR FREE	0.9	3.2	0.9	G3	M0	T1b	Stage I	NO	2283	2004	-26761	2011-01-24
TCGA-CJ-6030-01	8.6581	5.4936	1.8446	MALE	65	DECEASED	1	2299	2299	0	TUMOR FREE	0.9	3.5	0.9	G3	M0	T1a	Stage I	YES		2003	-24096	2011-07-21
TCGA-CJ-4639-01	3.843	4.3554	3.1355	FEMALE	49	LIVING	0	2308	2308	0	TUMOR FREE	1.1	3.2	0.6	G2	M0	T2	Stage II	NO	2308	2004	-18066	2011-01-03
TCGA-BP-4170-01	3.7537	4.2083	1.8065	FEMALE	72	DECEASED	1	2343	2343	0	TUMOR FREE	1.2	1.7	0.3	G2	M0	T1b	Stage I	YES		2003	-26596	2011-02-11
TCGA-BP-4159-01	4.0257	5.3149	2.355	MALE	70	DECEASED	1	2601	2352	1	WITH TUMOR	1.3	1.4	0.3	G2	M0	T1b	Stage I	YES		2002	-25677	2011-03-23
TCGA-BP-4759-01	3.5311	5.796	2.1763	MALE	50	LIVING	0	2372	2372	0	TUMOR FREE	0.9	1.1	0.3	G2	M0	T1a	Stage I	NO	2372	2004	-18569	2011-02-15
TCGA-CW-5589-01	3.617	5.1369	1.0888	MALE	52	LIVING	0	2378	2378	0	TUMOR FREE	0.6	1.1	0.4	G2	M0	T1a	Stage I	NO	2378	2004	-19312	2011-03-01
TCGA-B0-5690-01	3.7106	5.1564	2.4419	FEMALE	53	LIVING	0	2408	2408	0	TUMOR FREE	0.9	1.5	0.3	G1	M0	T1b	Stage I		2408	2004	-19685	2012-05-09
TCGA-BP-5170-01	4.2959	4.5525	1.2833	MALE	55	LIVING	0	2412	2412	0	TUMOR FREE	1.1	1.8	0.2	G2	M0	T1a	Stage I	NO	2412	2004	-20229	2011-02-22
TCGA-B0-5706-01	5.1085	4.1993	1.1639	MALE	45	LIVING	0	2414	2414	0	TUMOR FREE				G2	M0	T2	Stage II	NO	2414	2004	-16442	2012-05-11
TCGA-CJ-4871-01	4.7796	4.9142	2.5817	MALE	63	LIVING	0	2423	2423	0	TUMOR FREE	0.9	3.3	0.9	G4	M1	T3a	Stage IV	NO	2423	2004	-23195	2011-01-24
TCGA-BP-4331-01	3.3924	4.656	3.5135	MALE	52	DECEASED	1	2454	2454	0	TUMOR FREE	0.9	1.3	0.3	G2	M0	T1a	Stage I	NO		2002	-19022	2011-03-30
TCGA-CW-5583-01	2.9545	4.1352	1.7887	FEMALE	51	LIVING	0	2489	2489	0	TUMOR FREE	0.6	1.8	0.2	G2	M0	T1a	Stage I	NO	2489	2003	-18666	2011-05-26
TCGA-A3-3359-01	3.6238	4.5362	2.8765	FEMALE	82	LIVING	0	2504	2504	0	TUMOR FREE	0.9	1	0.9	G2	M0	T1a	Stage I	NO	2504	2005	-30269	2013-04-30
TCGA-CJ-6032-01	2.8557	4.4396	2.4691	FEMALE	63	LIVING	0	2548	2548	0	TUMOR FREE	1.3	3.2	0.6	G3	M0	T2	Stage II	NO	2548	2004	-23310	2011-08-15
TCGA-CW-6090-01	5.1574	4.674	4.654	MALE	68	LIVING	0	2552	2552	0	TUMOR FREE	0.4	0.8	0.3	G3	M0	T1b	Stage I	NO	2552	2003	-24909	2011-05-25
TCGA-AK-3427-01	4.6239	4.0001	1.7259	MALE	65	LIVING	0	2566	2566	0	TUMOR FREE	0.7	1	0.5	GX	M0	T1a	Stage I	YES	2566	2004	-24067	2011-03-09
TCGA-B0-5698-01	3.8368	3.6585	1.412	MALE	77	LIVING	0	2583	2583	0	TUMOR FREE	1.2	1.8	0.4	G3	M0	T1b	Stage I	NO	2583	2005	-28438	2012-05-10
TCGA-BP-4959-01	7.2367	4.3893	3.0506	MALE	49	LIVING	0	2660	2660	0	TUMOR FREE	0.9	1.7	0.3	G3	M0	T1b	Stage I	NO	2660	2003	-17968	2011-02-15
TCGA-BP-4161-01	6.0686	5.1717	2.3145	MALE	74	LIVING	0	2746	2685	1	WITH TUMOR	1.3	2.1	0.3	G3	M0	T1b	Stage I	NO	2746	2002	-27119	2011-03-31
TCGA-A3-3357-01	4.6452	4.7563	2.5037	MALE	62	LIVING	0	2688	2688	0	TUMOR FREE	0.8	1.2	0.8	G3	M0	T2	Stage II	NO	2688	2005	-22825	2013-04-30
TCGA-BP-4167-01	6.9413	5.1235	4.2945	MALE	59	LIVING	0	2718	2718	0	TUMOR FREE	0.9	1.3	0.3	G2	M0	T3a	Stage III	NO	2718	2003	-21901	2011-02-11
TCGA-B0-5102-01	4.4511	3.0573	1.6768	FEMALE	74	DECEASED	1	2764	2734	1	WITH TUMOR	0.5	1.5	0.4	G3	M0	T1	Stage I	NO		1999	-27152	2012-05-07
TCGA-B0-5699-01	3.4478	5.1858	2.4859	MALE	53	LIVING	0	2741	2741	0	TUMOR FREE	1	1.2	0.3	G2	M0	T1	Stage I	NO	2741	2003	-19647	2012-05-10
TCGA-B0-5104-01	3.3883	3.5174	2.0928	FEMALE	90	DECEASED	1	2752	2752	0	TUMOR FREE				G2	M0	T1	Stage I	NO		2002	-32873	2012-05-07
TCGA-CW-5581-01	7.5974	3.0131	0.743	MALE	44	LIVING	0	2799	2799	0	TUMOR FREE	0.3	1	0.1	G3	M0	T1b	Stage I	NO	2799	2003	-16195	2011-05-26
TCGA-B0-5707-01	4.033	2.6515	2.1251	FEMALE	39	LIVING	0	2828	2828	0	TUMOR FREE	1.2	2	0.3	G3	M0	T1a	Stage I	NO	2828	2004	-14598	2012-05-11
TCGA-CZ-4864-01	5.109	5.3051	4.0072	MALE	86	DECEASED	1	2830	2830	0	TUMOR FREE	0.6	1.2	0.2	G3	M0	T2	Stage II	NO	2830	2002	-31557	2011-02-14
TCGA-BP-4163-01	6.6844	4.4317	3.0683	FEMALE	60	LIVING	0	2839	2839	0	TUMOR FREE	0.8	1.5	0.4	G3	M0	T3a	Stage III	YES	2839	2002	-21980	2011-02-11
TCGA-BP-4160-01	3.944	4.1171	3.1456	MALE	67	LIVING	0	2881	2881	0	TUMOR FREE	1.2	2	0.4	G2	M0	T3a	Stage III	YES	2881	2002	-24720	2011-02-10
TCGA-B0-5711-01	3.491	3.9193	2.7337	MALE	50	LIVING	0	2931	2931	0	TUMOR FREE	1.4	2.5	0.3	G3	M0	T3b	Stage III	NO	2931	2004	-18444	2012-05-14
TCGA-B0-5812-01	3.391	5.4225	1.3985	MALE	53	LIVING	0	2963	2963	0	TUMOR FREE	0.7	1	0.3	G3	M0	T1b	Stage I	NO	2963	2003	-19600	2012-05-09
TCGA-BP-4325-01	4.0522	5.9504	1.8725	FEMALE	64	LIVING	0	2964	2964	0	TUMOR FREE	0.9	1.2	0.3	G2	M0	T1b	Stage I	NO	2964	2001	-23588	2011-02-11
TCGA-BP-4162-01	4.0953	5.2853	3.3768	FEMALE	65	LIVING	0	3074	3074	0	TUMOR FREE	1.3	2	0.4	G2	M0	T1b	Stage I	YES	3074	2002	-23966	2011-02-11
TCGA-B0-5693-01	3.251	4.5759	2.3951	FEMALE	47	LIVING	0	3076	3076	0	TUMOR FREE	1.5	2.3	0.2	G2	M0	T1b	Stage I	NO	3076	2003	-17177	2012-05-09
TCGA-B0-5709-01	4.5658	5.1554	2.0234	FEMALE	62	LIVING	0	3117	3117	0	TUMOR FREE	1	1.6	0.4	G3	M0	T3a	Stage III	NO	3117	2003	-22843	2012-05-14
TCGA-CW-6093-01	3.689	5.1194	2.1817	MALE	73	LIVING	0	3146	3146	0	TUMOR FREE	0.7	1.3	0.6	G1	M0	T1a	Stage I	NO	3146	2004	-26909	2012-10-10
TCGA-CW-6088-01	3.1285	4.6155	2.8802	MALE	60	LIVING	0	3222	3222	0	TUMOR FREE	0.7	1.4	0.3	G2	M0	T1b	Stage I	YES	3222	2003	-22020	2012-10-10
TCGA-B0-5691-01	2.8177	3.771	0.6324	FEMALE	66	LIVING	0	3431	3250	1	WITH TUMOR	0.6	1.4	0.4	G3	M0	T1a	Stage I	NO	3431	2002	-24120	2012-05-09
TCGA-AK-3425-01	4.048	4.9344	2.0028	MALE	68	LIVING	0	3343	3343	0	TUMOR FREE	1.4	1.4	0.4	G2	M0	T1	Stage I	YES	3343	2000	-24912	2011-02-18
TCGA-BP-4158-01	2.6284	5.1166	2.1557	MALE	69	LIVING	0	3377	3377	0	TUMOR FREE	1.1	1.6	0.3	G2	M0	T1b	Stage I	YES	3377	2001	-25210	2011-02-07
TCGA-B0-5705-01	4.1911	4.6437	1.8615	FEMALE	65	LIVING	0	3668	3668	0	TUMOR FREE	0.8	2.1	0.3	G2	M0	T1	Stage I	NO	3668	2002	-23746	2012-05-11
TCGA-A3-A8OU-01	3.3132	4.6886	2.9072	FEMALE	74	LIVING									G1	MX	T1a	Stage I	NO	0	2011	-27377	2014-04-22
TCGA-A3-A8OX-01	3.4561	5.7952	2.8043	FEMALE	65	LIVING									G3	MX	T1a	Stage I	NO	0	2012	-23998	2014-04-22
TCGA-B0-4698-01	9.4408	10.3492	5.6654	MALE	75	DECEASED	1	42				1.5	1.5	0.5	G4	M0	T4	Stage IV	YES		2003	-27417	2012-01-06
TCGA-B0-4690-01	10.4681	8.0517	1.5168	MALE	65	DECEASED	1	43				1	1.6	0.6	G3	M1	T4	Stage IV	YES		2008	-23985	2012-01-02
TCGA-CZ-5468-01	9.2812	6.9857	1.8589	MALE	84	DECEASED	1	59				1.5	1.7	0.2	G4	M1	T3b	Stage IV	NO	59	2007	-30729	2011-03-11
TCGA-B0-4714-01	3.7922	5.8469	3.284	MALE	81	DECEASED	1	99				1.4	1.5	0.2	G3	M1	T3b	Stage IV	YES		2010	-29873	2012-01-14
TCGA-B0-4688-01	9.7414	9.4487	5.0261	MALE	46	DECEASED	1	101							G4	M1	T4	Stage IV	NO		2008	-16804	2012-01-02
TCGA-B0-4699-01	7.2315	7.913	3.5534	MALE	74	DECEASED	1	110				1	2.7	0.4	G4	M1	T4	Stage IV	YES	110	2004	-27225	2012-01-06
TCGA-B0-4691-01	8	6.1799	2.585	MALE	55	DECEASED	1	139				1.5	1.8	0.3	G3	M1	T2	Stage IV	NO		2009	-20176	2012-01-02
TCGA-B4-5838-01	5.0226	5.7572	1.8438	MALE	52	LIVING	0	166							G2	M0	T3	Stage III	YES	166	2010	-19242	2011-05-11
TCGA-B0-4814-01	3.5966	4.9878	3.0454	MALE	58	DECEASED	1	168				1.7	2.5	0.2	G3	M1	T4	Stage IV	NO		2001	-21374	2012-01-19
TCGA-B0-4703-01	5.872	6.8785	4.7911	MALE	51	DECEASED	1	182				0.8	2.4	0.3	G4	M1	T3a	Stage IV	NO		2005	-18921	2012-01-06
TCGA-B0-4713-01	8.2552	5.803	5.1121	FEMALE	76	DECEASED	1	202							G2	M0	T3b	Stage III	NO		2010	-27899	2012-01-14
TCGA-CZ-4860-01	11.7438	6.6058	0	MALE	60	DECEASED	1	206				1	1.3	0.2	G4	M1	T4	Stage IV	NO		2005	-22115	2011-02-14
TCGA-B0-4701-01	6.9588	5.4543	4.1111	FEMALE	66	DECEASED	1	238				2	2.2	0.6	G3	M1	T3a	Stage IV	YES		2005	-24232	2012-01-06
TCGA-G6-A5PC-01	3.5878	4.2201	3.0616	FEMALE	54	DECEASED	1	242							G4	M1	T1b	Stage IV	YES		2012	-20029	2013-06-25
TCGA-B0-4828-01	5.4736	5.4547	2.7637	MALE	79	DECEASED	1	307							G3	M1	T2	Stage IV	NO		2003	-28948	2012-01-20
TCGA-CZ-5462-01	4.1779	3.1601	3.11	MALE	83	DECEASED	1	311				1.3	1.7	0.4	G3	M1	T1b	Stage IV	NO		2007	-30659	2011-03-11
TCGA-B0-4843-01	3.9341	5.7956	2.6311	MALE	57	DECEASED	1	320				1	1.5	0.3	G3	M0	T3a	Stage III	NO		2004	-21088	2012-01-16
TCGA-BP-4798-01	3.7072	3.4546	0.6082	MALE	74	DECEASED	1	334				0.6	1.1	0.3	G4	M1	T3b	Stage III	YES		2007	-27335	2011-05-09
TCGA-DV-5567-01	3.2212	3.1185	2.0711	FEMALE	40	LIVING	0	364				0.5	0.6	0.1	G2	M0	T1a	Stage I	NO	364	2008	-14642	2011-03-28
TCGA-DV-5568-01	3.7424	5.5947	2.4414	MALE	26	LIVING	0	370							G2	M0	T1a	Stage I	NO	370	2009	-9714	2011-03-29
TCGA-DV-5566-01	3.2747	5.7975	1.015	FEMALE	67	LIVING	0	383				0.9	1	0.3	G2	M0	T1a	Stage I	NO	383	2007	-24717	2011-03-28
TCGA-DV-5565-01	3.5687	3.6793	2.7375	MALE	59	LIVING	0	404				0.8	1.7	0.3	G2	M0	T1a	Stage I	NO	404	2007	-21642	2011-03-25
TCGA-CZ-4861-01	8.1569	6.1332	2.9783	MALE	63	DECEASED	1	446				0.6	0.8	0.1	G2	M0	T2	Stage II	NO		2005	-23053	2011-02-14
TCGA-B0-5092-01	4.9013	7.2231	5.2982	FEMALE	53	DECEASED	1	459				1	2	0.2	G3	M1	T1a	Stage IV	NO		2008	-19611	2012-05-04
TCGA-CZ-5455-01	6.4422	5.8655	2.2409	MALE	63	DECEASED	1	561				1	1.4	0.2	G4	M1	T3b	Stage IV	NO		2006	-23150	2011-03-10
TCGA-B0-4697-01	5.678	7.0987	5.577	FEMALE	46	DECEASED	1	578				1.4	2	0.6	G4	M1	T3b	Stage IV	NO		2003	-16844	2012-01-06
TCGA-B0-4707-01	7.7517	6.2987	3.748	MALE	63	DECEASED	1	600				1.5	2.2	0.3	G4	M0	T3a	Stage III	NO		2008	-23322	2012-01-06
TCGA-B8-4143-01	9.3954	7.2277	3.4496	FEMALE	66	DECEASED	1	709				1	1	0.6	G3	M1	T3a	Stage IV	YES		2002	-24132	2010-11-11
TCGA-DV-5576-01	2.8677	3.3064	2.7133	FEMALE	55	DECEASED	1	727				1	1.3	0.7	G2	M0	T1a	Stage I	NO		2008	-20310	2011-03-24
TCGA-B0-4847-01	3.8498	5.6859	3.4039	MALE	60	DECEASED	1	793				1	1.6	0.3	G3	M1	T3a	Stage IV	NO		2004	-22147	2012-01-16
TCGA-DV-5575-01	3.7008	5.0387	2.1081	FEMALE	52	LIVING	0	1006				0.8	2	0.7	G2	M0	T1a	Stage I	NO	1006	2007	-19022	2011-03-28
TCGA-B0-5083-01	7.4233	1.6821	2.1089	MALE	63	DECEASED	1	1045				1	1.4	0.2	G3	M0	T1a	Stage I	NO		2005	-23034	2012-01-21
TCGA-B0-4822-01	6.8506	6.008	4.6073	MALE	78	DECEASED	1	1111							G4	M0	T2	Stage II	NO		2002	-28774	2012-01-19
TCGA-DV-5573-01	6.3636	6.3708	3.145	MALE	41	LIVING	0	1130				0.6	1.4	0.4	G2	M0	T1a	Stage I	NO	1130	2008	-15264	2011-03-29
TCGA-B0-4821-01	8.0417	6.8647	4.504	FEMALE	68	DECEASED	1	1230				1.5	1.5	0.3	G3	M0	T3b	Stage III	YES		2002	-25013	2012-01-19
TCGA-B0-4836-01	7.6443	6.2803	3.7378	MALE	61	DECEASED	1	1238				0.9	1.7	0.3	G3	M1	T3b	Stage IV	NO		2003	-22488	2012-01-20
TCGA-B0-4712-01	9.4009	7.3723	3.2938	MALE	76	DECEASED	1	1337				1.2	2	0.4	G3	M1	T3a	Stage IV	NO		2006	-28095	2012-01-14
TCGA-B0-4816-01	2.4017	4.7878	3.8847	MALE	49	DECEASED	1	1371				1	2.7	0.3	G3	M0	T2	Stage II	NO		2002	-18133	2012-01-19
TCGA-CZ-5460-01	3.0587	4.4561	3.3332	MALE	55	LIVING	0	1430							G2	M1	T3b	Stage IV	NO	1430	2006	-20392	2011-03-11
TCGA-A3-3307-01	3.2105	4.6877	2.596	MALE	66	LIVING	0	1436				0.8	1	0.6	G3	M0	T3b	Stage III	YES	1436	2005	-24315	2010-04-13
TCGA-CZ-5464-01	8.5339	6.6555	2.3486	MALE	69	LIVING	0	1492				1	1.5	0.4	G2	M1	T3b	Stage IV	NO	1492	2007	-25463	2011-03-11
TCGA-B0-4815-01	9.1397	6.8575	4.101	MALE	65	DECEASED	1	1588				1.4	1.6	0.5	G4	M0	T3a	Stage III	NO		2001	-23873	2012-01-19
TCGA-BP-4341-01	3.2322	4.0474	3.0305	MALE	67	DECEASED	1	1589				0.9	1.6	0.2	G2	M0	T3a	Stage III	NO		2003	-24727	2010-12-17
TCGA-CJ-4900-01	7.0269	6.2817	4.1565	FEMALE	69	DECEASED	1	1714				0.9	3	0.9	G4	M1	T4	Stage IV	YES		2006	-25508	2011-01-28
TCGA-B0-4700-01	7.6932	6.8455	3.2663	MALE	60	DECEASED	1	1980				1.8	3.3	0.2	G4	M1	T4	Stage IV	NO		2004	-22034	2012-01-06
TCGA-CW-5591-01	3.3459	3.7116	0	MALE	56	LIVING	0	2271				0.7	1.2	0.3	G2	M1	T3a	Stage IV	YES	2271	2004	-20712	2011-03-01
TCGA-B0-4833-01	3.8516	5.0988	4.5869	FEMALE	82	DECEASED	1	2386				1.4	1.5	0.2	G2	M0	T1b	Stage I	NO		2003	-30190	2012-01-20
TCGA-CW-5585-01	3.0101	4.2094	1.8238	MALE	51	LIVING	0	2609				0.4	1.8	0.4	G2	M1	T3b	Stage IV	YES	2609	2003	-18898	2011-03-01
TCGA-CW-5584-01	2.8884	3.4741	1.4251	MALE	74	DECEASED	1	164				0.7	1.3	0.3	G3	M0	T3b	Stage III	YES		2003	-27352	2011-03-01
TCGA-CW-5590-01	5.744	4.2868	2.2338	MALE	51	DECEASED	1	1075				1	1.2	0.5	G3	M1	T3a	Stage IV	NO		2004	-18905	2011-03-01
TCGA-B8-5163-01	7.094	6.0929	3.2177	FEMALE	63	LIVING	0	4				0.8	1.3	0.2	G3	M0	T3a	Stage III	NO	4	2010	-23293	2010-11-16
TCGA-CZ-4856-01	6.3939	4.2537	2.2601	FEMALE	62	LIVING	0	18				1.3	1.5	0.5	G2	M0	T1b	Stage I	YES	18	2005	-22684	2011-02-03
TCGA-CZ-5453-01	4.1856	4.1063	1.3908	MALE	67	LIVING	0	25				0.7	1.4	0.2	G2	M0	T2	Stage II	NO	25	2006	-24640	2011-03-10
TCGA-BP-4349-01	3.3622	3.6017	2.4478	FEMALE	68	LIVING	0	372				1.3	1.5	0.3	G2	M0	T1a	Stage I	NO	372	2006	-24853	2011-03-30
TCGA-CZ-5463-01	3.8114	4.7357	1.7615	MALE	76	LIVING	0	662				0.7	1.4	0.3	G2	M0	T2	Stage II	NO	662	2007	-27911	2011-03-11
TCGA-AK-3455-01	4.7794	5.2879	3.6019	FEMALE	71	DECEASED	1	683				0.5	0.8	0.2	G3	M0	T3b	Stage III	NO		2007	-26221	2011-03-08
TCGA-A3-3383-01	3.2634	5.3114	2.2601	MALE	52	LIVING	0	861				0.6	1.4	0.4	G2	M0	T1	Stage I	NO	861	2006	-19324	2010-04-29
TCGA-A3-3365-01	4.2995	4.0995	2.7965	MALE	46	LIVING	0	873							G2	M0	T1a	Stage I	NO	873	2006	-16915	2010-05-11
TCGA-BP-4355-01	2.9636	3.6246	3.7756	FEMALE	59	DECEASED	1	953				1.8	2.2	0.3	G4	M0	T3a	Stage III	NO		2008	-21642	2011-04-25
TCGA-A3-3306-01	3.7466	5.3885	4.2171	MALE	67	LIVING	0	1120				0.7	0.9	0.4	G3	M0	T1b	Stage I	NO	1120	2005	-24569	2010-08-23
TCGA-AK-3456-01	3.7396	2.9856	0.5795	MALE	48	LIVING	0	1143				1	1	0.5	G3	M0	T2	Stage II	YES	1143	2007	-17821	2010-11-12
TCGA-A3-3374-01	4.9188	0.5808	1.3145	FEMALE	51	LIVING	0	1314				0.8	1.2	0.8	G2	M0	T1b	Stage I		1314	2005	-18890	2010-05-11
TCGA-AK-3453-01	3.3741	2.5895	0.4164	FEMALE	58	LIVING	0	1397				0.7	1	0.3	G2	M0	T2	Stage II	NO	1397	2006	-21271	2010-11-12
TCGA-CW-5580-01	8.2746	5.3576	2.6172	FEMALE	73	DECEASED	1	1964				0.7	1.3	0.2	G3	M1	T3a	Stage IV	NO		2003	-26696	2011-03-01
TCGA-CW-5588-01	9.5828	4.9707	0.901	FEMALE	78	LIVING	0	2017				0.8	1.2	0.2	G2	M0	T1a	Stage I	NO	2017	2004	-28714	2011-03-01
TCGA-CZ-5470-01	8.715	6.3791	3.3718	FEMALE	72	LIVING						0.8	1.6	0.2	G3	M0	T2	Stage II	YES	0	2008	-26494	2011-03-11
TCGA-A3-A6NI-01	3.9815	4.8292	1.6623

## Sheet: coexpression mRNAs-TANRIC
The mRNAs co-expressed with CDKN2B-AS1 in TCGA-KIRC dataset from TANRIC database (accessed date: March 2019)
			correlation	p value
TCGA-KIRC	ENSG00000240498.2	TTC13	0.586	7.87e-42
TCGA-KIRC	ENSG00000240498.2	IFFO1	0.572	1.68e-39
TCGA-KIRC	ENSG00000240498.2	VAMP1	0.569	4.39e-39
TCGA-KIRC	ENSG00000240498.2	RUFY4	0.561	8.38e-38
TCGA-KIRC	ENSG00000240498.2	DDX26B	0.558	3.15e-37
TCGA-KIRC	ENSG00000240498.2	GSDMB	0.556	6.04e-37
TCGA-KIRC	ENSG00000240498.2	RFPL3S	0.556	6.2e-37
TCGA-KIRC	ENSG00000240498.2	DONSON	0.555	9.22e-37
TCGA-KIRC	ENSG00000240498.2	ANKLE1	0.551	2.68e-36
TCGA-KIRC	ENSG00000240498.2	FAM111A	0.549	6.65e-36
TCGA-KIRC	ENSG00000240498.2	CCDC18	0.547	1.23e-35
TCGA-KIRC	ENSG00000240498.2	KIAA0907	0.547	1.44e-35
TCGA-KIRC	ENSG00000240498.2	XAF1	0.546	2.07e-35
TCGA-KIRC	ENSG00000240498.2	KLRA1	0.545	2.93e-35
TCGA-KIRC	ENSG00000240498.2	CDKN2A	0.544	3.75e-35
TCGA-KIRC	ENSG00000240498.2	FAM156A	0.542	6.57e-35
TCGA-KIRC	ENSG00000240498.2	FNBP4	0.541	1.14e-34
TCGA-KIRC	ENSG00000240498.2	PIF1	0.541	8.68e-35
TCGA-KIRC	ENSG00000240498.2	TIA1	0.54	1.43e-34
TCGA-KIRC	ENSG00000240498.2	CTRL	0.537	3.82e-34
TCGA-KIRC	ENSG00000240498.2	PABPC1L	0.537	3.78e-34
TCGA-KIRC	ENSG00000240498.2	HPX	0.536	5.47e-34
TCGA-KIRC	ENSG00000240498.2	C5orf58	0.534	1.17e-33
TCGA-KIRC	ENSG00000240498.2	FAM72B	0.534	1.11e-33
TCGA-KIRC	ENSG00000240498.2	STAT2	0.534	9.83e-34
TCGA-KIRC	ENSG00000240498.2	ZNF83	0.534	8.7e-34
TCGA-KIRC	ENSG00000240498.2	CHFR	0.532	1.97e-33
TCGA-KIRC	ENSG00000240498.2	RAD9A	0.532	1.75e-33
TCGA-KIRC	ENSG00000240498.2	ARHGEF1	0.531	2.71e-33
TCGA-KIRC	ENSG00000240498.2	ZNF692	0.531	2.58e-33
TCGA-KIRC	ENSG00000240498.2	ACRC	0.529	5.31e-33
TCGA-KIRC	ENSG00000240498.2	CCNL2	0.529	5e-33
TCGA-KIRC	ENSG00000240498.2	TBX19	0.529	4.89e-33
TCGA-KIRC	ENSG00000240498.2	WNT10B	0.527	9.17e-33
TCGA-KIRC	ENSG00000240498.2	NPFF	0.523	3.18e-32
TCGA-KIRC	ENSG00000240498.2	TNFRSF25	0.523	3.56e-32
TCGA-KIRC	ENSG00000240498.2	LOC146880	0.522	4.94e-32
TCGA-KIRC	ENSG00000240498.2	CCDC14	0.521	6.63e-32
TCGA-KIRC	ENSG00000240498.2	DNA2	0.521	6.33e-32
TCGA-KIRC	ENSG00000240498.2	ZGLP1	0.521	5.64e-32
TCGA-KIRC	ENSG00000240498.2	ARRDC5	0.518	1.7e-31
TCGA-KIRC	ENSG00000240498.2	LOC150776	0.518	1.45e-31
TCGA-KIRC	ENSG00000240498.2	TFAP2E	0.518	1.66e-31
TCGA-KIRC	ENSG00000240498.2	CRYGS	0.517	2.61e-31
TCGA-KIRC	ENSG00000240498.2	HSD17B3	0.517	2.63e-31
TCGA-KIRC	ENSG00000240498.2	TAS2R20	0.517	2.62e-31
TCGA-KIRC	ENSG00000240498.2	ZNF276	0.517	2.58e-31
TCGA-KIRC	ENSG00000240498.2	FAM193B	0.516	3.39e-31
TCGA-KIRC	ENSG00000240498.2	UBQLNL	0.516	3.57e-31
TCGA-KIRC	ENSG00000240498.2	AGER	0.515	4.19e-31
TCGA-KIRC	ENSG00000240498.2	RRN3P2	0.515	4.19e-31
TCGA-KIRC	ENSG00000240498.2	ARHGAP33	0.513	7.96e-31
TCGA-KIRC	ENSG00000240498.2	CG030	0.513	7.32e-31
TCGA-KIRC	ENSG00000240498.2	EP400NL	0.513	7.68e-31
TCGA-KIRC	ENSG00000240498.2	IRF3	0.513	7.48e-31
TCGA-KIRC	ENSG00000240498.2	SNORA8	0.513	6.74e-31
TCGA-KIRC	ENSG00000240498.2	AGBL2	0.512	1.02e-30
TCGA-KIRC	ENSG00000240498.2	ELMOD3	0.512	1.15e-30
TCGA-KIRC	ENSG00000240498.2	CLK2	0.51	1.9e-30
TCGA-KIRC	ENSG00000240498.2	HSPA7	0.51	1.7e-30
TCGA-KIRC	ENSG00000240498.2	SCNN1D	0.51	1.66e-30
TCGA-KIRC	ENSG00000240498.2	TRAF5	0.51	1.76e-30
TCGA-KIRC	ENSG00000240498.2	C16orf93	0.509	2.47e-30
TCGA-KIRC	ENSG00000240498.2	UNC13D	0.509	2.69e-30
TCGA-KIRC	ENSG00000240498.2	LMBR1L	0.508	3.13e-30
TCGA-KIRC	ENSG00000240498.2	USF1	0.508	4.09e-30
TCGA-KIRC	ENSG00000240498.2	ANKRD13D	0.507	4.87e-30
TCGA-KIRC	ENSG00000240498.2	C1orf63	0.507	4.66e-30
TCGA-KIRC	ENSG00000240498.2	C21orf58	0.507	5.26e-30
TCGA-KIRC	ENSG00000240498.2	CCDC88B	0.507	5.38e-30
TCGA-KIRC	ENSG00000240498.2	FANCL	0.507	4.75e-30
TCGA-KIRC	ENSG00000240498.2	ANKRD36	0.506	5.56e-30
TCGA-KIRC	ENSG00000240498.2	DDX12	0.506	7.01e-30
TCGA-KIRC	ENSG00000240498.2	SEC31B	0.506	5.62e-30
TCGA-KIRC	ENSG00000240498.2	PRPF3	0.505	9.75e-30
TCGA-KIRC	ENSG00000240498.2	ZNF26	0.505	7.47e-30
TCGA-KIRC	ENSG00000240498.2	AP4B1	0.504	1.19e-29
TCGA-KIRC	ENSG00000240498.2	HERC2P2	0.504	1.15e-29
TCGA-KIRC	ENSG00000240498.2	PRSS53	0.504	1.28e-29
TCGA-KIRC	ENSG00000240498.2	SUZ12P	0.504	1.03e-29
TCGA-KIRC	ENSG00000240498.2	CHKB-CPT1B	0.503	1.6e-29
TCGA-KIRC	ENSG00000240498.2	CYP2D7P1	0.503	1.45e-29
TCGA-KIRC	ENSG00000240498.2	LOC100272146	0.503	1.36e-29
TCGA-KIRC	ENSG00000240498.2	LOC646851	0.503	1.65e-29
TCGA-KIRC	ENSG00000240498.2	CAPRIN2	0.502	2.07e-29
TCGA-KIRC	ENSG00000240498.2	SLC9A5	0.502	1.83e-29
TCGA-KIRC	ENSG00000240498.2	CCDC84	0.501	2.83e-29
TCGA-KIRC	ENSG00000240498.2	DDX55	0.501	2.72e-29
TCGA-KIRC	ENSG00000240498.2	RLTPR	0.501	3.09e-29
TCGA-KIRC	ENSG00000240498.2	ZAP70	0.501	2.68e-29
TCGA-KIRC	ENSG00000240498.2	CLEC2D	0.5	3.96e-29
TCGA-KIRC	ENSG00000240498.2	C1orf213	0.499	5.22e-29
TCGA-KIRC	ENSG00000240498.2	AGAP4	0.498	7.49e-29
TCGA-KIRC	ENSG00000240498.2	ENGASE	0.498	6.34e-29
TCGA-KIRC	ENSG00000240498.2	KAT2A	0.498	6.56e-29
TCGA-KIRC	ENSG00000240498.2	AVIL	0.497	9.31e-29
TCGA-KIRC	ENSG00000240498.2	DUSP5P	0.497	8.65e-29
TCGA-KIRC	ENSG00000240498.2	ATG16L2	0.496	1.06e-28
TCGA-KIRC	ENSG00000240498.2	C11orf61	0.496	1.1e-28
TCGA-KIRC	ENSG00000240498.2	GNRH1	0.496	1.11e-28
TCGA-KIRC	ENSG00000240498.2	KIAA1875	0.496	1.26e-28
TCGA-KIRC	ENSG00000240498.2	PARP15	0.496	1.12e-28
TCGA-KIRC	ENSG00000240498.2	C17orf56	0.495	1.65e-28
TCGA-KIRC	ENSG00000240498.2	C9orf100	0.495	1.72e-28
TCGA-KIRC	ENSG00000240498.2	CCDC41	0.495	1.79e-28
TCGA-KIRC	ENSG00000240498.2	DMTF1	0.495	1.46e-28
TCGA-KIRC	ENSG00000240498.2	DNHD1	0.495	1.57e-28
TCGA-KIRC	ENSG00000240498.2	FER1L4	0.493	3.31e-28
TCGA-KIRC	ENSG00000240498.2	GORAB	0.493	2.66e-28
TCGA-KIRC	ENSG00000240498.2	TTLL3	0.493	3.29e-28
TCGA-KIRC	ENSG00000240498.2	UCP3	0.493	2.66e-28
TCGA-KIRC	ENSG00000240498.2	ANKRD23	0.492	3.45e-28
TCGA-KIRC	ENSG00000240498.2	C1orf104	0.491	5.48e-28
TCGA-KIRC	ENSG00000240498.2	LUC7L	0.491	5.27e-28
TCGA-KIRC	ENSG00000240498.2	NCRNA00204B	0.491	5.34e-28
TCGA-KIRC	ENSG00000240498.2	ODF2L	0.491	4.98e-28
TCGA-KIRC	ENSG00000240498.2	RBM44	0.491	5.21e-28
TCGA-KIRC	ENSG00000240498.2	AGAP6	0.49	6.37e-28
TCGA-KIRC	ENSG00000240498.2	CDK3	0.49	6.88e-28
TCGA-KIRC	ENSG00000240498.2	CENPT	0.49	6.39e-28
TCGA-KIRC	ENSG00000240498.2	DENND4B	0.49	7.77e-28
TCGA-KIRC	ENSG00000240498.2	IFI44	0.49	7.32e-28
TCGA-KIRC	ENSG00000240498.2	MAP3K12	0.49	7.82e-28
TCGA-KIRC	ENSG00000240498.2	TCERG1	0.49	6.08e-28
TCGA-KIRC	ENSG00000240498.2	WDR52	0.49	6.82e-28
TCGA-KIRC	ENSG00000240498.2	PLEKHM1P	0.489	9.05e-28
TCGA-KIRC	ENSG00000240498.2	RBM39	0.489	9.61e-28
TCGA-KIRC	ENSG00000240498.2	PLGLB2	0.488	1.36e-27
TCGA-KIRC	ENSG00000240498.2	TCIRG1	0.488	1.24e-27
TCGA-KIRC	ENSG00000240498.2	C1orf131	0.487	1.55e-27
TCGA-KIRC	ENSG00000240498.2	C8ORFK29	0.487	1.47e-27
TCGA-KIRC	ENSG00000240498.2	CTLA4	0.487	1.52e-27
TCGA-KIRC	ENSG00000240498.2	MICALL2	0.487	1.6e-27
TCGA-KIRC	ENSG00000240498.2	S100PBP	0.487	1.41e-27
TCGA-KIRC	ENSG00000240498.2	CLDN18	0.486	2.16e-27
TCGA-KIRC	ENSG00000240498.2	KCNIP2	0.486	2.08e-27
TCGA-KIRC	ENSG00000240498.2	MDM4	0.486	2.4e-27
TCGA-KIRC	ENSG00000240498.2	C4orf21	0.485	2.88e-27
TCGA-KIRC	ENSG00000240498.2	FAM179A	0.485	3.03e-27
TCGA-KIRC	ENSG00000240498.2	GCFC1	0.485	2.72e-27
TCGA-KIRC	ENSG00000240498.2	AGAP5	0.484	3.99e-27
TCGA-KIRC	ENSG00000240498.2	AHSA2	0.484	3.59e-27
TCGA-KIRC	ENSG00000240498.2	DPP9	0.484	4.02e-27
TCGA-KIRC	ENSG00000240498.2	RTEL1	0.484	3.95e-27
TCGA-KIRC	ENSG00000240498.2	SFRS2	0.484	3.92e-27
TCGA-KIRC	ENSG00000240498.2	ACAP1	0.483	4.56e-27
TCGA-KIRC	ENSG00000240498.2	CCDC57	0.483	5.03e-27
TCGA-KIRC	ENSG00000240498.2	IL18RAP	0.483	4.77e-27
TCGA-KIRC	ENSG00000240498.2	SPDYA	0.483	4.94e-27
TCGA-KIRC	ENSG00000240498.2	TRIM46	0.483	5.56e-27
TCGA-KIRC	ENSG00000240498.2	ZNF335	0.483	5.45e-27
TCGA-KIRC	ENSG00000240498.2	CXorf65	0.482	5.62e-27
TCGA-KIRC	ENSG00000240498.2	FBXO43	0.482	7.3e-27
TCGA-KIRC	ENSG00000240498.2	KLHL17	0.482	5.84e-27
TCGA-KIRC	ENSG00000240498.2	MSTO2P	0.482	5.6e-27
TCGA-KIRC	ENSG00000240498.2	C10orf68	0.481	8.72e-27
TCGA-KIRC	ENSG00000240498.2	CSAD	0.481	7.35e-27
TCGA-KIRC	ENSG00000240498.2	ATP2A1	0.48	1.22e-26
TCGA-KIRC	ENSG00000240498.2	C5orf56	0.48	1.13e-26
TCGA-KIRC	ENSG00000240498.2	CNIH2	0.48	9.92e-27
TCGA-KIRC	ENSG00000240498.2	LENG8	0.48	1.07e-26
TCGA-KIRC	ENSG00000240498.2	PARVG	0.48	1.14e-26
TCGA-KIRC	ENSG00000240498.2	LOC642846	0.479	1.42e-26
TCGA-KIRC	ENSG00000240498.2	LUC7L3	0.479	1.45e-26
TCGA-KIRC	ENSG00000240498.2	PILRB	0.479	1.39e-26
TCGA-KIRC	ENSG00000240498.2	TTC21A	0.479	1.52e-26
TCGA-KIRC	ENSG00000240498.2	CACNB1	0.478	2.03e-26
TCGA-KIRC	ENSG00000240498.2	TBC1D3B	0.478	1.82e-26
TCGA-KIRC	ENSG00000240498.2	TTC16	0.478	1.72e-26
TCGA-KIRC	ENSG00000240498.2	UPF3B	0.478	2.14e-26
TCGA-KIRC	ENSG00000240498.2	ZNF354B	0.478	1.98e-26
TCGA-KIRC	ENSG00000240498.2	ZNF767	0.478	1.93e-26
TCGA-KIRC	ENSG00000240498.2	APBB3	0.477	2.8e-26
TCGA-KIRC	ENSG00000240498.2	GPC2	0.477	2.4e-26
TCGA-KIRC	ENSG00000240498.2	PRRT2	0.477	2.55e-26
TCGA-KIRC	ENSG00000240498.2	LOC338799	0.476	3.32e-26
TCGA-KIRC	ENSG00000240498.2	NPHP3	0.476	2.92e-26
TCGA-KIRC	ENSG00000240498.2	NUP85	0.476	3.28e-26
TCGA-KIRC	ENSG00000240498.2	APOBEC3D	0.475	4.47e-26
TCGA-KIRC	ENSG00000240498.2	PGS1	0.475	4.01e-26
TCGA-KIRC	ENSG00000240498.2	SFRS11	0.475	3.8e-26
TCGA-KIRC	ENSG00000240498.2	SFRS17A	0.475	4.69e-26
TCGA-KIRC	ENSG00000240498.2	TSPAN32	0.475	4.7e-26
TCGA-KIRC	ENSG00000240498.2	WSB1	0.475	3.79e-26
TCGA-KIRC	ENSG00000240498.2	ZCCHC18	0.475	3.94e-26
TCGA-KIRC	ENSG00000240498.2	INTS3	0.474	5.35e-26
TCGA-KIRC	ENSG00000240498.2	SERINC4	0.474	5.91e-26
TCGA-KIRC	ENSG00000240498.2	STX16	0.474	5.52e-26
TCGA-KIRC	ENSG00000240498.2	ZNF251	0.474	6.31e-26
TCGA-KIRC	ENSG00000240498.2	LRDD	0.473	7.86e-26
TCGA-KIRC	ENSG00000240498.2	PAQR6	0.473	7.41e-26
TCGA-KIRC	ENSG00000240498.2	TROAP	0.473	7.34e-26
TCGA-KIRC	ENSG00000240498.2	ZRANB2	0.473	6.97e-26
TCGA-KIRC	ENSG00000240498.2	ARHGAP9	0.472	9.96e-26
TCGA-KIRC	ENSG00000240498.2	C17orf66	0.472	9.02e-26
TCGA-KIRC	ENSG00000240498.2	TAZ	0.472	1e-25
TCGA-KIRC	ENSG00000240498.2	TRABD	0.472	9.21e-26
TCGA-KIRC	ENSG00000240498.2	TRMT2A	0.472	9.19e-26
TCGA-KIRC	ENSG00000240498.2	ANKDD1A	0.471	1.28e-25
TCGA-KIRC	ENSG00000240498.2	C19orf66	0.471	1.35e-25
TCGA-KIRC	ENSG00000240498.2	EZH2	0.471	1.2e-25
TCGA-KIRC	ENSG00000240498.2	HSD17B7P2	0.471	1.25e-25
TCGA-KIRC	ENSG00000240498.2	LCAT	0.471	1.4e-25
TCGA-KIRC	ENSG00000240498.2	LTB4R	0.471	1.31e-25
TCGA-KIRC	ENSG00000240498.2	NCRNA00085	0.471	1.2e-25
TCGA-KIRC	ENSG00000240498.2	PVRIG	0.471	1.33e-25
TCGA-KIRC	ENSG00000240498.2	ZNF80	0.471	1.29e-25
TCGA-KIRC	ENSG00000240498.2	APOBEC3H	0.47	1.72e-25
TCGA-KIRC	ENSG00000240498.2	FDPSL2A	0.47	1.56e-25
TCGA-KIRC	ENSG00000240498.2	STAT4	0.47	1.79e-25
TCGA-KIRC	ENSG00000240498.2	ATXN7L2	0.469	2.19e-25
TCGA-KIRC	ENSG00000240498.2	FAM72D	0.469	2.36e-25
TCGA-KIRC	ENSG00000240498.2	LOC642826	0.469	2.31e-25
TCGA-KIRC	ENSG00000240498.2	MSH5	0.469	2.4e-25
TCGA-KIRC	ENSG00000240498.2	OGT	0.469	2.27e-25
TCGA-KIRC	ENSG00000240498.2	SEC61A2	0.469	2.38e-25
TCGA-KIRC	ENSG00000240498.2	TAF1C	0.469	2.12e-25
TCGA-KIRC	ENSG00000240498.2	MPP3	0.468	2.54e-25
TCGA-KIRC	ENSG00000240498.2	PARP6	0.468	2.57e-25
TCGA-KIRC	ENSG00000240498.2	POFUT2	0.468	2.96e-25
TCGA-KIRC	ENSG00000240498.2	SFRS16	0.468	2.97e-25
TCGA-KIRC	ENSG00000240498.2	ARGLU1	0.467	3.66e-25
TCGA-KIRC	ENSG00000240498.2	CCDC154	0.467	3.54e-25
TCGA-KIRC	ENSG00000240498.2	CLEC12B	0.467	3.71e-25
TCGA-KIRC	ENSG00000240498.2	DNAH1	0.467	3.22e-25
TCGA-KIRC	ENSG00000240498.2	EFCAB10	0.467	3.7e-25
TCGA-KIRC	ENSG00000240498.2	FAM122C	0.467	4.06e-25
TCGA-KIRC	ENSG00000240498.2	SUPT7L	0.467	3.65e-25
TCGA-KIRC	ENSG00000240498.2	ATAD3B	0.466	5.09e-25
TCGA-KIRC	ENSG00000240498.2	CCDC130	0.466	4.46e-25
TCGA-KIRC	ENSG00000240498.2	CHTF18	0.466	4.9e-25
TCGA-KIRC	ENSG00000240498.2	CNTD1	0.466	4.71e-25
TCGA-KIRC	ENSG00000240498.2	LOC100133331	0.466	4.59e-25
TCGA-KIRC	ENSG00000240498.2	NXF1	0.466	5.01e-25
TCGA-KIRC	ENSG00000240498.2	PBX4	0.466	4.46e-25
TCGA-KIRC	ENSG00000240498.2	RAD54L	0.466	5.38e-25
TCGA-KIRC	ENSG00000240498.2	SFRS8	0.466	4.59e-25
TCGA-KIRC	ENSG00000240498.2	TMEM49	0.466	5.33e-25
TCGA-KIRC	ENSG00000240498.2	TMEM86B	0.466	5.34e-25
TCGA-KIRC	ENSG00000240498.2	DFFB	0.465	5.44e-25
TCGA-KIRC	ENSG00000240498.2	FBXL6	0.465	5.65e-25
TCGA-KIRC	ENSG00000240498.2	C16orf79	0.464	7.39e-25
TCGA-KIRC	ENSG00000240498.2	FAM186A	0.464	7.84e-25
TCGA-KIRC	ENSG00000240498.2	FLJ40330	0.464	8.57e-25
TCGA-KIRC	ENSG00000240498.2	RHEBL1	0.464	8.35e-25
TCGA-KIRC	ENSG00000240498.2	ZNF700	0.464	8.8e-25
TCGA-KIRC	ENSG00000240498.2	SNRNP70	0.463	1.18e-24
TCGA-KIRC	ENSG00000240498.2	TMEM79	0.463	1.06e-24
TCGA-KIRC	ENSG00000240498.2	TBC1D3	0.462	1.38e-24
TCGA-KIRC	ENSG00000240498.2	TRIM78P	0.462	1.47e-24
TCGA-KIRC	ENSG00000240498.2	TRPV1	0.462	1.41e-24
TCGA-KIRC	ENSG00000240498.2	TTC14	0.462	1.43e-24
TCGA-KIRC	ENSG00000240498.2	TXNDC3	0.462	1.2e-24
TCGA-KIRC	ENSG00000240498.2	ADAMTS10	0.461	1.74e-24
TCGA-KIRC	ENSG00000240498.2	CCDC39	0.461	1.72e-24
TCGA-KIRC	ENSG00000240498.2	DCAF4L1	0.461	1.65e-24
TCGA-KIRC	ENSG00000240498.2	NPIPL3	0.461	1.96e-24
TCGA-KIRC	ENSG00000240498.2	PRH2	0.461	1.61e-24
TCGA-KIRC	ENSG00000240498.2	WDR8	0.461	1.78e-24
TCGA-KIRC	ENSG00000240498.2	YJEFN3	0.461	1.86e-24
TCGA-KIRC	ENSG00000240498.2	TMC8	0.46	2.24e-24
TCGA-KIRC	ENSG00000240498.2	PLAC8L1	0.459	3.31e-24
TCGA-KIRC	ENSG00000240498.2	C1orf220	0.458	3.41e-24
TCGA-KIRC	ENSG00000240498.2	KCNMB3	0.458	4.26e-24
TCGA-KIRC	ENSG00000240498.2	MYBL1	0.458	4.16e-24
TCGA-KIRC	ENSG00000240498.2	NKTR	0.458	3.95e-24
TCGA-KIRC	ENSG00000240498.2	NLRP1	0.458	3.67e-24
TCGA-KIRC	ENSG00000240498.2	RPA4	0.458	4.23e-24
TCGA-KIRC	ENSG00000240498.2	UBXN11	0.458	3.34e-24
TCGA-KIRC	ENSG00000240498.2	ADCY10	0.457	5.06e-24
TCGA-KIRC	ENSG00000240498.2	CCDC142	0.457	5.02e-24
TCGA-KIRC	ENSG00000240498.2	CREBZF	0.457	5.03e-24
TCGA-KIRC	ENSG00000240498.2	FAM76B	0.457	5.02e-24
TCGA-KIRC	ENSG00000240498.2	NSUN5P2	0.457	4.36e-24
TCGA-KIRC	ENSG00000240498.2	ZNF37B	0.457	5.38e-24
TCGA-KIRC	ENSG00000240498.2	AFG3L1	0.456	6.19e-24
TCGA-KIRC	ENSG00000240498.2	C1orf152	0.456	6.02e-24
TCGA-KIRC	ENSG00000240498.2	CEACAM19	0.456	6.14e-24
TCGA-KIRC	ENSG00000240498.2	EME1	0.456	5.88e-24
TCGA-KIRC	ENSG00000240498.2	KIF18B	0.456	6e-24
TCGA-KIRC	ENSG00000240498.2	LY6G5B	0.456	6.02e-24
TCGA-KIRC	ENSG00000240498.2	PLEKHA9	0.456	6.76e-24
TCGA-KIRC	ENSG00000240498.2	THOC1	0.456	5.91e-24
TCGA-KIRC	ENSG00000240498.2	C2orf48	0.455	8.87e-24
TCGA-KIRC	ENSG00000240498.2	COLQ	0.455	8.13e-24
TCGA-KIRC	ENSG00000240498.2	LOC100270804	0.455	8.63e-24
TCGA-KIRC	ENSG00000240498.2	LOC91450	0.455	8.28e-24
TCGA-KIRC	ENSG00000240498.2	SH2D2A	0.455	9.12e-24
TCGA-KIRC	ENSG00000240498.2	SLC7A6	0.455	8.8e-24
TCGA-KIRC	ENSG00000240498.2	ZNF682	0.455	9.13e-24
TCGA-KIRC	ENSG00000240498.2	C1orf77	0.454	1.03e-23
TCGA-KIRC	ENSG00000240498.2	HCG27	0.454	1.16e-23
TCGA-KIRC	ENSG00000240498.2	JAK3	0.454	1.1e-23
TCGA-KIRC	ENSG00000240498.2	PPIEL	0.454	1.06e-23
TCGA-KIRC	ENSG00000240498.2	RNF207	0.454	9.67e-24
TCGA-KIRC	ENSG00000240498.2	C3orf35	0.453	1.37e-23
TCGA-KIRC	ENSG00000240498.2	CCDC76	0.453	1.46e-23
TCGA-KIRC	ENSG00000240498.2	LOC619207	0.453	1.18e-23
TCGA-KIRC	ENSG00000240498.2	RAD52	0.453	1.2e-23
TCGA-KIRC	ENSG00000240498.2	TSPYL2	0.453	1.2e-23
TCGA-KIRC	ENSG00000240498.2	CEP164	0.452	1.67e-23
TCGA-KIRC	ENSG00000240498.2	MSL3	0.452	1.81e-23
TCGA-KIRC	ENSG00000240498.2	ZNF182	0.452	1.93e-23
TCGA-KIRC	ENSG00000240498.2	ZNF18	0.452	1.54e-23
TCGA-KIRC	ENSG00000240498.2	ABCC10	0.451	1.97e-23
TCGA-KIRC	ENSG00000240498.2	DNAH17	0.451	2.3e-23
TCGA-KIRC	ENSG00000240498.2	RNF166	0.451	2.31e-23
TCGA-KIRC	ENSG00000240498.2	SNORD1C	0.451	2.28e-23
TCGA-KIRC	ENSG00000240498.2	C17orf47	0.45	2.73e-23
TCGA-KIRC	ENSG00000240498.2	CYP2R1	0.45	2.59e-23
TCGA-KIRC	ENSG00000240498.2	ERMN	0.45	2.94e-23
TCGA-KIRC	ENSG00000240498.2	FCHSD1	0.45	2.67e-23
TCGA-KIRC	ENSG00000240498.2	GUSBP3	0.45	2.69e-23
TCGA-KIRC	ENSG00000240498.2	ZBP1	0.45	2.97e-23
TCGA-KIRC	ENSG00000240498.2	ZC3H11A	0.45	2.93e-23
TCGA-KIRC	ENSG00000240498.2	ANKRD10	0.449	3.66e-23
TCGA-KIRC	ENSG00000240498.2	C19orf36	0.449	3.96e-23
TCGA-KIRC	ENSG00000240498.2	C7orf43	0.449	3.96e-23
TCGA-KIRC	ENSG00000240498.2	C9orf139	0.449	3.59e-23
TCGA-KIRC	ENSG00000240498.2	CDK5RAP3	0.449	3.98e-23
TCGA-KIRC	ENSG00000240498.2	CELF6	0.449	3.34e-23
TCGA-KIRC	ENSG00000240498.2	NASP	0.449	3.62e-23
TCGA-KIRC	ENSG00000240498.2	APOBEC3F	0.448	5.24e-23
TCGA-KIRC	ENSG00000240498.2	FSD1	0.448	4.99e-23
TCGA-KIRC	ENSG00000240498.2	GEN1	0.448	4.81e-23
TCGA-KIRC	ENSG00000240498.2	MOV10	0.448	4.29e-23
TCGA-KIRC	ENSG00000240498.2	REM2	0.448	5.25e-23
TCGA-KIRC	ENSG00000240498.2	ZNF841	0.448	4.64e-23
TCGA-KIRC	ENSG00000240498.2	CENPK	0.447	5.7e-23
TCGA-KIRC	ENSG00000240498.2	GFI1	0.447	5.28e-23
TCGA-KIRC	ENSG00000240498.2	GOLGA8B	0.447	5.55e-23
TCGA-KIRC	ENSG00000240498.2	KCNAB3	0.447	6.01e-23
TCGA-KIRC	ENSG00000240498.2	MYH3	0.447	6.14e-23
TCGA-KIRC	ENSG00000240498.2	PYY2	0.447	6.31e-23
TCGA-KIRC	ENSG00000240498.2	TNFAIP2	0.447	5.29e-23
TCGA-KIRC	ENSG00000240498.2	TRA2A	0.447	6.37e-23
TCGA-KIRC	ENSG00000240498.2	C2orf68	0.446	6.91e-23
TCGA-KIRC	ENSG00000240498.2	GOLGA8A	0.446	7.43e-23
TCGA-KIRC	ENSG00000240498.2	LOC100132247	0.446	7.21e-23
TCGA-KIRC	ENSG00000240498.2	LOC440944	0.446	7.48e-23
TCGA-KIRC	ENSG00000240498.2	RABL2A	0.446	8.21e-23
TCGA-KIRC	ENSG00000240498.2	SAMD3	0.446	6.95e-23
TCGA-KIRC	ENSG00000240498.2	SYTL1	0.446	8.27e-23
TCGA-KIRC	ENSG00000240498.2	ACCN3	0.445	1.09e-22
TCGA-KIRC	ENSG00000240498.2	GPCPD1	0.445	9.29e-23
TCGA-KIRC	ENSG00000240498.2	LIMD2	0.445	8.86e-23
TCGA-KIRC	ENSG00000240498.2	MUS81	0.445	9.19e-23
TCGA-KIRC	ENSG00000240498.2	PSTPIP1	0.445	9.85e-23
TCGA-KIRC	ENSG00000240498.2	ZNF137	0.445	1.04e-22
TCGA-KIRC	ENSG00000240498.2	CELSR3	0.444	1.14e-22
TCGA-KIRC	ENSG00000240498.2	CROCCL2	0.444	1.13e-22
TCGA-KIRC	ENSG00000240498.2	CYP2E1	0.444	1.17e-22
TCGA-KIRC	ENSG00000240498.2	PTPRVP	0.444	1.37e-22
TCGA-KIRC	ENSG00000240498.2	TBC1D10C	0.444	1.37e-22
TCGA-KIRC	ENSG00000240498.2	C7orf53	0.443	1.41e-22
TCGA-KIRC	ENSG00000240498.2	PLA2G6	0.443	1.72e-22
TCGA-KIRC	ENSG00000240498.2	TYK2	0.443	1.41e-22
TCGA-KIRC	ENSG00000240498.2	U2AF1L4	0.443	1.68e-22
TCGA-KIRC	ENSG00000240498.2	CENPE	0.442	1.91e-22
TCGA-KIRC	ENSG00000240498.2	CLK1	0.442	2.1e-22
TCGA-KIRC	ENSG00000240498.2	CLK2P	0.442	2.23e-22
TCGA-KIRC	ENSG00000240498.2	LOC339047	0.442	1.96e-22
TCGA-KIRC	ENSG00000240498.2	DCST2	0.441	2.39e-22
TCGA-KIRC	ENSG00000240498.2	DNAH14	0.441	2.8e-22
TCGA-KIRC	ENSG00000240498.2	JMJD7-PLA2G4B	0.441	2.4e-22
TCGA-KIRC	ENSG00000240498.2	LOC100286793	0.441	2.67e-22
TCGA-KIRC	ENSG00000240498.2	MAPK8IP3	0.441	2.61e-22
TCGA-KIRC	ENSG00000240498.2	MCART6	0.441	2.39e-22
TCGA-KIRC	ENSG00000240498.2	MYBPC3	0.441	2.85e-22
TCGA-KIRC	ENSG00000240498.2	PHF21A	0.441	2.37e-22
TCGA-KIRC	ENSG00000240498.2	PLEKHG4	0.441	2.47e-22
TCGA-KIRC	ENSG00000240498.2	CC2D2B	0.44	3.17e-22
TCGA-KIRC	ENSG00000240498.2	DHX34	0.44	3.18e-22
TCGA-KIRC	ENSG00000240498.2	FANCA	0.44	3.36e-22
TCGA-KIRC	ENSG00000240498.2	HSPB11	0.44	3.63e-22
TCGA-KIRC	ENSG00000240498.2	NTN5	0.44	3.37e-22
TCGA-KIRC	ENSG00000240498.2	STRC	0.44	3.61e-22
TCGA-KIRC	ENSG00000240498.2	ZNF23	0.44	3.57e-22
TCGA-KIRC	ENSG00000240498.2	ATAD5	0.439	3.81e-22
TCGA-KIRC	ENSG00000240498.2	CCDC40	0.439	3.99e-22
TCGA-KIRC	ENSG00000240498.2	CCNL1	0.439	4.05e-22
TCGA-KIRC	ENSG00000240498.2	LOC643677	0.439	4.02e-22
TCGA-KIRC	ENSG00000240498.2	NFKBIZ	0.439	3.73e-22
TCGA-KIRC	ENSG00000240498.2	NSUN6	0.439	3.79e-22
TCGA-KIRC	ENSG00000240498.2	NUMBL	0.439	4.63e-22
TCGA-KIRC	ENSG00000240498.2	RDH16	0.439	4.67e-22
TCGA-KIRC	ENSG00000240498.2	SLC25A45	0.439	4.63e-22
TCGA-KIRC	ENSG00000240498.2	SUV420H2	0.439	3.98e-22
TCGA-KIRC	ENSG00000240498.2	MAMDC4	0.438	5.49e-22
TCGA-KIRC	ENSG00000240498.2	PIGL	0.438	5.25e-22
TCGA-KIRC	ENSG00000240498.2	PRPF39	0.438	5.05e-22
TCGA-KIRC	ENSG00000240498.2	RPL32P3	0.438	5.81e-22
TCGA-KIRC	ENSG00000240498.2	ZNF600	0.438	4.8e-22
TCGA-KIRC	ENSG00000240498.2	C1orf159	0.437	7.43e-22
TCGA-KIRC	ENSG00000240498.2	FLJ43663	0.437	6.01e-22
TCGA-KIRC	ENSG00000240498.2	GABBR1	0.437	6.57e-22
TCGA-KIRC	ENSG00000240498.2	HAUS5	0.437	6.48e-22
TCGA-KIRC	ENSG00000240498.2	IL23A	0.437	7.52e-22
TCGA-KIRC	ENSG00000240498.2	ITIH4	0.437	6.13e-22
TCGA-KIRC	ENSG00000240498.2	MBD6	0.437	6.29e-22
TCGA-KIRC	ENSG00000240498.2	RBM6	0.437	6.24e-22
TCGA-KIRC	ENSG00000240498.2	SFRS18	0.437	6.89e-22
TCGA-KIRC	ENSG00000240498.2	TBC1D3H	0.437	6.44e-22
TCGA-KIRC	ENSG00000240498.2	WNT16	0.437	7.07e-22
TCGA-KIRC	ENSG00000240498.2	HRNBP3	0.436	8.98e-22
TCGA-KIRC	ENSG00000240498.2	L3MBTL	0.436	8.66e-22
TCGA-KIRC	ENSG00000240498.2	OFD1	0.436	9.46e-22
TCGA-KIRC	ENSG00000240498.2	2017-09-01	0.436	7.82e-22
TCGA-KIRC	ENSG00000240498.2	UTP6	0.436	8.22e-22
TCGA-KIRC	ENSG00000240498.2	LRRC37A	0.435	9.76e-22
TCGA-KIRC	ENSG00000240498.2	SBNO2	0.435	1.08e-21
TCGA-KIRC	ENSG00000240498.2	SFI1	0.435	1.1e-21
TCGA-KIRC	ENSG00000240498.2	LTB4R2	0.434	1.4e-21
TCGA-KIRC	ENSG00000240498.2	MS4A14	0.434	1.47e-21
TCGA-KIRC	ENSG00000240498.2	TSNAXIP1	0.434	1.31e-21
TCGA-KIRC	ENSG00000240498.2	TUBGCP6	0.434	1.4e-21
TCGA-KIRC	ENSG00000240498.2	C1orf228	0.433	1.91e-21
TCGA-KIRC	ENSG00000240498.2	C1orf52	0.433	1.54e-21
TCGA-KIRC	ENSG00000240498.2	C20orf197	0.433	1.69e-21
TCGA-KIRC	ENSG00000240498.2	COL6A4P2	0.433	1.91e-21
TCGA-KIRC	ENSG00000240498.2	EMR4P	0.433	1.81e-21
TCGA-KIRC	ENSG00000240498.2	HNRNPA2B1	0.433	1.89e-21
TCGA-KIRC	ENSG00000240498.2	HSPA6	0.433	1.59e-21
TCGA-KIRC	ENSG00000240498.2	UBA7	0.433	1.77e-21
TCGA-KIRC	ENSG00000240498.2	WDR27	0.433	1.94e-21
TCGA-KIRC	ENSG00000240498.2	LILRP2	0.432	2.04e-21
TCGA-KIRC	ENSG00000240498.2	PLCXD1	0.432	2.45e-21
TCGA-KIRC	ENSG00000240498.2	SDHAP1	0.432	2.36e-21
TCGA-KIRC	ENSG00000240498.2	ADAT2	0.431	2.52e-21
TCGA-KIRC	ENSG00000240498.2	ANKZF1	0.431	2.83e-21
TCGA-KIRC	ENSG00000240498.2	PLCB2	0.431	2.53e-21
TCGA-KIRC	ENSG00000240498.2	SCLT1	0.431	2.56e-21
TCGA-KIRC	ENSG00000240498.2	WDR90	0.431	2.68e-21
TCGA-KIRC	ENSG00000240498.2	XRCC3	0.431	2.49e-21
TCGA-KIRC	ENSG00000240498.2	C11orf21	0.43	3.63e-21
TCGA-KIRC	ENSG00000240498.2	C3orf62	0.43	3.39e-21
TCGA-KIRC	ENSG00000240498.2	FAM18A	0.43	3.38e-21
TCGA-KIRC	ENSG00000240498.2	MSTO1	0.43	3.29e-21
TCGA-KIRC	ENSG00000240498.2	MTMR9L	0.43	3.87e-21
TCGA-KIRC	ENSG00000240498.2	SEPT7P2	0.43	3.57e-21
TCGA-KIRC	ENSG00000240498.2	ZNF337	0.43	3.44e-21
TCGA-KIRC	ENSG00000240498.2	CLK4	0.429	4.09e-21
TCGA-KIRC	ENSG00000240498.2	EED	0.429	4.73e-21
TCGA-KIRC	ENSG00000240498.2	FLT3LG	0.429	4.12e-21
TCGA-KIRC	ENSG00000240498.2	LOC90834	0.429	4.65e-21
TCGA-KIRC	ENSG00000240498.2	MAP4K1	0.429	4.61e-21
TCGA-KIRC	ENSG00000240498.2	MSL1	0.429	4.31e-21
TCGA-KIRC	ENSG00000240498.2	PRDM8	0.429	4.55e-21
TCGA-KIRC	ENSG00000240498.2	TCTE3	0.429	4.11e-21
TCGA-KIRC	ENSG00000240498.2	AGAP8	0.428	5.66e-21
TCGA-KIRC	ENSG00000240498.2	IL15RA	0.428	6.02e-21
TCGA-KIRC	ENSG00000240498.2	KLRC3	0.428	5.98e-21
TCGA-KIRC	ENSG00000240498.2	LOC100130557	0.428	5.99e-21
TCGA-KIRC	ENSG00000240498.2	SR140	0.428	5.59e-21
TCGA-KIRC	ENSG00000240498.2	TARBP1	0.428	4.98e-21
TCGA-KIRC	ENSG00000240498.2	TNK2	0.428	5.61e-21
TCGA-KIRC	ENSG00000240498.2	TTC24	0.428	5.1e-21
TCGA-KIRC	ENSG00000240498.2	FLJ45340	0.427	7.04e-21
TCGA-KIRC	ENSG00000240498.2	IDO2	0.427	7.68e-21
TCGA-KIRC	ENSG00000240498.2	LOC200030	0.427	7.59e-21
TCGA-KIRC	ENSG00000240498.2	LOC400927	0.427	6.79e-21
TCGA-KIRC	ENSG00000240498.2	PTGDR	0.427	7.59e-21
TCGA-KIRC	ENSG00000240498.2	C13orf34	0.426	8.1e-21
TCGA-KIRC	ENSG00000240498.2	MITD1	0.426	8.64e-21
TCGA-KIRC	ENSG00000240498.2	NSUN5P1	0.426	8.99e-21
TCGA-KIRC	ENSG00000240498.2	ROBO3	0.426	8.6e-21
TCGA-KIRC	ENSG00000240498.2	SLC4A8	0.426	9.33e-21
TCGA-KIRC	ENSG00000240498.2	MICAL1	0.425	1.15e-20
TCGA-KIRC	ENSG00000240498.2	PPFIA4	0.425	1.17e-20
TCGA-KIRC	ENSG00000240498.2	RASAL3	0.425	1e-20
TCGA-KIRC	ENSG00000240498.2	TNFSF14	0.425	1.05e-20
TCGA-KIRC	ENSG00000240498.2	TRAF1	0.425	1.23e-20
TCGA-KIRC	ENSG00000240498.2	ADAM8	0.424	1.52e-20
TCGA-KIRC	ENSG00000240498.2	CDC25B	0.424	1.54e-20
TCGA-KIRC	ENSG00000240498.2	DNASE1L2	0.424	1.35e-20
TCGA-KIRC	ENSG00000240498.2	LAT	0.424	1.27e-20
TCGA-KIRC	ENSG00000240498.2	LOC728989	0.424	1.29e-20
TCGA-KIRC	ENSG00000240498.2	RASSF1	0.424	1.31e-20
TCGA-KIRC	ENSG00000240498.2	RPS15AP10	0.424	1.28e-20
TCGA-KIRC	ENSG00000240498.2	SETD4	0.424	1.25e-20
TCGA-KIRC	ENSG00000240498.2	USP15	0.424	1.35e-20
TCGA-KIRC	ENSG00000240498.2	WDR85	0.424	1.25e-20
TCGA-KIRC	ENSG00000240498.2	AKAP8	0.423	1.93e-20
TCGA-KIRC	ENSG00000240498.2	KLRK1	0.423	1.86e-20
TCGA-KIRC	ENSG00000240498.2	LOC100128842	0.423	1.65e-20
TCGA-KIRC	ENSG00000240498.2	MTCP1	0.423	1.86e-20
TCGA-KIRC	ENSG00000240498.2	SPATC1	0.423	1.64e-20
TCGA-KIRC	ENSG00000240498.2	STX1B	0.423	1.84e-20
TCGA-KIRC	ENSG00000240498.2	AIM2	0.422	2.08e-20
TCGA-KIRC	ENSG00000240498.2	ALPK1	0.422	2.19e-20
TCGA-KIRC	ENSG00000240498.2	AP1G2	0.422	1.99e-20
TCGA-KIRC	ENSG00000240498.2	C5orf39	0.422	2.12e-20
TCGA-KIRC	ENSG00000240498.2	CD72	0.422	2.11e-20
TCGA-KIRC	ENSG00000240498.2	ERCC3	0.422	2.4e-20
TCGA-KIRC	ENSG00000240498.2	EVL	0.422	1.97e-20
TCGA-KIRC	ENSG00000240498.2	FBF1	0.422	2.44e-20
TCGA-KIRC	ENSG00000240498.2	SLMO1	0.422	2.15e-20
TCGA-KIRC	ENSG00000240498.2	SRRM5	0.422	2.09e-20
TCGA-KIRC	ENSG00000240498.2	TSSK3	0.422	2.02e-20
TCGA-KIRC	ENSG00000240498.2	TTN	0.422	2.06e-20
TCGA-KIRC	ENSG00000240498.2	ARHGEF33	0.421	2.53e-20
TCGA-KIRC	ENSG00000240498.2	CCDC45	0.421	3.06e-20
TCGA-KIRC	ENSG00000240498.2	LOC153684	0.421	2.7e-20
TCGA-KIRC	ENSG00000240498.2	MC1R	0.421	2.68e-20
TCGA-KIRC	ENSG00000240498.2	NRBP2	0.421	2.61e-20
TCGA-KIRC	ENSG00000240498.2	STX2	0.421	2.85e-20
TCGA-KIRC	ENSG00000240498.2	ARHGAP4	0.42	3.8e-20
TCGA-KIRC	ENSG00000240498.2	ATXN2L	0.42	3.13e-20
TCGA-KIRC	ENSG00000240498.2	C15orf42	0.42	3.61e-20
TCGA-KIRC	ENSG00000240498.2	CCDC62	0.42	3.31e-20
TCGA-KIRC	ENSG00000240498.2	LOC100128288	0.42	3.64e-20
TCGA-KIRC	ENSG00000240498.2	MCTS1	0.42	3.55e-20
TCGA-KIRC	ENSG00000240498.2	SCML4	0.42	3.1e-20
TCGA-KIRC	ENSG00000240498.2	SLFNL1	0.42	3.4e-20
TCGA-KIRC	ENSG00000240498.2	AMY2B	0.419	3.98e-20
TCGA-KIRC	ENSG00000240498.2	C20orf106	0.419	3.98e-20
TCGA-KIRC	ENSG00000240498.2	C21orf96	0.419	4.51e-20
TCGA-KIRC	ENSG00000240498.2	HAPLN3	0.419	4.22e-20
TCGA-KIRC	ENSG00000240498.2	PLXNB3	0.419	4.07e-20
TCGA-KIRC	ENSG00000240498.2	TAS2R14	0.419	4.82e-20
TCGA-KIRC	ENSG00000240498.2	THBS3	0.419	3.87e-20
TCGA-KIRC	ENSG00000240498.2	AGAP7	0.418	5.09e-20
TCGA-KIRC	ENSG00000240498.2	ANKRD49	0.418	5.31e-20
TCGA-KIRC	ENSG00000240498.2	CCNF	0.418	5.07e-20
TCGA-KIRC	ENSG00000240498.2	DDX11	0.418	5.52e-20
TCGA-KIRC	ENSG00000240498.2	FADS3	0.418	5.14e-20
TCGA-KIRC	ENSG00000240498.2	GAB3	0.418	5.5e-20
TCGA-KIRC	ENSG00000240498.2	GOLGA8C	0.418	5.15e-20
TCGA-KIRC	ENSG00000240498.2	LOC100272216	0.418	5.05e-20
TCGA-KIRC	ENSG00000240498.2	NR2C1	0.418	5.16e-20
TCGA-KIRC	ENSG00000240498.2	ORMDL1	0.418	5.53e-20
TCGA-KIRC	ENSG00000240498.2	PAPD7	0.418	5.03e-20
TCGA-KIRC	ENSG00000240498.2	TRIM66	0.418	5.48e-20
TCGA-KIRC	ENSG00000240498.2	USP35	0.418	5.58e-20
TCGA-KIRC	ENSG00000240498.2	WDR62	0.418	5.63e-20
TCGA-KIRC	ENSG00000240498.2	ADRBK1	0.417	6.18e-20
TCGA-KIRC	ENSG00000240498.2	ANAPC5	0.417	7.15e-20
TCGA-KIRC	ENSG00000240498.2	C6orf81	0.417	6.12e-20
TCGA-KIRC	ENSG00000240498.2	DEF6	0.417	7.27e-20
TCGA-KIRC	ENSG00000240498.2	MAP3K8	0.417	7e-20
TCGA-KIRC	ENSG00000240498.2	PATL2	0.417	6.44e-20
TCGA-KIRC	ENSG00000240498.2	RBM33	0.417	7.38e-20
TCGA-KIRC	ENSG00000240498.2	SULT1A3	0.417	6.81e-20
TCGA-KIRC	ENSG00000240498.2	ACCS	0.416	7.8e-20
TCGA-KIRC	ENSG00000240498.2	ANAPC4	0.416	8.83e-20
TCGA-KIRC	ENSG00000240498.2	ATAD2B	0.416	8e-20
TCGA-KIRC	ENSG00000240498.2	BRD9	0.416	9.23e-20
TCGA-KIRC	ENSG00000240498.2	MEI1	0.416	7.76e-20
TCGA-KIRC	ENSG00000240498.2	NHLH1	0.416	9.22e-20
TCGA-KIRC	ENSG00000240498.2	TET3	0.416	7.76e-20
TCGA-KIRC	ENSG00000240498.2	ZFC3H1	0.416	7.55e-20
TCGA-KIRC	ENSG00000240498.2	APOBEC3G	0.415	9.64e-20
TCGA-KIRC	ENSG00000240498.2	LPAL2	0.415	9.98e-20
TCGA-KIRC	ENSG00000240498.2	LRRC37A2	0.415	9.43e-20
TCGA-KIRC	ENSG00000240498.2	PRDXDD1P	0.415	1.06e-19
TCGA-KIRC	ENSG00000240498.2	RFC4	0.415	1.11e-19
TCGA-KIRC	ENSG00000240498.2	RRN3P1	0.415	1.13e-19
TCGA-KIRC	ENSG00000240498.2	SLFN14	0.415	1.03e-19
TCGA-KIRC	ENSG00000240498.2	C14orf138	0.414	1.32e-19
TCGA-KIRC	ENSG00000240498.2	CORO6	0.414	1.41e-19
TCGA-KIRC	ENSG00000240498.2	CXCL13	0.414	1.29e-19
TCGA-KIRC	ENSG00000240498.2	HSH2D	0.414	1.31e-19
TCGA-KIRC	ENSG00000240498.2	IRF7	0.414	1.21e-19
TCGA-KIRC	ENSG00000240498.2	ISG20	0.414	1.4e-19
TCGA-KIRC	ENSG00000240498.2	LOC100192379	0.414	1.29e-19
TCGA-KIRC	ENSG00000240498.2	MSH4	0.414	1.21e-19
TCGA-KIRC	ENSG00000240498.2	SFRS12	0.414	1.24e-19
TCGA-KIRC	ENSG00000240498.2	DGKA	0.413	1.73e-19
TCGA-KIRC	ENSG00000240498.2	GTPBP2	0.413	1.52e-19
TCGA-KIRC	ENSG00000240498.2	LOC390595	0.413	1.75e-19
TCGA-KIRC	ENSG00000240498.2	LOC648740	0.413	1.64e-19
TCGA-KIRC	ENSG00000240498.2	NUF2	0.413	1.55e-19
TCGA-KIRC	ENSG00000240498.2	OR52N4	0.413	1.52e-19
TCGA-KIRC	ENSG00000240498.2	PRICKLE4	0.413	1.8e-19
TCGA-KIRC	ENSG00000240498.2	ZNF789	0.413	1.6e-19
TCGA-KIRC	ENSG00000240498.2	FAM72A	0.412	2.13e-19
TCGA-KIRC	ENSG00000240498.2	KIAA1731	0.412	2.16e-19
TCGA-KIRC	ENSG00000240498.2	LIG1	0.412	1.96e-19
TCGA-KIRC	ENSG00000240498.2	PMS2L3	0.412	2.05e-19
TCGA-KIRC	ENSG00000240498.2	PTPN7	0.412	1.94e-19
TCGA-KIRC	ENSG00000240498.2	SLC17A9	0.412	2.13e-19
TCGA-KIRC	ENSG00000240498.2	STK36	0.412	2.2e-19
TCGA-KIRC	ENSG00000240498.2	ZNF202	0.412	1.87e-19
TCGA-KIRC	ENSG00000240498.2	C1QTNF6	0.411	2.58e-19
TCGA-KIRC	ENSG00000240498.2	IDUA	0.411	2.39e-19
TCGA-KIRC	ENSG00000240498.2	SETD8	0.411	2.41e-19
TCGA-KIRC	ENSG00000240498.2	SLC25A37	0.411	2.52e-19
TCGA-KIRC	ENSG00000240498.2	ZBTB32	0.411	2.58e-19
TCGA-KIRC	ENSG00000240498.2	ZMAT1	0.411	2.65e-19
TCGA-KIRC	ENSG00000240498.2	C14orf181	0.41	3.39e-19
TCGA-KIRC	ENSG00000240498.2	CCDC17	0.41	3.1e-19
TCGA-KIRC	ENSG00000240498.2	CEP290	0.41	3.08e-19
TCGA-KIRC	ENSG00000240498.2	FLJ33360	0.41	2.99e-19
TCGA-KIRC	ENSG00000240498.2	H2AFB1	0.41	3.36e-19
TCGA-KIRC	ENSG00000240498.2	HSPBAP1	0.41	3.31e-19
TCGA-KIRC	ENSG00000240498.2	KCTD13	0.41	3.19e-19
TCGA-KIRC	ENSG00000240498.2	LOC100190986	0.41	3.39e-19
TCGA-KIRC	ENSG00000240498.2	NAPB	0.41	3.04e-19
TCGA-KIRC	ENSG00000240498.2	NOL12	0.41	3.3e-19
TCGA-KIRC	ENSG00000240498.2	NOP2	0.41	3.37e-19
TCGA-KIRC	ENSG00000240498.2	SLC26A6	0.41	3.47e-19
TCGA-KIRC	ENSG00000240498.2	ZNF117	0.41	3.38e-19
TCGA-KIRC	ENSG00000240498.2	ABCA7	0.409	4.15e-19
TCGA-KIRC	ENSG00000240498.2	AMH	0.409	3.64e-19
TCGA-KIRC	ENSG00000240498.2	GDPD3	0.409	4e-19
TCGA-KIRC	ENSG00000240498.2	NPIP	0.409	3.77e-19
TCGA-KIRC	ENSG00000240498.2	PCNXL2	0.409	3.71e-19
TCGA-KIRC	ENSG00000240498.2	POU5F1	0.409	4.03e-19
TCGA-KIRC	ENSG00000240498.2	SLC4A5	0.409	4.22e-19
TCGA-KIRC	ENSG00000240498.2	SLC5A5	0.409	4.02e-19
TCGA-KIRC	ENSG00000240498.2	SPDYE5	0.409	3.79e-19
TCGA-KIRC	ENSG00000240498.2	TOP3B	0.409	4.29e-19
TCGA-KIRC	ENSG00000240498.2	AURKAPS1	0.408	5.19e-19
TCGA-KIRC	ENSG00000240498.2	C7orf61	0.408	4.96e-19
TCGA-KIRC	ENSG00000240498.2	CCDC116	0.408	5e-19
TCGA-KIRC	ENSG00000240498.2	EME2	0.408	4.84e-19
TCGA-KIRC	ENSG00000240498.2	GOLGA6L10	0.408	4.53e-19
TCGA-KIRC	ENSG00000240498.2	GRIPAP1	0.408	5.12e-19
TCGA-KIRC	ENSG00000240498.2	LOC221442	0.408	5.05e-19
TCGA-KIRC	ENSG00000240498.2	MZF1	0.408	4.7e-19
TCGA-KIRC	ENSG00000240498.2	PAN2	0.408	4.95e-19
TCGA-KIRC	ENSG00000240498.2	CCDC144C	0.407	5.82e-19
TCGA-KIRC	ENSG00000240498.2	GOLGA2B	0.407	5.65e-19
TCGA-KIRC	ENSG00000240498.2	KIAA1024	0.407	5.91e-19
TCGA-KIRC	ENSG00000240498.2	NLRC5	0.407	6.68e-19
TCGA-KIRC	ENSG00000240498.2	OGFOD2	0.407	5.89e-19
TCGA-KIRC	ENSG00000240498.2	PSRC1	0.407	6.61e-19
TCGA-KIRC	ENSG00000240498.2	PXT1	0.407	5.64e-19
TCGA-KIRC	ENSG00000240498.2	EWSR1	0.406	6.89e-19
TCGA-KIRC	ENSG00000240498.2	GABRE	0.406	7.56e-19
TCGA-KIRC	ENSG00000240498.2	GOLGA3	0.406	7.53e-19
TCGA-KIRC	ENSG00000240498.2	GOLGA6L9	0.406	7.53e-19
TCGA-KIRC	ENSG00000240498.2	KIAA0895L	0.406	8.23e-19
TCGA-KIRC	ENSG00000240498.2	KIAA1841	0.406	8.24e-19
TCGA-KIRC	ENSG00000240498.2	POLQ	0.406	7.85e-19
TCGA-KIRC	ENSG00000240498.2	SMTNL1	0.406	8.03e-19
TCGA-KIRC	ENSG00000240498.2	SP140L	0.406	7.81e-19
TCGA-KIRC	ENSG00000240498.2	ZBTB48	0.406	7.17e-19
TCGA-KIRC	ENSG00000240498.2	ZNF169	0.406	6.83e-19
TCGA-KIRC	ENSG00000240498.2	ZNF7	0.406	7.56e-19
TCGA-KIRC	ENSG00000240498.2	DLEU2L	0.405	8.85e-19
TCGA-KIRC	ENSG00000240498.2	FAM183B	0.405	8.68e-19
TCGA-KIRC	ENSG00000240498.2	NFKBID	0.405	9.65e-19
TCGA-KIRC	ENSG00000240498.2	ORAOV1	0.405	9.39e-19
TCGA-KIRC	ENSG00000240498.2	PPP4R1L	0.405	8.94e-19
TCGA-KIRC	ENSG00000240498.2	STRADA	0.405	8.44e-19
TCGA-KIRC	ENSG00000240498.2	TIGD1	0.405	8.46e-19
TCGA-KIRC	ENSG00000240498.2	ANKRD36B	0.404	1.23e-18
TCGA-KIRC	ENSG00000240498.2	CABP7	0.404	1.26e-18
TCGA-KIRC	ENSG00000240498.2	CPNE7	0.404	1.09e-18
TCGA-KIRC	ENSG00000240498.2	CYP2D6	0.404	1.21e-18
TCGA-KIRC	ENSG00000240498.2	H2BFXP	0.404	1.27e-18
TCGA-KIRC	ENSG00000240498.2	LAG3	0.404	1.14e-18
TCGA-KIRC	ENSG00000240498.2	LOC606724	0.404	1.07e-18
TCGA-KIRC	ENSG00000240498.2	MKNK1	0.404	1.18e-18
TCGA-KIRC	ENSG00000240498.2	MLL4	0.404	1.11e-18
TCGA-KIRC	ENSG00000240498.2	TACC3	0.404	1.15e-18
TCGA-KIRC	ENSG00000240498.2	UCN	0.404	1.05e-18
TCGA-KIRC	ENSG00000240498.2	ADCK5	0.403	1.52e-18
TCGA-KIRC	ENSG00000240498.2	BTN2A3	0.403	1.54e-18
TCGA-KIRC	ENSG00000240498.2	CHEK2	0.403	1.42e-18
TCGA-KIRC	ENSG00000240498.2	CNGA4	0.403	1.35e-18
TCGA-KIRC	ENSG00000240498.2	E2F2	0.403	1.46e-18
TCGA-KIRC	ENSG00000240498.2	KNTC1	0.403	1.32e-18
TCGA-KIRC	ENSG00000240498.2	LOC100129637	0.403	1.5e-18
TCGA-KIRC	ENSG00000240498.2	LOC541473	0.403	1.39e-18
TCGA-KIRC	ENSG00000240498.2	LRP5L	0.403	1.29e-18
TCGA-KIRC	ENSG00000240498.2	MYO9B	0.403	1.36e-18
TCGA-KIRC	ENSG00000240498.2	NAA40	0.403	1.3e-18
TCGA-KIRC	ENSG00000240498.2	RNPC3	0.403	1.49e-18
TCGA-KIRC	ENSG00000240498.2	SYNGAP1	0.403	1.57e-18
TCGA-KIRC	ENSG00000240498.2	THUMPD2	0.403	1.4e-18
TCGA-KIRC	ENSG00000240498.2	TMEM149	0.403	1.49e-18
TCGA-KIRC	ENSG00000240498.2	TNFRSF18	0.403	1.37e-18
TCGA-KIRC	ENSG00000240498.2	TRAF3IP3	0.403	1.33e-18
TCGA-KIRC	ENSG00000240498.2	WHAMML2	0.403	1.47e-18
TCGA-KIRC	ENSG00000240498.2	XKRX	0.403	1.36e-18
TCGA-KIRC	ENSG00000240498.2	ARGFXP2	0.402	1.68e-18
TCGA-KIRC	ENSG00000240498.2	COPS7B	0.402	1.88e-18
TCGA-KIRC	ENSG00000240498.2	DCLRE1C	0.402	1.9e-18
TCGA-KIRC	ENSG00000240498.2	EFCAB3	0.402	1.7e-18
TCGA-KIRC	ENSG00000240498.2	ESPL1	0.402	1.83e-18
TCGA-KIRC	ENSG00000240498.2	FAM118A	0.402	1.72e-18
TCGA-KIRC	ENSG00000240498.2	GPR83	0.402	1.92e-18
TCGA-KIRC	ENSG00000240498.2	HJURP	0.402	1.7e-18
TCGA-KIRC	ENSG00000240498.2	KIAA1324	0.402	1.62e-18
TCGA-KIRC	ENSG00000240498.2	LOC100128076	0.402	1.95e-18
TCGA-KIRC	ENSG00000240498.2	PIAS3	0.402	1.6e-18
TCGA-KIRC	ENSG00000240498.2	C1orf91	0.401	2.09e-18
TCGA-KIRC	ENSG00000240498.2	C20orf118	0.401	2.33e-18
TCGA-KIRC	ENSG00000240498.2	GNB3	0.401	2.13e-18
TCGA-KIRC	ENSG00000240498.2	HNRNPH1	0.401	2.17e-18
TCGA-KIRC	ENSG00000240498.2	MXD3	0.401	2.04e-18
TCGA-KIRC	ENSG00000240498.2	POLE	0.401	2.33e-18
TCGA-KIRC	ENSG00000240498.2	PRKCG	0.401	2.21e-18
TCGA-KIRC	ENSG00000240498.2	SDHAP3	0.401	2.34e-18
TCGA-KIRC	ENSG00000240498.2	SFRS7	0.401	2.41e-18
TCGA-KIRC	ENSG00000240498.2	SPTBN5	0.401	2.07e-18
TCGA-KIRC	ENSG00000240498.2	ZNF513	0.401	2.29e-18
TCGA-KIRC	ENSG00000240498.2	ZNF814	0.4	2.6e-18
TCGA-KIRC	ENSG00000240498.2	GPD1L	-0.401	2.23e-18
TCGA-KIRC	ENSG00000240498.2	LRBA	-0.409	3.67e-19
TCGA-KIRC	ENSG00000240498.2	PCCA	-0.409	3.91e-19
TCGA-KIRC	ENSG00000240498.2	HADH	-0.41	2.94e-19
TCGA-KIRC	ENSG00000240498.2	SYPL1	-0.412	1.84e-19
TCGA-KIRC	ENSG00000240498.2	TMEM184C	-0.412	1.9e-19
TCGA-KIRC	ENSG00000240498.2	PEX19	-0.415	1e-19
TCGA-KIRC	ENSG00000240498.2	IRF6	-0.417	7.47e-20
TCGA-KIRC	ENSG00000240498.2	BTD	-0.421	2.52e-20
TCGA-KIRC	ENSG00000240498.2	SLC25A4	-0.421	3.06e-20
TCGA-KIRC	ENSG00000240498.2	ERLIN2	-0.422	2.05e-20
TCGA-KIRC	ENSG00000240498.2	PINK1	-0.426	8.68e-21
TCGA-KIRC	ENSG00000240498.2	C9orf5	-0.428	5.38e-21
TCGA-KIRC	ENSG00000240498.2	OGDH	-0.432	2.1e-21
TCGA-KIRC	ENSG00000240498.2	ERMP1	-0.436	8.61e-22
TCGA-KIRC	ENSG00000240498.2	DYNLL2	-0.44	3.47e-22
TCGA-KIRC	ENSG00000240498.2	TSPYL1	-0.448	4.73e-23
TCGA-KIRC	ENSG00000240498.2	DDB1	-0.47	1.7e-25

## Sheet: coexpression mRNA-CirclncRNAnet
The mRNAs co-expressed with CDKN2B-AS1 in TCGA-KIRC dataset from CirclncRNAnet (access date: 2018.04.19)
co_exp_gene	co_exp_gene_chr	co_exp_gene_start	co_exp_gene_end	co_exp_gene_strand	co_exp_gene_id	distance	query_Lncipedia_HC	co_exp_gene_Lncipedia_HC	cor	cor_p	N_cor	N_cor_pvalue	T_cor	T_cor_pvalue	query_normalized_mean	co_exp_gene_normalized_mean	N_query_normalized_mean	N_co_exp_gene_normalized_mean	T_query_normalized_mean	T_co_exp_gene_normalized_mean
CDKN2A	chr9	21967753	21995301	-	ENSG00000147889	Upstream overlapped	Yes	No	0.804591	4.6769e-139	0.507727	6.20031e-06	0.589413	1.88542e-51	37.8084	438.352	3.0369	17.2906	42.4144	494.127
PVT1	chr8	127794533	128101253	+	ENSG00000249859	Different chr	Yes	Yes	0.77535	7.24777e-123	0.524246	2.70151e-06	0.492332	4.52013e-34	37.8084	881.67	3.0369	41.1324	42.4144	993.01
ARHGEF39	chr9	35658875	35675866	-	ENSG00000137135	Downstream 13537.778 kbp(s)	Yes	No	0.759493	4.47298e-115	0.559346	3.96825e-07	0.520557	1.48191e-38	37.8084	337.463	3.0369	58.2417	42.4144	374.45
SLC16A1-AS1	chr1	112956415	113047055	+	ENSG00000226419	Different chr	Yes	Yes	0.748128	7.43968e-110	0.366496	0.00166946	0.515517	1.006e-37	37.8084	294.942	3.0369	37.7212	42.4144	329.014
CLEC2D	chr12	9664969	9699555	+	ENSG00000069493	Different chr	Yes	No	0.745273	1.37892e-108	0.267387	0.0241794	0.598509	2.15211e-53	37.8084	865.056	3.0369	164.333	42.4144	957.876
EZH2	chr7	148807383	148884321	-	ENSG00000106462	Different chr	Yes	No	0.729323	8.34457e-102	0.418583	0.000280404	0.521768	9.30859e-39	37.8084	435.218	3.0369	133.153	42.4144	475.23
FER1L4	chr20	35558737	35607562	-	ENSG00000088340	Different chr	Yes	No	0.726329	1.382e-100	0.53442	1.58407e-06	0.491104	6.9314e-34	37.8084	1279.75	3.0369	32.8484	42.4144	1444.92
CTD-2020K17.1	chr17	45190931	45222222	-	ENSG00000267121	Different chr	Yes	Yes	0.713253	1.9121e-95	0.44062	0.000120285	0.562074	5.73913e-46	37.8084	153.42	3.0369	12.3813	42.4144	172.103
HSF4	chr16	67164681	67169945	+	ENSG00000102878	Different chr	Yes	No	0.711831	6.65187e-95	0.301941	0.0104952	0.450877	3.37264e-28	37.8084	4185.58	3.0369	93.4207	42.4144	4727.64
RUFY4	chr2	218034960	218090581	+	ENSG00000188282	Different chr	Yes	No	0.702621	1.78999e-91	0.395892	0.000632213	0.568414	3.40884e-47	37.8084	62.0907	3.0369	3.19592	42.4144	69.8921
MXD3	chr5	177301461	177312757	-	ENSG00000213347	Different chr	Yes	No	0.699278	2.91983e-90	0.467887	3.88319e-05	0.525801	1.95194e-39	37.8084	269.449	3.0369	52.1114	42.4144	298.238
DPP9-AS1	chr19	4679282	4685948	+	ENSG00000205790	Different chr	Yes	No	0.698061	7.99519e-90	0.152479	0.204283	0.586792	6.66649e-51	37.8084	40.3192	3.0369	5.91044	42.4144	44.877
CENPK	chr5	65517766	65563171	-	ENSG00000123219	Different chr	Yes	No	0.695633	5.86459e-89	0.49561	1.11005e-05	0.478399	5.2378e-32	37.8084	157.99	3.0369	46.0357	42.4144	172.82
ARRDC5	chr19	4890437	4902867	-	ENSG00000205784	Different chr	Yes	No	0.693409	3.57849e-88	0.158442	0.186931	0.539364	8.72696e-42	37.8084	30.2445	3.0369	3.39933	42.4144	33.8005
RP11-356I2.4	chr6	137823673	137868233	-	ENSG00000237499	Different chr	Yes	Yes	0.691405	1.80043e-87	0.378617	0.00113083	0.424867	6.63798e-25	37.8084	146.578	3.0369	32.6023	42.4144	161.676
MIAT	chr22	26646428	26676475	+	ENSG00000225783	Different chr	Yes	Yes	0.686832	6.83866e-86	0.544397	9.22457e-07	0.526021	1.79141e-39	37.8084	430.128	3.0369	23.6987	42.4144	483.965
TROAP	chr12	49323236	49331731	+	ENSG00000135451	Different chr	Yes	No	0.686475	9.06466e-86	0.522997	2.88112e-06	0.448723	6.4822e-28	37.8084	177.386	3.0369	29.2476	42.4144	197.008
MIR155HG	chr21	25561909	25575168	+	ENSG00000234883	Different chr	Yes	Yes	0.68225	2.44922e-84	0.240696	0.043179	0.550491	8.54834e-44	37.8084	218.689	3.0369	24.5847	42.4144	244.4
IFFO1	chr12	6538375	6556083	-	ENSG00000010295	Different chr	Yes	No	0.681977	3.02365e-84	0.261425	0.0276541	0.502342	1.29566e-35	37.8084	1378.46	3.0369	446.343	42.4144	1501.93
ARHGAP11B	chr15	30624494	30772993	+	ENSG00000187951	Different chr	Yes	No	0.681976	3.02688e-84	0.363206	0.00185092	0.493824	2.68181e-34	37.8084	140.97	3.0369	43.1928	42.4144	153.921
CHFR	chr12	132822187	132956304	-	ENSG00000072609	Different chr	Yes	No	0.681421	4.64401e-84	0.329127	0.00506951	0.512622	2.979e-37	37.8084	1322.3	3.0369	655.139	42.4144	1410.67
RHEBL1	chr12	49064685	49070025	-	ENSG00000167550	Different chr	Yes	No	0.680663	8.32604e-84	0.384938	0.000917438	0.491031	7.11085e-34	37.8084	56.9714	3.0369	17.251	42.4144	62.2328
PARP15	chr3	122577602	122639047	+	ENSG00000173200	Different chr	Yes	No	0.680398	1.02039e-83	0.314327	0.00759461	0.536682	2.59332e-41	37.8084	176.234	3.0369	31.8329	42.4144	195.362
ZAP70	chr2	97713560	97739862	+	ENSG00000115085	Different chr	Yes	No	0.67966	1.79786e-83	0.390951	0.000749018	0.45735	4.60302e-29	37.8084	481.063	3.0369	74.2444	42.4144	534.952
ISG20	chr15	88636153	88656483	+	ENSG00000172183	Different chr	Yes	No	0.679429	2.14453e-83	0.410605	0.000375646	0.433793	5.29086e-26	37.8084	831.767	3.0369	180.969	42.4144	917.973
PARVG	chr22	44172956	44219533	+	ENSG00000138964	Different chr	Yes	No	0.678737	3.63802e-83	0.346197	0.00310281	0.39541	1.66785e-21	37.8084	1127.25	3.0369	173.561	42.4144	1253.58
LINC00299	chr2	8007771	8383621	-	ENSG00000236790	Different chr	Yes	Yes	0.678139	5.73721e-83	0.238427	0.0452485	0.500118	2.88147e-35	37.8084	38.0255	3.0369	3.41661	42.4144	42.6099
RP11-680A11.5	chr12	53298655	53300314	-	ENSG00000257605	Different chr	Yes	No	0.676697	1.71406e-82	0.233538	0.0499854	0.488787	1.54627e-33	37.8084	50.0446	3.0369	12.4812	42.4144	55.0204
PIF1	chr15	64815632	64825668	-	ENSG00000140451	Different chr	Yes	No	0.67542	4.49502e-82	0.449461	8.42402e-05	0.525887	1.88792e-39	37.8084	79.1016	3.0369	19.0152	42.4144	87.0608
LTB4R	chr14	24311450	24318036	+	ENSG00000213903	Different chr	Yes	No	0.673418	2.01715e-81	0.554299	5.30012e-07	0.459399	2.42865e-29	37.8084	699.716	3.0369	136.237	42.4144	774.356
CTD-2035E11.5	chr5	43061395	43062441	+	ENSG00000272144	Different chr	Yes	Yes	0.67325	2.28616e-81	0.152772	0.203404	0.59009	1.35803e-51	37.8084	53.8417	3.0369	11.0002	42.4144	59.5166
KIF18B	chr17	44924709	44947711	-	ENSG00000186185	Different chr	Yes	No	0.672666	3.53529e-81	0.42527	0.000218215	0.403898	1.89174e-22	37.8084	169.508	3.0369	29.6465	42.4144	188.035
KLRK1	chr12	10372353	10391874	-	ENSG00000213809	Different chr	Yes	No	0.671744	7.01635e-81	0.420746	0.000258708	0.559236	1.99122e-45	37.8084	49.9243	3.0369	6.35001	42.4144	55.6962
TRG-AS1	chr7	38341577	38378804	+	ENSG00000281103	Different chr	Yes	No	0.670601	1.63524e-80	0.418693	0.000279262	0.436018	2.78346e-26	37.8084	150.637	3.0369	27.7191	42.4144	166.919
PRSS53	chr16	31083425	31089628	-	ENSG00000151006	Different chr	Yes	No	0.6694	3.96252e-80	0.352674	0.00255709	0.520095	1.76875e-38	37.8084	181.169	3.0369	18.9782	42.4144	202.653
SRD5A3-AS1	chr4	55363971	55395847	-	ENSG00000249700	Different chr	Yes	Yes	0.668879	5.80926e-80	0.153204	0.202115	0.550266	9.402e-44	37.8084	68.2519	3.0369	30.239	42.4144	73.2872
NME8	chr7	37848597	37900401	+	ENSG00000086288	Different chr	Yes	No	0.667849	1.23476e-79	0.481805	2.09911e-05	0.433883	5.15528e-26	37.8084	37.9696	3.0369	6.99923	42.4144	42.072
APOBEC3H	chr22	39097224	39104067	+	ENSG00000100298	Different chr	Yes	No	0.667534	1.55514e-79	0.280217	0.0179393	0.452652	1.9614e-28	37.8084	104.96	3.0369	16.5035	42.4144	116.677
CCDC88B	chr11	64340223	64357534	+	ENSG00000168071	Different chr	Yes	No	0.665394	7.36825e-79	0.489252	1.49368e-05	0.430632	1.307e-25	37.8084	992.97	3.0369	186.635	42.4144	1099.78
RASAL3	chr19	15451624	15464571	-	ENSG00000105122	Different chr	Yes	No	0.665215	8.38229e-79	0.27987	0.0180877	0.37335	3.58272e-19	37.8084	965.505	3.0369	171.198	42.4144	1070.72
LAT	chr16	28984826	28990783	+	ENSG00000213658	Different chr	Yes	No	0.664449	1.45788e-78	0.26536	0.0253168	0.543015	1.94928e-42	37.8084	62.1251	3.0369	7.78098	42.4144	69.3237
RP11-155G14.6	chr7	128455937	128469197	+	ENSG00000240758	Different chr	Yes	No	0.664155	1.80187e-78	0.198116	0.0976852	0.373816	3.21214e-19	37.8084	96.7104	3.0369	3.72686	42.4144	109.027
UHRF1	chr19	4903080	4962154	+	ENSG00000276043	Different chr	Yes	No	0.6639	2.16558e-78	0.524616	2.6504e-06	0.358404	1.08607e-17	37.8084	265.936	3.0369	53.1285	42.4144	294.124
MLKL	chr16	74671855	74700960	-	ENSG00000168404	Different chr	Yes	No	0.662967	4.23414e-78	0.27683	0.0194348	0.372014	4.89686e-19	37.8084	1354.75	3.0369	394.903	42.4144	1481.9
LINC00943	chr12	126726270	126746252	+	ENSG00000189238	Different chr	Yes	Yes	0.662721	5.05123e-78	0.0792636	0.511138	0.502891	1.06267e-35	37.8084	27.0655	3.0369	2.91334	42.4144	30.2647
EVL	chr14	99971449	100144236	+	ENSG00000196405	Different chr	Yes	No	0.661554	1.16308e-77	0.196936	0.099739	0.452476	2.07033e-28	37.8084	4544.54	3.0369	1552.71	42.4144	4940.84
CTC-479C5.12	chr16	67929614	67936017	-	ENSG00000261884	Different chr	Yes	No	0.66102	1.70164e-77	0.292988	0.0131523	0.54696	3.77999e-43	37.8084	155.155	3.0369	40.6322	42.4144	170.326
ADPGK	chr15	72751369	72785846	-	ENSG00000159322	Different chr	Yes	No	0.660886	1.87182e-77	0.30171	0.0105574	0.41128	2.70565e-23	37.8084	3399.15	3.0369	1976.6	42.4144	3587.59
ARHGAP9	chr12	57472255	57488814	-	ENSG00000123329	Different chr	Yes	No	0.660611	2.27612e-77	0.34222	0.00348723	0.425904	4.96652e-25	37.8084	788.234	3.0369	149.803	42.4144	872.803
RP3-477O4.14	chr20	35476203	35490982	-	ENSG00000230155	Different chr	Yes	Yes	0.660272	2.89628e-77	0.25597	0.0311938	0.46214	1.02576e-29	37.8084	18.6708	3.0369	4.62597	42.4144	20.5312
NLRC5	chr16	56989485	57083531	+	ENSG00000140853	Different chr	Yes	No	0.660254	2.93244e-77	0.14723	0.220479	0.417836	4.61776e-24	37.8084	3114.86	3.0369	732.688	42.4144	3430.41
LMBR1L	chr12	49096551	49110900	-	ENSG00000139636	Different chr	Yes	No	0.660183	3.08301e-77	0.306896	0.0092359	0.482368	1.38305e-32	37.8084	1773.36	3.0369	736.781	42.4144	1910.67
DDX55	chr12	123602077	123620941	+	ENSG00000111364	Different chr	Yes	No	0.660063	3.35807e-77	0.282315	0.0170629	0.508738	1.25824e-36	37.8084	961.102	3.0369	554.01	42.4144	1015.03
ODF3B	chr22	50529710	50532580	-	ENSG00000177989	Different chr	Yes	No	0.659591	4.69212e-77	0.295242	0.0124337	0.361012	6.06596e-18	37.8084	1410.02	3.0369	138.935	42.4144	1578.39
SNHG12	chr1	28578538	28582983	-	ENSG00000197989	Different chr	Yes	Yes	0.659574	4.7493e-77	0.341734	0.00353698	0.451907	2.46383e-28	37.8084	833.1	3.0369	118.527	42.4144	927.754
CCNA2	chr4	121816444	121823933	-	ENSG00000145386	Different chr	Yes	No	0.659126	6.51852e-77	0.498141	9.84686e-06	0.369539	8.69888e-19	37.8084	353.43	3.0369	100.227	42.4144	386.97
TTC13	chr1	230906243	230978875	-	ENSG00000143643	Different chr	Yes	No	0.658901	7.64376e-77	0.117951	0.327254	0.555764	8.97544e-45	37.8084	711.165	3.0369	406.518	42.4144	751.519
UNC13D	chr17	75827225	75844717	-	ENSG00000092929	Different chr	Yes	No	0.658478	1.02961e-76	0.481853	2.09457e-05	0.441739	5.22162e-27	37.8084	829.279	3.0369	205.105	42.4144	911.959
PATL2	chr15	44665732	44711316	-	ENSG00000229474	Different chr	Yes	No	0.658021	1.42119e-76	0.297325	0.0118004	0.477885	6.2164e-32	37.8084	169.544	3.0369	27.3091	42.4144	188.384
HCG4P11	chr6	29722981	29723971	-	ENSG00000225864	Different chr	Yes	No	0.657954	1.48903e-76	0.106087	0.378573	0.491539	5.95883e-34	37.8084	27.85	3.0369	2.45393	42.4144	31.214
AGAP2	chr12	57723761	57742157	-	ENSG00000135439	Different chr	Yes	No	0.657877	1.57198e-76	0.333372	0.00449815	0.3212	2.50105e-14	37.8084	396.87	3.0369	69.3138	42.4144	440.259
GNRH1	chr8	25419260	25424654	-	ENSG00000147437	Different chr	Yes	No	0.656971	2.96969e-76	0.280664	0.0177492	0.508838	1.21259e-36	37.8084	115.862	3.0369	19.4313	42.4144	128.635
DDB2	chr11	47214465	47239240	+	ENSG00000134574	Different chr	Yes	No	0.656336	4.63307e-76	0.301922	0.0105003	0.285036	1.7727e-11	37.8084	2853.93	3.0369	769.451	42.4144	3130.05
DDX12P	chr12	9418673	9448229	-	ENSG00000214826	Different chr	Yes	No	0.655642	7.52155e-76	0.447098	9.2745e-05	0.489206	1.33797e-33	37.8084	112.712	3.0369	19.5014	42.4144	125.059
ARHGAP22	chr10	48446034	48656265	-	ENSG00000128805	Different chr	Yes	No	0.654887	1.27195e-75	0.416412	0.000303847	0.289073	8.9099e-12	37.8084	434.808	3.0369	72.4809	42.4144	482.803
ITGAX	chr16	31355134	31382997	+	ENSG00000140678	Different chr	Yes	No	0.654857	1.29842e-75	0.336903	0.00406713	0.323986	1.45162e-14	37.8084	1907.08	3.0369	223.172	42.4144	2130.13
RP11-196G11.2	chr16	31043150	31049868	+	ENSG00000260911	Different chr	Yes	Yes	0.654185	2.07108e-75	0.171805	0.151962	0.528836	5.94105e-40	37.8084	34.9616	3.0369	5.2219	42.4144	38.901
ADGRE4P	chr19	6952500	6997872	-	ENSG00000268758	Different chr	Yes	No	0.653289	3.85037e-75	0.355253	0.0023649	0.428797	2.1996e-25	37.8084	58.1804	3.0369	4.83999	42.4144	65.2461
RNF166	chr16	88696495	88706421	-	ENSG00000158717	Different chr	Yes	No	0.652899	5.0416e-75	0.261442	0.0276435	0.461485	1.26124e-29	37.8084	1181.27	3.0369	521.217	42.4144	1268.71
SPAG4	chr20	35615892	35621049	+	ENSG00000061656	Different chr	Yes	No	0.651552	1.2735e-74	0.420918	0.000257052	0.211849	7.44043e-07	37.8084	2549.86	3.0369	196.22	42.4144	2861.63
MMP25-AS1	chr16	3051096	3059370	-	ENSG00000261971	Different chr	Yes	Yes	0.649832	4.13288e-74	0.226767	0.0572093	0.472795	3.33505e-31	37.8084	526.901	3.0369	114.442	42.4144	581.537
RELT	chr11	73376264	73397474	+	ENSG00000054967	Different chr	Yes	No	0.649762	4.33393e-74	0.311125	0.00826743	0.354787	2.41432e-17	37.8084	467.502	3.0369	123.265	42.4144	513.101
CCNE2	chr8	94879770	94896678	-	ENSG00000175305	Different chr	Yes	No	0.648965	7.46079e-74	0.427069	0.000203802	0.416349	6.91934e-24	37.8084	101.986	3.0369	38.5445	42.4144	110.389
RGS1	chr1	192575727	192580031	+	ENSG00000090104	Different chr	Yes	No	0.648304	1.16825e-73	0.350387	0.00273907	0.38725	1.27486e-20	37.8084	6848.87	3.0369	903.636	42.4144	7636.39
FAM13A-AS1	chr4	88709789	88730103	+	ENSG00000248019	Different chr	Yes	Yes	0.647849	1.59045e-73	0.122526	0.308706	0.522895	6.02843e-39	37.8084	284.34	3.0369	58.1204	42.4144	314.306
RAD54L	chr1	46247688	46278473	+	ENSG00000085999	Different chr	Yes	No	0.647436	2.10306e-73	0.469455	3.62799e-05	0.447847	8.44219e-28	37.8084	164.693	3.0369	33.4765	42.4144	182.074
STAC3	chr12	57243453	57251193	-	ENSG00000185482	Different chr	Yes	No	0.646768	3.30182e-73	0.324061	0.00583447	0.360716	6.48233e-18	37.8084	239.223	3.0369	55.7628	42.4144	263.524
DOK3	chr5	177501907	177511274	-	ENSG00000146094	Different chr	Yes	No	0.644977	1.09954e-72	0.421504	0.000251476	0.329384	4.97763e-15	37.8084	783.114	3.0369	142.107	42.4144	868.024
NOL3	chr16	67170154	67175735	+	ENSG00000140939	Different chr	Yes	No	0.644028	2.07333e-72	0.268265	0.0237003	0.273982	1.10229e-10	37.8084	6007.31	3.0369	635.665	42.4144	6718.86
ZBP1	chr20	57603846	57620576	-	ENSG00000124256	Different chr	Yes	No	0.643626	2.71149e-72	0.339264	0.00379983	0.456405	6.17203e-29	37.8084	146.17	3.0369	23.4612	42.4144	162.425
RP11-513G11.2	chr3	194276682	194287368	+	ENSG00000228271	Different chr	Yes	Yes	0.643523	2.90385e-72	0.310434	0.00841927	0.343957	2.48578e-16	37.8084	113.31	3.0369	3.56942	42.4144	127.846
RP11-1094M14.8	chr17	35498218	35499175	+	ENSG00000267369	Different chr	Yes	No	0.643317	3.33046e-72	0.227874	0.0559733	0.435491	3.24265e-26	37.8084	76.2899	3.0369	10.0154	42.4144	85.0688
RP11-341G23.4	chr12	103746315	103768858	-	ENSG00000257681	Different chr	Yes	Yes	0.642374	6.23322e-72	0.312343	0.00800562	0.466192	2.82655e-30	37.8084	69.8702	3.0369	5.92384	42.4144	78.3407
GAS6-AS1	chr13	113815630	113845744	+	ENSG00000233695	Different chr	Yes	No	0.642133	7.3144e-72	0.472175	3.22187e-05	0.36615	1.89549e-18	37.8084	716.563	3.0369	47.707	42.4144	805.162
DUSP5P1	chr1	228650241	228651379	+	ENSG00000183929	Different chr	Yes	No	0.641814	9.03413e-72	0.378001	0.00115388	0.408717	5.34378e-23	37.8084	33.0833	3.0369	3.10174	42.4144	37.0548
RP11-848P1.3	chr17	30964935	30965500	-	ENSG00000265743	Different chr	Yes	Yes	0.64149	1.11892e-71	0.236637	0.0469376	0.339673	6.09925e-16	37.8084	104.839	3.0369	22.6199	42.4144	115.73
NDC80	chr18	2571511	2616635	+	ENSG00000080986	Different chr	Yes	No	0.641044	1.50215e-71	0.498015	9.90621e-06	0.351189	5.29228e-17	37.8084	246.296	3.0369	66.9578	42.4144	270.052
CXorf65	chrX	71103889	71106788	-	ENSG00000204165	Different chr	Yes	No	0.640999	1.54738e-71	0.325676	0.00558029	0.546066	5.49255e-43	37.8084	21.9379	3.0369	3.14627	42.4144	24.4271
TCERG1	chr5	146447311	146511961	+	ENSG00000113649	Different chr	Yes	No	0.640894	1.65842e-71	0.268998	0.0233064	0.536753	2.52019e-41	37.8084	2518.46	3.0369	1398.24	42.4144	2666.85
AURKB	chr17	8204733	8210600	-	ENSG00000178999	Different chr	Yes	No	0.640794	1.77238e-71	0.441258	0.00011727	0.37169	5.2805e-19	37.8084	175.359	3.0369	31.9886	42.4144	194.35
C5orf58	chr5	170232447	170252575	+	ENSG00000234511	Different chr	Yes	Yes	0.640554	2.07615e-71	0.21814	0.0676205	0.476064	1.13741e-31	37.8084	29.7149	3.0369	5.28328	42.4144	32.9512
ACAP1	chr17	7336529	7351478	+	ENSG00000072818	Different chr	Yes	No	0.64051	2.1365e-71	0.243392	0.0408231	0.503893	7.3918e-36	37.8084	917.598	3.0369	280.364	42.4144	1002.01
PLAC8L1	chr5	146084386	146104369	-	ENSG00000173261	Different chr	Yes	No	0.639455	4.27551e-71	0.127975	0.287521	0.548365	2.09618e-43	37.8084	19.424	3.0369	4.28884	42.4144	21.4288
INTS6L	chrX	135520659	135582510	+	ENSG00000165359	Different chr	Yes	No	0.639229	4.956e-71	0.415245	0.000317177	0.4638	6.06273e-30	37.8084	706.845	3.0369	229.041	42.4144	770.136
LINC00342	chr2	95807118	95816215	-	ENSG00000232931	Different chr	Yes	Yes	0.638771	6.69202e-71	0.245975	0.0386667	0.517061	5.61499e-38	37.8084	419.482	3.0369	91.6098	42.4144	462.913
MICALL2	chr7	1428465	1459502	-	ENSG00000164877	Different chr	Yes	No	0.638508	7.94708e-71	0.373365	0.0013412	0.474924	1.65751e-31	37.8084	1536.93	3.0369	409.604	42.4144	1686.26
CTB-89H12.4	chr5	149494314	149504670	-	ENSG00000230551	Different chr	Yes	Yes	0.638029	1.08647e-70	0.324869	0.0057061	0.514838	1.29923e-37	37.8084	1307.55	3.0369	422.373	42.4144	1424.8
PCED1B-AS1	chr12	47205898	47216456	-	ENSG00000247774	Different chr	Yes	Yes	0.638005	1.10358e-70	0.266599	0.0246162	0.362715	4.13488e-18	37.8084	503.185	3.0369	87.9227	42.4144	558.192
PSMB8-AS1	chr6	32844086	32846495	+	ENSG00000204261	Different chr	Yes	Yes	0.637681	1.36356e-70	0.19697	0.0996791	0.386084	1.69677e-20	37.8084	940.974	3.0369	365.87	42.4144	1017.15
RNU1-106P	chr8	127999131	127999294	+	ENSG00000207110	Different chr	Yes	No	0.63738	1.65886e-70	0.257916	0.0298899	0.368084	1.21657e-18	37.8084	12.7069	3.0369	1.8157	42.4144	14.1495
JAKMIP1	chr4	6026199	6200591	-	ENSG00000152969	Different chr	Yes	No	0.637009	2.11165e-70	0.317285	0.007016	0.427309	3.34745e-25	37.8084	107.371	3.0369	11.1683	42.4144	120.115
TMEM155	chr4	121758933	121765427	-	ENSG00000164112	Different chr	Yes	No	0.636977	2.15641e-70	0.515392	4.23976e-06	0.314722	8.67002e-14	37.8084	98.2499	3.0369	4.21625	42.4144	110.706
MAP4K1	chr19	38587641	38618882	-	ENSG00000104814	Different chr	Yes	No	0.636704	2.57497e-70	0.366712	0.00165815	0.432283	8.16003e-26	37.8084	563.038	3.0369	120.555	42.4144	621.651
AJ003147.11	chr16	3273609	3275807	+	ENSG00000279330	Different chr	Yes	No	0.636377	3.18252e-70	0.0851601	0.480114	0.517332	5.06629e-38	37.8084	24.8358	3.0369	4.7062	42.4144	27.5022
ATG16L2	chr11	72814308	72843674	+	ENSG00000168010	Different chr	Yes	No	0.636032	3.97991e-70	0.271486	0.0220114	0.478923	4.39881e-32	37.8084	1511.18	3.0369	340.834	42.4144	1666.21
NBPF8	chr1	120436353	120467739	+	ENSG00000270231	Different chr	Yes	No	0.635834	4.52419e-70	0.458987	5.67604e-05	0.434456	4.37086e-26	37.8084	348.695	3.0369	81.3518	42.4144	384.108
SNORA51	chr4	168471409	168471539	+	ENSG00000207171	Different chr	Yes	No	0.635678	5.0056e-70	0.10114	0.40133	0.523191	5.37725e-39	37.8084	15.7657	3.0369	2.60242	42.4144	17.5093
SNORA51	chr20	2655067	2655198	+	ENSG00000271798	Different chr	Yes	No	0.635678	5.0056e-70	0.10114	0.40133	0.523191	5.37725e-39	37.8084	15.7657	3.0369	2.60242	42.4144	17.5093
SNORA51	chr4	176098163	176098285	+	ENSG00000201516	Different chr	Yes	No	0.635678	5.0056e-70	0.10114	0.40133	0.523191	5.37725e-39	37.8084	15.7657	3.0369	2.60242	42.4144	17.5093
SNORA51	chr8	59137372	59137502	-	ENSG00000206853	Different chr	Yes	No	0.635678	5.0056e-70	0.10114	0.40133	0.523191	5.37725e-39	37.8084	15.7657	3.0369	2.60242	42.4144	17.5093
SNORA51	chr4	40082983	40083106	+	ENSG00000201863	Different chr	Yes	No	0.635678	5.0056e-70	0.10114	0.40133	0.523191	5.37725e-39	37.8084	15.7657	3.0369	2.60242	42.4144	17.5093
SNORA51	chr1	228652436	228652560	+	ENSG00000206878	Different chr	Yes	No	0.635678	5.0056e-70	0.10114	0.40133	0.523191	5.37725e-39	37.8084	15.7657	3.0369	2.60242	42.4144	17.5093
SNORA51	chr2	10296047	10296180	-	ENSG00000206898	Different chr	Yes	No	0.635678	5.0056e-70	0.10114	0.40133	0.523191	5.37725e-39	37.8084	15.7657	3.0369	2.60242	42.4144	17.5093
SNORA51	chr2	169727872	169728003	+	ENSG00000206961	Different chr	Yes	No	0.635678	5.0056e-70	0.10114	0.40133	0.523191	5.37725e-39	37.8084	15.7657	3.0369	2.60242	42.4144	17.5093
SNORA51	chr1	92846059	92846182	+	ENSG00000207022	Different chr	Yes	No	0.635678	5.0056e-70	0.10114	0.40133	0.523191	5.37725e-39	37.8084	15.7657	3.0369	2.60242	42.4144	17.5093
SNORA51	chr21	40513144	40513279	+	ENSG00000207147	Different chr	Yes	No	0.635678	5.0056e-70	0.10114	0.40133	0.523191	5.37725e-39	37.8084	15.7657	3.0369	2.60242	42.4144	17.5093
SNORA51	chr5	110684794	110684927	-	ENSG00000207177	Different chr	Yes	No	0.635678	5.0056e-70	0.10114	0.40133	0.523191	5.37725e-39	37.8084	15.7657	3.0369	2.60242	42.4144	17.5093
SNORA51	chr7	138187998	138188129	-	ENSG00000201465	Different chr	Yes	No	0.635678	5.0056e-70	0.10114	0.40133	0.523191	5.37725e-39	37.8084	15.7657	3.0369	2.60242	42.4144	17.5093
SNORA51	chr7	37419628	37419767	+	ENSG00000200113	Different chr	Yes	No	0.635678	5.0056e-70	0.10114	0.40133	0.523191	5.37725e-39	37.8084	15.7657	3.0369	2.60242	42.4144	17.5093
E2F2	chr1	23506430	23531220	-	ENSG00000007968	Different chr	Yes	No	0.635584	5.32039e-70	0.416292	0.000305194	0.326343	9.1205e-15	37.8084	116.638	3.0369	26.3881	42.4144	128.592
DEF6	chr6	35297852	35321771	+	ENSG00000023892	Different chr	Yes	No	0.635175	6.92841e-70	0.463854	4.618e-05	0.388261	9.93967e-21	37.8084	769.967	3.0369	178.593	42.4144	848.302
TYMP	chr22	50525752	50530056	-	ENSG00000025708	Different chr	Yes	No	0.635099	7.28046e-70	0.284001	0.016386	0.32991	4.47941e-15	37.8084	5790.39	3.0369	845.311	42.4144	6445.43
CNIH2	chr11	66278190	66285301	+	ENSG00000174871	Different chr	Yes	No	0.63466	9.66099e-70	0.397579	0.000596302	0.498591	4.97176e-35	37.8084	32.121	3.0369	9.94026	42.4144	35.0592
TMC8	chr17	78130770	78142968	+	ENSG00000167895	Different chr	Yes	No	0.634575	1.02054e-69	0.416349	0.000304557	0.383936	2.86533e-20	37.8084	1069.32	3.0369	209.68	42.4144	1183.19
CD72	chr9	35609533	35646810	-	ENSG00000137101	Downstream 13488.436 kbp(s)	Yes	No	0.634342	1.18553e-69	0.293223	0.0130759	0.416499	6.64468e-24	37.8084	420.58	3.0369	72.2077	42.4144	466.726
ZNF83	chr19	52594060	52690496	-	ENSG00000167766	Different chr	Yes	No	0.634245	1.26218e-69	0.192597	0.107583	0.53961	7.89209e-42	37.8084	4295.34	3.0369	1685.21	42.4144	4641.09
AC133644.2	chr2	87439523	87459044	-	ENSG00000280721	Different chr	Yes	No	0.633825	1.65365e-69	0.253589	0.0328536	0.366871	1.60722e-18	37.8084	59.8476	3.0369	8.22754	42.4144	66.6853
LILRB1	chr19	54617158	54637528	+	ENSG00000104972	Different chr	Yes	No	0.633748	1.73765e-69	0.363461	0.00183628	0.249652	4.64522e-09	37.8084	849.593	3.0369	127.375	42.4144	945.26
LINC00944	chr12	126729787	126772411	-	ENSG00000256128	Different chr	Yes	Yes	0.633521	2.00946e-69	0.288942	0.0145325	0.419406	3.00658e-24	37.8084	109.963	3.0369	9.40487	42.4144	123.284
CDC45	chr22	19479459	19520612	+	ENSG00000093009	Different chr	Yes	No	0.633199	2.4711e-69	0.483253	1.966e-05	0.304207	6.1213e-13	37.8084	147.306	3.0369	34.5779	42.4144	162.238
HSPA7	chr1	161606291	161608217	+	ENSG00000225217	Different chr	Yes	No	0.633142	2.563e-69	0.281558	0.017375	0.405092	1.38579e-22	37.8084	443.33	3.0369	33.842	42.4144	497.572
RP4-742C19.12	chr22	39091586	39092855	+	ENSG00000225720	Different chr	Yes	Yes	0.633068	2.68672e-69	0.182981	0.126664	0.449993	4.41172e-28	37.8084	14.9559	3.0369	2.23701	42.4144	16.6407
PYHIN1	chr1	158930796	158977054	+	ENSG00000163564	Different chr	Yes	No	0.632422	4.06297e-69	0.252702	0.0334909	0.403673	2.00552e-22	37.8084	247.678	3.0369	36.7291	42.4144	275.621
HJURP	chr2	233833416	233854566	-	ENSG00000123485	Different chr	Yes	No	0.632314	4.35237e-69	0.500376	8.85147e-06	0.342534	3.35447e-16	37.8084	208.768	3.0369	39.4925	42.4144	231.19
MELK	chr9	36572862	36677683	+	ENSG00000165304	Downstream 14451.765 kbp(s)	Yes	No	0.632261	4.5027e-69	0.440943	0.000118747	0.312505	1.31788e-13	37.8084	214.156	3.0369	46.7632	42.4144	236.329
CTD-2026K11.6	chr15	75678548	75680752	+	ENSG00000203392	Different chr	Yes	No	0.632252	4.52983e-69	0.264613	0.0257474	0.429994	1.56708e-25	37.8084	139.004	3.0369	14.3905	42.4144	155.511
MITD1	chr2	99161427	99181058	-	ENSG00000158411	Different chr	Yes	No	0.632009	5.28909e-69	0.190763	0.11104	0.502018	1.45591e-35	37.8084	944.749	3.0369	531.815	42.4144	999.447
MTCP1	chrX	155061622	155147937	-	ENSG00000214827	Different chr	Yes	No	0.631965	5.43951e-69	0.22787	0.0559771	0.323129	1.71708e-14	37.8084	493.179	3.0369	58.9357	42.4144	550.7
FCGR2C	chr1	161581339	161605662	+	ENSG00000244682	Different chr	Yes	No	0.631463	7.4906e-69	0.26765	0.0240351	0.400545	4.50268e-22	37.8084	332.353	3.0369	34.9992	42.4144	371.742
LINC00861	chr8	125922308	125951249	-	ENSG00000245164	Different chr	Yes	Yes	0.630165	1.70979e-68	0.341668	0.00354381	0.411489	2.55886e-23	37.8084	208.052	3.0369	31.4099	42.4144	231.45
AC084117.3	chr11	18405609	18406731	+	ENSG00000256006	Different chr	Yes	Yes	0.630148	1.72794e-68	0.192001	0.108697	0.51844	3.32648e-38	37.8084	31.6634	3.0369	4.73927	42.4144	35.2298
MS4A14	chr11	60378530	60417756	+	ENSG00000166928	Different chr	Yes	No	0.62999	1.91019e-68	0.228017	0.0558145	0.4041	1.7946e-22	37.8084	229.229	3.0369	28.9605	42.4144	255.757
STAT4	chr2	191029576	191151596	-	ENSG00000138378	Different chr	Yes	No	0.629809	2.14148e-68	0.339185	0.00380854	0.407693	7.0025e-23	37.8084	323.716	3.0369	97.1604	42.4144	353.727
CA9	chr9	35673856	35681159	+	ENSG00000107159	Downstream 13552.759 kbp(s)	Yes	No	0.629547	2.52792e-68	0.48678	1.67381e-05	0.168954	8.46871e-05	37.8084	11739.2	3.0369	228.862	42.4144	13263.9
LINC00426	chr13	30340270	30377145	-	ENSG00000238121	Different chr	Yes	Yes	0.629488	2.62383e-68	0.323965	0.00584997	0.484198	7.44007e-33	37.8084	82.7517	3.0369	16.244	42.4144	91.5615
HLA-F-AS1	chr6	29726601	29749049	-	ENSG00000214922	Different chr	Yes	Yes	0.629253	3.04459e-68	0.176142	0.141733	0.341627	4.05672e-16	37.8084	246.522	3.0369	81.4347	42.4144	268.39
FMNL1	chr17	45221444	45247320	+	ENSG00000184922	Different chr	Yes	No	0.629225	3.09815e-68	0.379061	0.00111451	0.350363	6.32772e-17	37.8084	1949.06	3.0369	461.44	42.4144	2146.12
AC130469.1	chr19	8575079	8576170	-	ENSG00000279396	Different chr	Yes	No	0.628348	5.38881e-68	0.290784	0.0138896	0.475161	1.53274e-31	37.8084	23.6351	3.0369	2.86841	42.4144	26.3859
AC008079.10	chr22	18110759	18131154	-	ENSG00000280007	Different chr	Yes	No	0.627815	7.53201e-68	0.124951	0.299157	0.490769	7.78642e-34	37.8084	79.9905	3.0369	19.5166	42.4144	88.001
RP11-455F5.5	chr16	30183505	30184957	-	ENSG00000261416	Different chr	Yes	Yes	0.62765	8.35709e-68	0.43426	0.000154485	0.44805	7.94071e-28	37.8084	18.3304	3.0369	3.28682	42.4144	20.3231
PSTPIP1	chr15	76993359	77037332	+	ENSG00000140368	Different chr	Yes	No	0.627536	8.97794e-68	0.290563	0.0139652	0.40682	8.8111e-23	37.8084	432.285	3.0369	71.1631	42.4144	480.12
YEATS2-AS1	chr3	183806457	183810783	-	ENSG00000233885	Different chr	Yes	Yes	0.626509	1.70889e-67	0.133456	0.2672	0.49989	3.12631e-35	37.8084	75.6257	3.0369	16.3573	42.4144	83.4765
DPP9	chr19	4675224	4724673	-	ENSG00000142002	Different chr	Yes	No	0.62617	2.11268e-67	0.106891	0.374953	0.416327	6.96162e-24	37.8084	4874.86	3.0369	1974.12	42.4144	5259.1
SH3GL1P1	chr17	32039974	32042828	+	ENSG00000266777	Different chr	Yes	No	0.625744	2.75564e-67	0.190717	0.111128	0.462112	1.03468e-29	37.8084	45.7847	3.0369	10.2461	42.4144	50.4923
AC006129.2	chr19	41545192	41555462	+	ENSG00000268027	Different chr	Yes	Yes	0.625561	3.08859e-67	0.283245	0.0166868	0.473741	2.44562e-31	37.8084	67.549	3.0369	17.2109	42.4144	74.217
TBX19	chr1	168281040	168314426	+	ENSG00000143178	Different chr	Yes	No	0.625329	3.56966e-67	0.216404	0.0698885	0.477341	7.44885e-32	37.8084	285.599	3.0369	104.862	42.4144	309.54
EME1	chr17	50373220	50381483	+	ENSG00000154920	Different chr	Yes	No	0.625137	4.02207e-67	0.512139	4.98756e-06	0.375575	2.12351e-19	37.8084	87.2489	3.0369	23.368	42.4144	95.7108
FAM193B	chr5	177519788	177554541	-	ENSG00000146067	Different chr	Yes	No	0.624945	4.53339e-67	0.14083	0.241421	0.495509	1.48266e-34	37.8084	2583.51	3.0369	670.591	42.4144	2836.9
CASP4	chr11	104942866	104969436	-	ENSG00000196954	Different chr	Yes	No	0.624584	5.67165e-67	0.3762	0.00122364	0.382439	4.11874e-20	37.8084	3262.39	3.0369	1472.32	42.4144	3499.51
RP11-536K7.3	chr10	5934270	5945900	-	ENSG00000232807	Different chr	Yes	Yes	0.62436	6.51744e-67	0.373254	0.00134601	0.371643	5.33885e-19	37.8084	187.463	3.0369	44.3224	42.4144	206.424
TICRR	chr15	89575482	89631056	+	ENSG00000140534	Different chr	Yes	No	0.623562	1.06909e-66	0.628579	4.37983e-09	0.385199	2.10668e-20	37.8084	110.083	3.0369	31.9038	42.4144	120.439
POU5F1P3	chr12	8133772	8134849	-	ENSG00000235602	Different chr	Yes	No	0.62345	1.14539e-66	0.180918	0.131076	0.501608	1.68757e-35	37.8084	19.4306	3.0369	4.47746	42.4144	21.4113
SLC17A9	chr20	62952647	62969585	+	ENSG00000101194	Different chr	Yes	No	0.623022	1.49228e-66	0.413013	0.000344179	0.442105	4.68703e-27	37.8084	600.21	3.0369	66.8663	42.4144	670.858
CRYGS	chr3	186538441	186546702	-	ENSG00000213139	Different chr	Yes	No	0.623018	1.49632e-66	0.274432	0.0205574	0.521206	1.15544e-38	37.8084	174.606	3.0369	38.9593	42.4144	192.575
SAMD3	chr6	130144315	130365425	-	ENSG00000164483	Different chr	Yes	No	0.622885	1.62444e-66	0.268569	0.0235363	0.394171	2.27948e-21	37.8084	152.481	3.0369	34.7471	42.4144	168.077
LINC00528	chr22	17777322	17779481	+	ENSG00000269220	Different chr	Yes	Yes	0.622518	2.0367e-66	0.327107	0.00536315	0.402959	2.41402e-22	37.8084	44.8593	3.0369	10.8802	42.4144	49.3603
PKMYT1	chr16	2968024	2980539	-	ENSG00000127564	Different chr	Yes	No	0.622069	2.68648e-66	0.451539	7.73664e-05	0.305322	4.99418e-13	37.8084	139.795	3.0369	26.5687	42.4144	154.793
DLEU2	chr13	49982552	50125720	-	ENSG00000231607	Different chr	Yes	Yes	0.621977	2.84296e-66	0.344232	0.0032877	0.458871	2.86504e-29	37.8084	200.211	3.0369	89.7703	42.4144	214.84
SMG1P7	chr16	70219574	70246610	-	ENSG00000261556	Different chr	Yes	No	0.621643	3.49112e-66	0.187444	0.11751	0.550388	8.92959e-44	37.8084	110.939	3.0369	31.5518	42.4144	121.454
RP4-671O14.7	chr22	44210442	44229512	-	ENSG00000280011	Different chr	Yes	No	0.621451	3.92705e-66	0.35575	0.00232938	0.46804	1.5615e-30	37.8084	19.2018	3.0369	2.86745	42.4144	21.3655
SLA2	chr20	36612318	36646216	-	ENSG00000101082	Different chr	Yes	No	0.62138	4.10262e-66	0.308047	0.00896302	0.355805	1.93049e-17	37.8084	302.796	3.0369	46.1988	42.4144	336.786
NUF2	chr1	163266576	163355764	+	ENSG00000143228	Different chr	Yes	No	0.62103	5.08591e-66	0.460828	5.25193e-05	0.412971	1.72144e-23	37.8084	132.932	3.0369	38.1535	42.4144	145.487
DONSON	chr21	33559542	33588708	-	ENSG00000159147	Different chr	Yes	No	0.620774	5.95095e-66	0.458447	5.80627e-05	0.534021	7.57038e-41	37.8084	500.664	3.0369	273.609	42.4144	530.74
AC159540.1	chr2	97416165	97433527	-	ENSG00000230606	Different chr	Yes	Yes	0.62051	6.99575e-66	0.231299	0.0522861	0.498182	5.75151e-35	37.8084	25.5566	3.0369	5.16442	42.4144	28.2578
JAK3	chr19	17824780	17848071	-	ENSG00000105639	Different chr	Yes	No	0.620204	8.4352e-66	0.357696	0.00219487	0.396505	1.26399e-21	37.8084	1776.33	3.0369	366.658	42.4144	1963.06
LILRB3	chr19	54216278	54223506	-	ENSG00000204577	Different chr	Yes	No	0.620107	8.94838e-66	0.297228	0.011829	0.357216	1.4134e-17	37.8084	206.867	3.0369	42.9047	42.4144	228.585
CCDC84	chr11	118998142	119015791	+	ENSG00000186166	Different chr	Yes	No	0.62009	9.04019e-66	0.133488	0.267085	0.541879	3.11413e-42	37.8084	875.782	3.0369	288.037	42.4144	953.637
ANKLE1	chr19	17281645	17287646	+	ENSG00000160117	Different chr	Yes	No	0.619693	1.15209e-65	0.454999	6.70577e-05	0.503625	8.14846e-36	37.8084	33.2728	3.0369	9.76322	42.4144	36.387
AHSA2	chr2	61177418	61191203	+	ENSG00000173209	Different chr	Yes	No	0.619653	1.1805e-65	0.264828	0.0256226	0.512254	3.41736e-37	37.8084	2559.21	3.0369	666.439	42.4144	2809.93
GPR19	chr12	12660891	12696207	-	ENSG00000183150	Different chr	Yes	No	0.619516	1.2837e-65	0.393373	0.000689519	0.408175	6.16718e-23	37.8084	32.2729	3.0369	8.3844	42.4144	35.4372
ZNF26	chr12	132986365	133032952	+	ENSG00000198393	Different chr	Yes	No	0.619513	1.28597e-65	0.265056	0.0254912	0.555767	8.96638e-45	37.8084	908.668	3.0369	489.25	42.4144	964.225
RP11-365O16.6	chr1	224219613	224228043	+	ENSG00000237101	Different chr	Yes	Yes	0.619504	1.29329e-65	0.112155	0.35175	0.446867	1.13362e-27	37.8084	24.5311	3.0369	5.49532	42.4144	27.0526
ITGB2-AS1	chr21	44921051	44929678	+	ENSG00000227039	Different chr	Yes	Yes	0.619361	1.41117e-65	0.393445	0.000687817	0.444386	2.38124e-27	37.8084	208.775	3.0369	32.5588	42.4144	232.118
LINC00487	chr2	6728177	6770311	-	ENSG00000205837	Different chr	Yes	Yes	0.619351	1.41989e-65	0.135143	0.261146	0.389677	7.00394e-21	37.8084	21.0905	3.0369	2.48538	42.4144	23.555
HCG27	chr6	31197760	31203968	+	ENSG00000206344	Different chr	Yes	Yes	0.619344	1.42569e-65	0.272054	0.0217243	0.4542	1.21984e-28	37.8084	184.908	3.0369	29.226	42.4144	205.53
SH2D2A	chr1	156806243	156816862	-	ENSG00000027869	Different chr	Yes	No	0.619164	1.59136e-65	0.411244	0.000367051	0.422826	1.17098e-24	37.8084	341.418	3.0369	58.4515	42.4144	378.901
NCAPG	chr4	17810902	17844862	+	ENSG00000109805	Different chr	Yes	No	0.618893	1.87605e-65	0.469782	3.57671e-05	0.331737	3.10117e-15	37.8084	241.242	3.0369	62.1637	42.4144	264.964
ZNF692	chr1	248850006	248859144	-	ENSG00000171163	Different chr	Yes	No	0.618891	1.87808e-65	0.121294	0.313636	0.516769	6.26935e-38	37.8084	1109.73	3.0369	346.127	42.4144	1210.88
NUP85	chr17	75205659	75235758	+	ENSG00000125450	Different chr	Yes	No	0.618302	2.68723e-65	0.346359	0.00308803	0.446675	1.20101e-27	37.8084	1521.77	3.0369	923.754	42.4144	1600.98
ATG12	chr5	115828200	115841858	-	ENSG00000145782	Different chr	Yes	No	0.618299	2.692e-65	0.504072	7.40835e-06	0.32801	6.54991e-15	37.8084	2403.32	3.0369	1277.89	42.4144	2552.4
CXCR4	chr2	136114349	136118165	-	ENSG00000121966	Different chr	Yes	No	0.618259	2.75913e-65	0.310768	0.00834563	0.23428	4.06804e-08	37.8084	10963.1	3.0369	1799.15	42.4144	12176.9
FANCA	chr16	89737549	89816657	-	ENSG00000187741	Different chr	Yes	No	0.618242	2.78784e-65	0.35892	0.00211388	0.424523	7.30639e-25	37.8084	335.125	3.0369	117.409	42.4144	363.965
TMEM74B	chr20	1180561	1185415	-	ENSG00000125895	Different chr	Yes	No	0.618137	2.97023e-65	0.339317	0.00379401	0.277302	6.42194e-11	37.8084	338.063	3.0369	29.6081	42.4144	378.922
NUSAP1	chr15	41332694	41381050	+	ENSG00000137804	Different chr	Yes	No	0.618123	2.99495e-65	0.471597	3.30447e-05	0.287465	1.17337e-11	37.8084	1080.24	3.0369	274.401	42.4144	1186.98
LUCAT1	chr5	91303029	91314402	-	ENSG00000248323	Different chr	Yes	Yes	0.61809	3.0564e-65	0.381846	0.00101679	0.374352	2.83259e-19	37.8084	219.103	3.0369	6.97162	42.4144	247.202
LA16c-390H2.4	chr16	3542739	3545785	+	ENSG00000262312	Different chr	Yes	Yes	0.617809	3.62312e-65	0.241298	0.0426438	0.487548	2.36921e-33	37.8084	24.4912	3.0369	4.55779	42.4144	27.1317
TREML1	chr6	41149342	41154337	-	ENSG00000161911	Different chr	Yes	No	0.617636	4.02415e-65	0.24023	0.043598	0.38802	1.05487e-20	37.8084	36.5511	3.0369	6.2172	42.4144	40.5692
RP11-837J7.4	chr12	109948389	109949029	+	ENSG00000277299	Different chr	Yes	No	0.617419	4.58954e-65	0.231049	0.0525484	0.527752	9.09766e-40	37.8084	19.5987	3.0369	4.07949	42.4144	21.6544
DARS-AS1	chr2	135985176	136022593	+	ENSG00000231890	Different chr	Yes	Yes	0.617227	5.15587e-65	0.228331	0.0554687	0.266204	3.80034e-10	37.8084	344.215	3.0369	44.9868	42.4144	383.851
HSD17B3	chr9	96235306	96302152	-	ENSG00000130948	Downstream 74114.209 kbp(s)	Yes	No	0.617094	5.58648e-65	0.103154	0.391972	0.53379	8.30399e-41	37.8084	79.1581	3.0369	11.8202	42.4144	88.0778
CCDC18	chr1	93179919	93278730	+	ENSG00000122483	Different chr	Yes	No	0.616976	5.99833e-65	0.431876	0.000169458	0.546469	4.64213e-43	37.8084	188.064	3.0369	85.0051	42.4144	201.715
CSF3R	chr1	36466043	36483278	-	ENSG00000119535	Different chr	Yes	No	0.616847	6.48705e-65	0.35881	0.00212104	0.314504	9.03638e-14	37.8084	1083.3	3.0369	182.87	42.4144	1202.58
GPC2	chr7	100169606	100177372	-	ENSG00000213420	Different chr	Yes	No	0.616627	7.40588e-65	0.434082	0.000155559	0.494054	2.47345e-34	37.8084	33.5111	3.0369	10.1048	42.4144	36.6115
PRR7-AS1	chr5	177438503	177447699	-	ENSG00000246334	Different chr	Yes	Yes	0.616519	7.90842e-65	0.258429	0.0295537	0.416571	6.51538e-24	37.8084	33.6905	3.0369	4.81626	42.4144	37.5153
RP11-521I2.3	chr8	100913247	100914388	-	ENSG00000260368	Different chr	Yes	Yes	0.616212	9.51695e-65	0.144508	0.229227	0.55988	1.5028e-45	37.8084	13.4721	3.0369	3.90812	42.4144	14.739
CENPA	chr2	26764289	26801067	+	ENSG00000115163	Different chr	Yes	No	0.616109	1.0121e-64	0.459595	5.53255e-05	0.355133	2.23794e-17	37.8084	74.5492	3.0369	16.0761	42.4144	82.2947
SNRPA1	chr15	101281510	101295282	-	ENSG00000131876	Different chr	Yes	No	0.615894	1.1525e-64	0.223207	0.0613353	0.521699	9.55907e-39	37.8084	1120.01	3.0369	730.401	42.4144	1171.62
OR2A4	chr6	131700469	131701401	-	ENSG00000180658	Different chr	Yes	No	0.615106	1.8504e-64	0.305904	0.00947678	0.366933	1.58453e-18	37.8084	66.6309	3.0369	1.65219	42.4144	75.2381
ZNF276	chr16	89720400	89740903	+	ENSG00000158805	Different chr	Yes	No	0.614863	2.14065e-64	0.0838366	0.486989	0.526351	1.57504e-39	37.8084	994.534	3.0369	439.029	42.4144	1068.12
RP11-23J18.1	chr12	47135498	47138370	-	ENSG00000258352	Different chr	Yes	No	0.61484	2.17102e-64	0.250986	0.0347526	0.401245	3.76062e-22	37.8084	29.2853	3.0369	6.62025	42.4144	32.2876
LINC00158	chr21	25385820	25431701	-	ENSG00000185433	Different chr	Yes	Yes	0.614755	2.28381e-64	0.207539	0.0824435	0.479562	3.55255e-32	37.8084	18.4783	3.0369	1.95436	42.4144	20.6671
AC005154.6	chr7	30516309	30594809	-	ENSG00000196295	Different chr	Yes	Yes	0.614693	2.37004e-64	0.163103	0.17413	0.528986	5.59982e-40	37.8084	1386.08	3.0369	486.061	42.4144	1505.29
HLA-F	chr6	29722775	29738528	+	ENSG00000204642	Different chr	Yes	No	0.614657	2.42168e-64	0.254914	0.0319212	0.290759	6.66321e-12	37.8084	8464.27	3.0369	1731.24	42.4144	9356.15
AC005387.2	chr19	18532908	18536188	+	ENSG00000269191	Different chr	Yes	Yes	0.614609	2.49324e-64	0.236947	0.0466415	0.518585	3.1468e-38	37.8084	11.7943	3.0369	2.97186	42.4144	12.9629
MYO1F	chr19	8520790	8577577	-	ENSG00000142347	Different chr	Yes	No	0.614589	2.52365e-64	0.322669	0.00606188	0.282925	2.52891e-11	37.8084	2070.15	3.0369	410.241	42.4144	2290.02
GFI1	chr1	92474762	92486876	-	ENSG00000162676	Different chr	Yes	No	0.614543	2.59411e-64	0.458824	5.71501e-05	0.415026	9.90094e-24	37.8084	159.835	3.0369	32.9041	42.4144	176.649
SLC9A5	chr16	67237683	67272190	+	ENSG00000135740	Different chr	Yes	No	0.614533	2.60871e-64	0.423062	0.000237188	0.469398	1.00708e-30	37.8084	112.707	3.0369	37.1505	42.4144	122.715
FGD2	chr6	37005646	37029070	+	ENSG00000146192	Different chr	Yes	No	0.614266	3.062e-64	0.39063	0.00075725	0.31956	3.43594e-14	37.8084	818.67	3.0369	162.151	42.4144	905.634
TNFSF14	chr19	6661253	6670588	-	ENSG00000125735	Different chr	Yes	No	0.613956	3.6842e-64	0.275032	0.0202713	0.398256	8.09506e-22	37.8084	394.793	3.0369	33.2964	42.4144	442.678
RP1-102E24.8	chr12	6393905	6396148	+	ENSG00000256433	Different chr	Yes	Yes	0.613886	3.84201e-64	0.181842	0.129085	0.562312	5.16721e-46	37.8084	74.625	3.0369	21.2115	42.4144	81.7003
LINC01355	chr1	23281309	23286752	-	ENSG00000261326	Different chr	Yes	Yes	0.613809	4.0243e-64	0.24511	0.0393782	0.544782	9.37428e-43	37.8084	311.725	3.0369	79.2182	42.4144	342.524
RP4-647J21.1	chr7	44958999	44960909	-	ENSG00000260997	Different chr	Yes	Yes	0.613182	5.84976e-64	0.318189	0.00684722	0.365229	2.3385e-18	37.8084	92.7403	3.0369	14.0264	42.4144	103.167
DNA2	chr10	68414064	68472121	-	ENSG00000138346	Different chr	Yes	No	0.613156	5.93921e-64	0.368084	0.00158773	0.539321	8.88173e-42	37.8084	214.044	3.0369	84.9802	42.4144	231.14
APOBEC3G	chr22	39040961	39087743	+	ENSG00000239713	Different chr	Yes	No	0.612438	9.10844e-64	0.459833	5.47741e-05	0.355528	2.05183e-17	37.8084	1612.86	3.0369	356.614	42.4144	1779.26
NPIPP1	chr16	15104312	15123498	-	ENSG00000188599	Different chr	Yes	No	0.61204	1.15404e-63	0.127594	0.288969	0.498537	5.06899e-35	37.8084	175.271	3.0369	48.2256	42.4144	192.1
CD40	chr20	46118272	46129863	+	ENSG00000101017	Different chr	Yes	No	0.612034	1.1583e-63	0.409895	0.000385422	0.287658	1.13523e-11	37.8084	2994.14	3.0369	924.466	42.4144	3268.3
IFI44	chr1	78649796	78664078	+	ENSG00000137965	Different chr	Yes	No	0.611739	1.37952e-63	0.422395	0.000243215	0.450411	3.88611e-28	37.8084	1718.35	3.0369	637.585	42.4144	1861.52
ZGRF1	chr4	112539333	112636995	-	ENSG00000138658	Different chr	Yes	No	0.61148	1.60813e-63	0.374321	0.00130046	0.481296	1.98524e-32	37.8084	190.324	3.0369	85.3794	42.4144	204.226
DOC2A	chr16	30005509	30023270	-	ENSG00000149927	Different chr	Yes	No	0.611204	1.8945e-63	0.146916	0.221478	0.341604	4.07687e-16	37.8084	1750.17	3.0369	29.7546	42.4144	1978.07
ATAD5	chr17	30831970	30895869	+	ENSG00000176208	Different chr	Yes	No	0.611183	1.91803e-63	0.340869	0.00362716	0.47621	1.08397e-31	37.8084	231.097	3.0369	104.954	42.4144	247.806
C11orf21	chr11	2295645	2303049	-	ENSG00000110665	Different chr	Yes	No	0.611029	2.10078e-63	0.315873	0.00728725	0.387515	1.19456e-20	37.8084	126.898	3.0369	23.6319	42.4144	140.577
POLQ	chr3	121431427	121546641	-	ENSG00000051341	Different chr	Yes	No	0.611	2.13651e-63	0.527814	2.2447e-06	0.366775	1.64272e-18	37.8084	105.773	3.0369	27.236	42.4144	116.177
MCM10	chr10	13161554	13211104	+	ENSG00000065328	Different chr	Yes	No	0.610778	2.43654e-63	0.504753	7.16765e-06	0.236507	2.99779e-08	37.8084	114.81	3.0369	27.6812	42.4144	126.351
TAF1D	chr11	93729948	93784391	-	ENSG00000166012	Different chr	Yes	No	0.610569	2.75695e-63	0.387645	0.000837792	0.331093	3.53126e-15	37.8084	3426.31	3.0369	1325.13	42.4144	3704.64
LINC01480	chr19	41535183	41536904	+	ENSG00000270164	Different chr	Yes	Yes	0.6105	2.87246e-63	0.357024	0.00224049	0.422133	1.4188e-24	37.8084	60.8116	3.0369	11.2653	42.4144	67.3746
BATF	chr14	75522425	75547015	+	ENSG00000156127	Different chr	Yes	No	0.610229	3.36976e-63	0.397995	0.000587735	0.351474	4.97514e-17	37.8084	199.066	3.0369	28.3746	42.4144	221.676
SAP30	chr4	173369969	173377532	+	ENSG00000164105	Different chr	Yes	No	0.610178	3.47252e-63	0.511394	5.1752e-06	0.210332	8.95803e-07	37.8084	1008.28	3.0369	201.49	42.4144	1115.15
CTD-2201E18.5	chr5	43006733	43007543	-	ENSG00000271788	Different chr	Yes	Yes	0.609367	5.59931e-63	0.0628442	0.60261	0.513587	2.07718e-37	37.8084	13.8045	3.0369	3.08843	42.4144	15.224
C20orf197	chr20	60055925	60072953	+	ENSG00000176659	Different chr	Yes	No	0.609265	5.94411e-63	0.372776	0.00136688	0.382777	3.79558e-20	37.8084	30.5718	3.0369	6.13144	42.4144	33.8092
AC005785.2	chr19	15379076	15381194	+	ENSG00000268189	Different chr	Yes	Yes	0.609242	6.02544e-63	0.0459856	0.703348	0.480495	2.59869e-32	37.8084	62.4519	3.0369	14.6229	42.4144	68.7875
RP11-798M19.6	chr4	173363780	173370446	-	ENSG00000272870	Different chr	Yes	Yes	0.609187	6.22504e-63	0.392837	0.000702301	0.304454	5.85286e-13	37.8084	474.043	3.0369	71.2878	42.4144	527.393
LTB4R2	chr14	24305734	24312053	+	ENSG00000213906	Different chr	Yes	No	0.608684	8.3617e-63	0.432987	0.000162322	0.407554	7.26425e-23	37.8084	131.709	3.0369	32.9452	42.4144	144.791
PIK3R5	chr17	8878911	8965712	-	ENSG00000141506	Different chr	Yes	No	0.60817	1.13009e-62	0.353094	0.00252486	0.219839	2.7361e-07	37.8084	991.633	3.0369	161.062	42.4144	1101.65
RP11-361L15.5	chr16	67006672	67009481	-	ENSG00000280334	Different chr	Yes	No	0.60796	1.27825e-62	0.340905	0.00362339	0.366545	1.73175e-18	37.8084	309.628	3.0369	7.94529	42.4144	349.589
C1orf127	chr1	10946471	10982037	-	ENSG00000175262	Different chr	Yes	No	0.607812	1.39357e-62	0.389895	0.000776411	0.305443	4.88476e-13	37.8084	30.6158	3.0369	4.73746	42.4144	34.0437
CD160	chr1	145719471	145739288	+	ENSG00000117281	Different chr	Yes	No	0.607781	1.41872e-62	0.333258	0.00451274	0.396879	1.14924e-21	37.8084	76.2153	3.0369	23.6449	42.4144	83.1789
MYO1G	chr7	44962662	44979098	-	ENSG00000136286	Different chr	Yes	No	0.607672	1.51255e-62	0.40589	0.000445007	0.298747	1.63825e-12	37.8084	985.411	3.0369	178.221	42.4144	1092.33
CCNL2	chr1	1385711	1399328	-	ENSG00000221978	Different chr	Yes	No	0.607647	1.53447e-62	0.280642	0.0177585	0.538291	1.35085e-41	37.8084	5056.21	3.0369	1603.39	42.4144	5513.58
BTN3A1	chr6	26402237	26415216	+	ENSG00000026950	Different chr	Yes	No	0.607366	1.80832e-62	0.454213	6.9283e-05	0.326305	9.18873e-15	37.8084	4506.86	3.0369	1354.11	42.4144	4924.48
HM13-IT1	chr20	31563166	31564076	+	ENSG00000235313	Different chr	Yes	Yes	0.607282	1.89942e-62	0.248079	0.0369807	0.48825	1.86081e-33	37.8084	25.8432	3.0369	6.69833	42.4144	28.3791
RPA4	chrX	96883908	96885467	+	ENSG00000204086	Different chr	Yes	No	0.606911	2.35858e-62	0.253489	0.0329254	0.496345	1.10344e-34	37.8084	8.40992	3.0369	2.16806	42.4144	9.23674
VMP1	chr17	59707192	59842255	+	ENSG00000062716	Different chr	Yes	No	0.606901	2.37139e-62	0.323353	0.00594916	0.522369	7.38616e-39	37.8084	11899	3.0369	5268.15	42.4144	12777.4
RP11-181E10.3	chr2	111210995	111212476	-	ENSG00000271590	Different chr	Yes	Yes	0.606013	3.97669e-62	0.37809	0.00115051	0.362766	4.08706e-18	37.8084	33.5394	3.0369	3.96339	42.4144	37.4572
FABP6	chr5	160187367	160238735	+	ENSG00000170231	Different chr	Yes	No	0.605824	4.4387e-62	0.37278	0.00136669	0.226774	1.113e-07	37.8084	1247.3	3.0369	28.9718	42.4144	1408.68
CARMIL2	chr16	67644919	67657569	+	ENSG00000159753	Different chr	Yes	No	0.605441	5.54313e-62	0.434934	0.000150474	0.435178	3.54907e-26	37.8084	204.582	3.0369	41.1342	42.4144	226.233
RP5-1028K7.2	chr17	40517026	40527002	+	ENSG00000266088	Different chr	Yes	Yes	0.60499	7.20031e-62	0.326274	0.00548859	0.397129	1.07863e-21	37.8084	57.0593	3.0369	7.31199	42.4144	63.649
MIR142	chr17	58330884	58332508	-	ENSG00000265206	Different chr	Yes	No	0.604787	8.09618e-62	0.446414	9.53501e-05	0.422828	1.17043e-24	37.8084	82.322	3.0369	9.65363	42.4144	91.9479
NEIL3	chr4	177309836	177362943	+	ENSG00000109674	Different chr	Yes	No	0.604346	1.04456e-61	0.482836	2.00346e-05	0.286659	1.34618e-11	37.8084	65.1494	3.0369	11.8516	42.4144	72.2094
RP11-656G20.1	chr8	72202751	72251565	-	ENSG00000250979	Different chr	Yes	No	0.604276	1.08795e-61	0.366078	0.0016916	0.412042	2.20759e-23	37.8084	28.2408	3.0369	3.53015	42.4144	31.514
PLCB2	chr15	40278176	40307935	-	ENSG00000137841	Different chr	Yes	No	0.604222	1.12239e-61	0.33105	0.00480309	0.376607	1.66334e-19	37.8084	1362.15	3.0369	345.659	42.4144	1496.8
CTLA4	chr2	203867786	203873960	+	ENSG00000163599	Different chr	Yes	No	0.604103	1.20221e-61	0.289246	0.0144246	0.450746	3.50961e-28	37.8084	98.2256	3.0369	15.3104	42.4144	109.209
AC000095.11	chr22	19023056	19023550	+	ENSG00000273164	Different chr	Yes	Yes	0.603573	1.63139e-61	0.0449943	0.709455	0.366445	1.77165e-18	37.8084	51.4961	3.0369	5.76233	42.4144	57.5542
APOBEC3D	chr22	39014363	39033276	+	ENSG00000243811	Different chr	Yes	No	0.60339	1.81341e-61	0.448366	8.80887e-05	0.367847	1.28466e-18	37.8084	396.28	3.0369	109.176	42.4144	434.31
SLFN12L	chr17	35464249	35537861	-	ENSG00000205045	Different chr	Yes	No	0.603382	1.82096e-61	0.246382	0.0383359	0.428302	2.53025e-25	37.8084	139.705	3.0369	25.1401	42.4144	154.88
CTC-251D13.1	chr5	151509453	151512769	+	ENSG00000271795	Different chr	Yes	No	0.603254	1.9611e-61	0.286019	0.0156056	0.457006	5.12178e-29	37.8084	31.6126	3.0369	7.78063	42.4144	34.7694
RP13-104F24.2	chr17	64749663	64781707	-	ENSG00000215769	Different chr	Yes	No	0.6032	2.02307e-61	0.192047	0.108612	0.509706	8.80063e-37	37.8084	211.85	3.0369	57.3466	42.4144	232.316
TSPAN32	chr11	2301997	2318200	+	ENSG00000064201	Different chr	Yes	No	0.603023	2.23932e-61	0.15552	0.195296	0.437285	1.92674e-26	37.8084	124.759	3.0369	34.6651	42.4144	136.694
HEATR9	chr17	35854946	35868891	-	ENSG00000270379	Different chr	Yes	No	0.603016	2.24835e-61	-0.00893572	0.941043	0.523706	4.40539e-39	37.8084	13.3776	3.0369	2.31271	42.4144	14.8433
AC156455.1	chr12	122063306	122068616	+	ENSG00000256546	Different chr	Yes	Yes	0.602743	2.63018e-61	0.409315	0.000393564	0.409488	4.35714e-23	37.8084	189.022	3.0369	26.392	42.4144	210.565
HILPDA	chr7	128455849	128458418	+	ENSG00000135245	Different chr	Yes	No	0.602614	2.83159e-61	0.36891	0.00154669	0.179474	2.92287e-05	37.8084	11846.7	3.0369	536.076	42.4144	13345
POU5F1	chr6	31164337	31180731	-	ENSG00000204531	Different chr	Yes	No	0.602393	3.21623e-61	0.24523	0.0392783	0.364209	2.94876e-18	37.8084	1820.18	3.0369	195.222	42.4144	2035.43
EXOSC9	chr4	121801317	121817021	+	ENSG00000123737	Different chr	Yes	No	0.601761	4.61862e-61	0.341497	0.00356152	0.424718	6.91826e-25	37.8084	1207.91	3.0369	852.366	42.4144	1255.01
DDX47	chr12	12813316	12829981	+	ENSG00000213782	Different chr	Yes	No	0.601661	4.8895e-61	0.305351	0.00961365	0.485645	4.54607e-33	37.8084	123.714	3.0369	44.4742	42.4144	134.211
LENG8-AS1	chr19	54444813	54449045	-	ENSG00000226696	Different chr	Yes	Yes	0.601591	5.09089e-61	0.107868	0.370577	0.524777	2.90856e-39	37.8084	213.902	3.0369	77.6104	42.4144	231.956
CD247	chr1	167430640	167518610	-	ENSG00000198821	Different chr	Yes	No	0.60156	5.18215e-61	0.294547	0.0126516	0.297566	2.02122e-12	37.8084	637.277	3.0369	120.332	42.4144	705.753
PCGF3	chr4	705748	770640	+	ENSG00000185619	Different chr	Yes	No	0.601431	5.57759e-61	0.128071	0.287157	0.423038	1.10413e-24	37.8084	2871.7	3.0369	1562.38	42.4144	3045.14
CDC25C	chr5	138285265	138338355	-	ENSG00000158402	Different chr	Yes	No	0.601198	6.37361e-61	0.472481	3.17899e-05	0.287727	1.12202e-11	37.8084	74.1575	3.0369	13.4905	42.4144	82.1936
FANCL	chr2	58159243	58241372	-	ENSG00000115392	Different chr	Yes	No	0.60097	7.2598e-61	0.357883	0.0021823	0.466119	2.89372e-30	37.8084	755.015	3.0369	502.768	42.4144	788.428
PTPN22	chr1	113813811	113871759	-	ENSG00000134242	Different chr	Yes	No	0.600939	7.38678e-61	0.43589	0.000144956	0.378509	1.05837e-19	37.8084	325.954	3.0369	87.2376	42.4144	357.575
NDUFA4L2	chr12	57234903	57240715	-	ENSG00000185633	Different chr	Yes	No	0.600813	7.93853e-61	0.313064	0.00785398	0.16696	0.00010289	37.8084	85132.9	3.0369	2250.8	42.4144	96111.7
CLK4	chr5	178602664	178630615	-	ENSG00000113240	Different chr	Yes	No	0.600672	8.60315e-61	0.1652	0.168582	0.422458	1.2969e-24	37.8084	2180.06	3.0369	846.141	42.4144	2356.76
KB-1208A12.3	chr8	98041726	98044121	+	ENSG00000245970	Different chr	Yes	Yes	0.600634	8.79304e-61	0.316251	0.0072137	0.511126	5.20111e-37	37.8084	143.132	3.0369	54.5728	42.4144	154.862
RP11-1105G2.3	chr12	94277758	94282844	-	ENSG00000258365	Different chr	Yes	Yes	0.600548	9.23662e-61	0.32002	0.00651594	0.534472	6.31734e-41	37.8084	30.5456	3.0369	9.81802	42.4144	33.2913
POLE2	chr14	49643555	49688422	-	ENSG00000100479	Different chr	Yes	No	0.600434	9.85191e-61	0.527401	2.2936e-06	0.383255	3.38053e-20	37.8084	119.784	3.0369	51.4344	42.4144	128.838
ASPM	chr1	197084128	197146694	-	ENSG00000066279	Different chr	Yes	No	0.60043	9.87385e-61	0.419519	0.000270819	0.311904	1.47524e-13	37.8084	371.184	3.0369	87.6102	42.4144	408.747
MS4A4E	chr11	60201253	60243088	-	ENSG00000214787	Different chr	Yes	No	0.600401	1.00438e-60	0.431026	0.000175119	0.369216	9.37286e-19	37.8084	59.5582	3.0369	8.59913	42.4144	66.3084
GNLY	chr2	85685175	85698854	+	ENSG00000115523	Different chr	Yes	No	0.600267	1.08372e-60	0.322463	0.00609609	0.269976	2.09558e-10	37.8084	683.236	3.0369	89.8687	42.4144	761.835
RP4-753P9.3	chrX	129794994	129796963	+	ENSG00000240143	Different chr	Yes	No	0.599963	1.28814e-60	0.282538	0.016972	0.414505	1.13953e-23	37.8084	10.0543	3.0369	2.7113	42.4144	11.027
FKBP11	chr12	48921518	48926474	-	ENSG00000134285	Different chr	Yes	No	0.599804	1.41003e-60	0.406304	0.000438484	0.39051	5.69536e-21	37.8084	1402.76	3.0369	398.001	42.4144	1535.85
MMP25	chr16	3046681	3060726	+	ENSG00000008516	Different chr	Yes	No	0.599631	1.55593e-60	0.256224	0.0310209	0.37105	6.12887e-19	37.8084	164.726	3.0369	40.2371	42.4144	181.216
TNFRSF18	chr1	1203508	1206691	-	ENSG00000186891	Different chr	Yes	No	0.599606	1.57833e-60	0.452873	7.32296e-05	0.361233	5.77266e-18	37.8084	85.683	3.0369	13.4684	42.4144	95.2487
AGER	chr6	32180968	32184324	-	ENSG00000204305	Different chr	Yes	No	0.599566	1.61411e-60	0.377938	0.00115626	0.49182	5.40354e-34	37.8084	343.657	3.0369	90.8268	42.4144	377.147
HPX	chr11	6431049	6442617	-	ENSG00000110169	Different chr	Yes	No	0.59936	1.81484e-60	0.259389	0.0289337	0.529109	5.33551e-40	37.8084	204.995	3.0369	11.2499	42.4144	230.659
IQGAP3	chr1	156525405	156572604	-	ENSG00000183856	Different chr	Yes	No	0.598982	2.24857e-60	0.447602	9.08654e-05	0.315326	7.73204e-14	37.8084	514.462	3.0369	104.333	42.4144	568.789
PHYKPL	chr5	178208497	178232791	-	ENSG00000175309	Different chr	Yes	No	0.5989	2.35611e-60	0.042631	0.724089	0.367009	1.55722e-18	37.8084	4171.63	3.0369	1482.04	42.4144	4527.89
CTD-2521M24.4	chr19	17417031	17418288	-	ENSG00000254503	Different chr	Yes	No	0.598857	2.41413e-60	0.223322	0.0611976	0.454616	1.07316e-28	37.8084	25.7238	3.0369	7.98189	42.4144	28.0739
CTD-3030D20.1	chr19	21276023	21276332	-	ENSG00000268747	Different chr	Yes	No	0.598748	2.56811e-60	0.131052	0.27599	0.483529	9.33821e-33	37.8084	11.059	3.0369	1.72893	42.4144	12.2949
NNMT	chr11	114257787	114313285	+	ENSG00000166741	Different chr	Yes	No	0.598737	2.584e-60	0.434089	0.000155514	0.245666	8.27035e-09	37.8084	41752.3	3.0369	3141.49	42.4144	46866.8
RP11-218F10.3	chr4	163529771	163530697	+	ENSG00000273449	Different chr	Yes	Yes	0.598508	2.94197e-60	0.29042	0.0140144	0.551032	6.79428e-44	37.8084	28.7824	3.0369	8.4113	42.4144	31.4809
CTD-2341M24.1	chr14	85934710	86129778	+	ENSG00000258733	Different chr	Yes	Yes	0.598216	3.46929e-60	0.310339	0.00844052	0.495673	1.39928e-34	37.8084	46.4343	3.0369	16.5131	42.4144	50.3977
CTA-384D8.36	chr22	50523926	50524780	+	ENSG00000272821	Different chr	Yes	Yes	0.59814	3.62174e-60	0.11755	0.328913	0.494584	2.05302e-34	37.8084	305.634	3.0369	95.412	42.4144	333.481
AC107081.5	chr2	61868432	61886082	+	ENSG00000236498	Different chr	Yes	Yes	0.598067	3.77324e-60	0.330476	0.00488125	0.540699	5.05592e-42	37.8084	13.7007	3.0369	4.17978	42.4144	14.9618
MAP3K12	chr12	53479669	53500063	-	ENSG00000139625	Different chr	Yes	No	0.597864	4.23226e-60	0.405741	0.000447384	0.444728	2.15068e-27	37.8084	954.543	3.0369	409.615	42.4144	1026.73
CTD-3092A11.2	chr15	30487963	30490313	+	ENSG00000270055	Different chr	Yes	Yes	0.597585	4.95562e-60	0.0287135	0.812115	0.492441	4.35076e-34	37.8084	269.464	3.0369	84.1332	42.4144	294.013
RP11-308D16.2	chrX	136909395	137021630	+	ENSG00000234062	Different chr	Yes	Yes	0.597399	5.50178e-60	0.228942	0.0548008	0.549936	1.08088e-43	37.8084	143.291	3.0369	59.3018	42.4144	154.416
KLRD1	chr12	10226058	10329600	+	ENSG00000134539	Different chr	Yes	No	0.597316	5.76614e-60	0.297935	0.01162	0.257238	1.50729e-09	37.8084	394.594	3.0369	88.7547	42.4144	435.106
INTS8	chr8	94813311	94881746	+	ENSG00000164941	Different chr	Yes	No	0.597199	6.15766e-60	0.427266	0.000202273	0.368451	1.11806e-18	37.8084	1545.37	3.0369	931.604	42.4144	1626.67
KIF21B	chr1	200969390	201023700	-	ENSG00000116852	Different chr	Yes	No	0.596887	7.34269e-60	0.459124	5.64348e-05	0.312231	1.3874e-13	37.8084	516.1	3.0369	132.198	42.4144	566.953
TMEM262	chr11	65084979	65089375	-	ENSG00000187066	Different chr	Yes	No	0.596763	7.86923e-60	0.178218	0.137023	0.483599	9.11734e-33	37.8084	66.7766	3.0369	25.367	42.4144	72.2618
RP4-671O14.5	chr22	44183031	44187739	-	ENSG00000279933	Different chr	Yes	No	0.596539	8.92812e-60	0.350549	0.00272581	0.429417	1.8454e-25	37.8084	10.5125	3.0369	1.84153	42.4144	11.6611
CLEC2B	chr12	9852984	9870136	-	ENSG00000110852	Different chr	Yes	No	0.596488	9.18971e-60	0.340376	0.00367939	0.327038	7.94655e-15	37.8084	1068.05	3.0369	240.143	42.4144	1177.71
KLRA1P	chr12	10588063	10599669	-	ENSG00000256667	Different chr	Yes	No	0.596335	1.00124e-59	0.251731	0.0342002	0.518057	3.84751e-38	37.8084	142.704	3.0369	45.2688	42.4144	155.61
RP11-1094M14.5	chr17	35499690	35510270	-	ENSG00000267074	Different chr	Yes	Yes	0.596269	1.03926e-59	0.291944	0.0134972	0.400237	4.87442e-22	37.8084	35.2987	3.0369	5.94247	42.4144	39.1873
CTD-3222D19.8	chr19	16572624	16575340	+	ENSG00000279529	Different chr	Yes	Yes	0.596223	1.06621e-59	0.0620106	0.60744	0.53689	2.38451e-41	37.8084	71.8524	3.0369	21.345	42.4144	78.5428
AC137932.4	chr16	89268104	89273044	+	ENSG00000268218	Different chr	Yes	No	0.596131	1.12274e-59	0.139076	0.247394	0.526534	1.46607e-39	37.8084	71.5327	3.0369	19.5517	42.4144	78.4182
CTD-3195I5.3	chr17	3721628	3722488	+	ENSG00000262692	Different chr	Yes	Yes	0.59611	1.13582e-59	0.0935935	0.437548	0.511098	5.25389e-37	37.8084	21.1999	3.0369	5.12053	42.4144	23.3298
MIR210HG	chr11	565660	568457	-	ENSG00000247095	Different chr	Yes	Yes	0.596074	1.15895e-59	-0.00352194	0.976745	0.288456	9.90461e-12	37.8084	1368.53	3.0369	160.199	42.4144	1528.59
TREM2	chr6	41158506	41163186	-	ENSG00000095970	Different chr	Yes	No	0.595891	1.28421e-59	0.384499	0.000930989	0.136156	0.00157982	37.8084	1352.67	3.0369	92.9452	42.4144	1519.54
CD70	chr19	6583183	6604103	-	ENSG00000125726	Different chr	Yes	No	0.595822	1.3349e-59	0.410549	0.00037641	0.243182	1.17889e-08	37.8084	2944.83	3.0369	174.215	42.4144	3311.83
HTRA4	chr8	38974164	38988662	+	ENSG00000169495	Different chr	Yes	No	0.595808	1.34567e-59	0.201394	0.0921506	0.324151	1.40512e-14	37.8084	84.4519	3.0369	4.31727	42.4144	95.0668
LINC00926	chr15	57300365	57307769	+	ENSG00000247982	Different chr	Yes	Yes	0.595792	1.35798e-59	0.273486	0.0210151	0.494683	1.98333e-34	37.8084	109.598	3.0369	31.9203	42.4144	119.887
RUNX3	chr1	24899511	24965121	-	ENSG00000020633	Different chr	Yes	No	0.595415	1.67725e-59	0.331763	0.00470763	0.269163	2.38432e-10	37.8084	1381.07	3.0369	242.956	42.4144	1531.83
RP11-932O9.10	chr15	30648797	30649529	+	ENSG00000269974	Different chr	Yes	Yes	0.595411	1.68049e-59	0.366905	0.00164806	0.484939	5.78272e-33	37.8084	8.409	3.0369	2.22246	42.4144	9.22848
AC109826.1	chr2	98761938	98772920	-	ENSG00000226791	Different chr	Yes	Yes	0.595386	1.70402e-59	0.412119	0.00035557	0.27647	7.35743e-11	37.8084	72.7344	3.0369	11.8424	42.4144	80.8003
AC093818.1	chr2	172480840	172556596	-	ENSG00000225205	Different chr	Yes	Yes	0.595273	1.81517e-59	0.218241	0.0674894	0.172363	6.04027e-05	37.8084	203.644	3.0369	54.3458	42.4144	223.42
PRRT2	chr16	29811382	29815892	+	ENSG00000167371	Different chr	Yes	No	0.595125	1.97236e-59	0.341851	0.00352499	0.460858	1.53659e-29	37.8084	214.355	3.0369	45.4816	42.4144	236.725
GAB3	chrX	154675249	154751583	-	ENSG00000160219	Different chr	Yes	No	0.595056	2.05009e-59	0.435494	0.00014722	0.321049	2.57548e-14	37.8084	487.873	3.0369	175.05	42.4144	529.31
AC109333.10	chr17	5019214	5020093	-	ENSG00000227495	Different chr	Yes	Yes	0.59501	2.10338e-59	0.0159298	0.895101	0.511551	4.44039e-37	37.8084	17.0306	3.0369	5.30029	42.4144	18.5845
RP11-644F5.10	chr12	55716036	55724703	+	ENSG00000258311	Different chr	Yes	No	0.594942	2.18533e-59	0.0800647	0.506864	0.388858	8.57772e-21	37.8084	206.689	3.0369	57.3659	42.4144	226.468
FCGR1CP	chr1	143874793	143883575	+	ENSG00000265531	Different chr	Yes	No	0.594916	2.21683e-59	0.327309	0.00533314	0.369773	8.24099e-19	37.8084	34.9134	3.0369	5.96736	42.4144	38.7477
MYBL2	chr20	43667019	43716496	+	ENSG00000101057	Different chr	Yes	No	0.594864	2.2815e-59	0.490948	1.38077e-05	0.254361	2.31993e-09	37.8084	384.096	3.0369	66.5911	42.4144	426.153
RP11-1072A3.3	chr16	30984630	30988270	-	ENSG00000279196	Different chr	Yes	No	0.594744	2.44004e-59	0.228852	0.0548992	0.394396	2.15377e-21	37.8084	228.719	3.0369	34.3586	42.4144	254.464
STX4	chr16	31032889	31042975	+	ENSG00000103496	Different chr	Yes	No	0.594713	2.48293e-59	0.108726	0.366759	0.364817	2.5683e-18	37.8084	3258.32	3.0369	1553.66	42.4144	3484.13
UBE2C	chr20	45812576	45816957	+	ENSG00000175063	Different chr	Yes	No	0.594682	2.52622e-59	0.468057	3.85466e-05	0.315483	7.50445e-14	37.8084	413.047	3.0369	61.2784	42.4144	459.643
LILRB2	chr19	54273821	54281184	-	ENSG00000131042	Different chr	Yes	No	0.594563	2.69901e-59	0.270847	0.0223378	0.274582	1.00028e-10	37.8084	824.028	3.0369	189.937	42.4144	908.021
LINC01125	chr2	97664217	97703064	+	ENSG00000228486	Different chr	Yes	Yes	0.594393	2.96821e-59	0.082928	0.491738	0.499857	3.16368e-35	37.8084	156.961	3.0369	42.4829	42.4144	172.126
AC008746.12	chr19	54438665	54439544	-	ENSG00000267838	Different chr	Yes	Yes	0.59426	3.19728e-59	0.0764595	0.526243	0.52201	8.48107e-39	37.8084	60.233	3.0369	12.6131	42.4144	66.5409
KLHL6	chr3	183487531	183555689	-	ENSG00000172578	Different chr	Yes	No	0.594221	3.26646e-59	0.384473	0.00093179	0.263358	5.91825e-10	37.8084	748.946	3.0369	138.976	42.4144	829.744
WNT10B	chr12	48965340	48971763	-	ENSG00000169884	Different chr	Yes	No	0.594183	3.33743e-59	0.47949	2.32963e-05	0.519228	2.46336e-38	37.8084	23.6671	3.0369	6.527	42.4144	25.9375
IL2RB	chr22	37125838	37175054	-	ENSG00000100385	Different chr	Yes	No	0.594134	3.4303e-59	0.256695	0.0307027	0.246066	7.80871e-09	37.8084	1508.03	3.0369	213.27	42.4144	1679.54
CTA-384D8.35	chr22	50542305	50542906	-	ENSG00000272666	Different chr	Yes	Yes	0.594029	3.63651e-59	0.137892	0.25148	0.41241	2.00073e-23	37.8084	35.7835	3.0369	7.13427	42.4144	39.5784
RP11-380J14.1	chr1	17189783	17197617	+	ENSG00000204362	Different chr	Yes	Yes	0.593931	3.83899e-59	0.344905	0.00322337	0.325624	1.05138e-14	37.8084	356.299	3.0369	3.14786	42.4144	403.079
GSDMB	chr17	39904595	39919854	-	ENSG00000073605	Different chr	Yes	No	0.593925	3.85211e-59	0.320478	0.00643545	0.542421	2.49056e-42	37.8084	411.192	3.0369	124.39	42.4144	449.182
TRPM2	chr21	44350163	44443081	+	ENSG00000142185	Different chr	Yes	No	0.593845	4.02769e-59	0.406207	0.000439996	0.247607	6.25354e-09	37.8084	836.974	3.0369	138.8	42.4144	929.456
KNTC1	chr12	122527246	122626396	+	ENSG00000184445	Different chr	Yes	No	0.593818	4.08854e-59	0.353837	0.0024688	0.455527	8.10165e-29	37.8084	983.37	3.0369	462.658	42.4144	1052.35
SKA1	chr18	50374995	50394173	+	ENSG00000154839	Different chr	Yes	No	0.593664	4.45579e-59	0.345885	0.00313155	0.313092	1.17992e-13	37.8084	90.9087	3.0369	23.6823	42.4144	99.8137
TBC1D10C	chr11	67403915	67410089	+	ENSG00000175463	Different chr	Yes	No	0.593602	4.61155e-59	0.344025	0.00330777	0.366275	1.8419e-18	37.8084	609.975	3.0369	117.836	42.4144	675.165
RHBDF2	chr17	76470891	76501790	-	ENSG00000129667	Different chr	Yes	No	0.593546	4.75816e-59	0.308501	0.00885725	0.231352	6.04887e-08	37.8084	2961.7	3.0369	844.594	42.4144	3242.13
STX16	chr20	58651253	58679526	+	ENSG00000124222	Different chr	Yes	No	0.593268	5.55255e-59	0.154442	0.198448	0.455356	8.53908e-29	37.8084	3983.74	3.0369	2206.88	42.4144	4219.11
FAM78A	chr9	131258076	131276547	-	ENSG00000126882	Downstream 109136.979 kbp(s)	Yes	No	0.593189	5.80251e-59	0.346451	0.00307958	0.21868	3.1709e-07	37.8084	857.673	3.0369	185.91	42.4144	946.657
RP11-212I21.2	chr16	55426797	55462297	-	ENSG00000260135	Different chr	Yes	Yes	0.593077	6.17515e-59	-0.0919507	0.445669	0.425702	5.25578e-25	37.8084	48.1486	3.0369	2.87218	42.4144	54.1461
MICAL1	chr6	109444062	109465968	-	ENSG00000135596	Different chr	Yes	No	0.593028	6.34545e-59	0.327764	0.00526603	0.407827	6.75972e-23	37.8084	2426.09	3.0369	954.77	42.4144	2620.98
RP11-64D24.4	chr11	114360635	114380045	-	ENSG00000256195	Different chr	Yes	Yes	0.592992	6.47341e-59	0.281493	0.0174019	0.390219	6.12218e-21	37.8084	17.8938	3.0369	2.19477	42.4144	19.9733
AIM2	chr1	159062484	159147096	-	ENSG00000163568	Different chr	Yes	No	0.592508	8.46314e-59	0.247517	0.0374248	0.415433	8.86989e-24	37.8084	136.658	3.0369	19.3893	42.4144	152.192
FCGR1B	chr1	121087345	121096310	+	ENSG00000198019	Different chr	Yes	No	0.592384	9.06615e-59	0.346006	0.00312032	0.308205	2.93864e-13	37.8084	90.2063	3.0369	14.8155	42.4144	100.193
RP4-728D4.2	chr1	35569813	35577729	-	ENSG00000239636	Different chr	Yes	Yes	0.592384	9.06754e-59	0.25728	0.0303105	0.407733	6.93012e-23	37.8084	27.384	3.0369	8.13229	42.4144	29.9341
CTC-479C5.10	chr16	67882461	67886367	+	ENSG00000263126	Different chr	Yes	No	0.592211	9.97878e-59	0.314119	0.00763676	0.48344	9.62395e-33	37.8084	79.8239	3.0369	20.3585	42.4144	87.7009
CTC-542B22.2	chr17	31873926	31886666	+	ENSG00000263990	Different chr	Yes	Yes	0.59212	1.04921e-58	0.181513	0.129791	0.498352	5.41288e-35	37.8084	21.4764	3.0369	5.27669	42.4144	23.6223
GPSM3	chr6	32190766	32195523	-	ENSG00000213654	Different chr	Yes	No	0.592002	1.12034e-58	0.422813	0.000239425	0.285156	1.73683e-11	37.8084	1824.4	3.0369	527.615	42.4144	1996.17
IL12RB1	chr19	18058995	18098944	-	ENSG00000096996	Different chr	Yes	No	0.591616	1.3867e-58	0.320892	0.00636321	0.28884	9.27376e-12	37.8084	384.338	3.0369	72.2173	42.4144	425.682
RP11-142A23.1	chr8	72196334	72202269	+	ENSG00000253317	Different chr	Yes	Yes	0.591503	1.47557e-58	0.197441	0.0988553	0.403651	2.01718e-22	37.8084	14.69	3.0369	1.76246	42.4144	16.4024
POLG2	chr17	64477785	64497036	-	ENSG00000256525	Different chr	Yes	No	0.591489	1.48733e-58	0.149747	0.212604	0.455205	8.94668e-29	37.8084	513.948	3.0369	257.895	42.4144	547.866
CTD-2527I21.14	chr19	35014961	35025335	-	ENSG00000271032	Different chr	Yes	Yes	0.591473	1.50064e-58	0.213578	0.0737124	0.462372	9.53033e-30	37.8084	29.8859	3.0369	5.22096	42.4144	33.1531
AC005264.2	chr19	3141576	3155175	-	ENSG00000267551	Different chr	Yes	No	0.591225	1.72067e-58	0.177677	0.138238	0.33922	6.70007e-16	37.8084	28.0196	3.0369	3.01978	42.4144	31.3311
PARP6	chr15	72241181	72272999	-	ENSG00000137817	Different chr	Yes	No	0.59087	2.09218e-58	-0.0203057	0.866521	0.477815	6.363e-32	37.8084	2567.63	3.0369	1406.08	42.4144	2721.49
RP11-22B23.1	chr12	9277235	9313241	+	ENSG00000111788	Different chr	Yes	No	0.590771	2.20923e-58	0.311988	0.00808116	0.470583	6.85938e-31	37.8084	206.388	3.0369	49.263	42.4144	227.201
S100Z	chr5	76850001	76921650	+	ENSG00000171643	Different chr	Yes	No	0.590646	2.36717e-58	0.37804	0.00115238	0.37902	9.36824e-20	37.8084	19.7678	3.0369	5.32288	42.4144	21.6812
CTB-193M12.5	chr16	15701237	15702118	+	ENSG00000280206	Different chr	Yes	No	0.590396	2.71586e-58	0.200959	0.0928706	0.396982	1.11964e-21	37.8084	172.633	3.0369	69.9997	42.4144	186.228
C1QTNF6	chr22	37180167	37199385	-	ENSG00000133466	Different chr	Yes	No	0.589948	3.47483e-58	0.392723	0.000705047	0.306342	4.14251e-13	37.8084	1258.23	3.0369	288.835	42.4144	1386.64
PIK3R6	chr17	8802723	8867677	-	ENSG00000276231	Different chr	Yes	No	0.589838	3.69099e-58	0.378311	0.0011422	0.232636	5.0863e-08	37.8084	265.721	3.0369	29.7631	42.4144	296.976
ANGPTL4	chr19	8363289	8374373	+	ENSG00000167772	Different chr	Yes	No	0.589561	4.29615e-58	0.14331	0.233149	0.21233	7.01325e-07	37.8084	44237.8	3.0369	1632.37	42.4144	49881.4
RP11-574K11.24	chr10	73742995	73744230	-	ENSG00000279088	Different chr	Yes	No	0.589109	5.50329e-58	0.367576	0.00161348	0.497472	7.40049e-35	37.8084	186.109	3.0369	80.9003	42.4144	200.046
RRN3P2	chr16	29074976	29116718	+	ENSG00000103472	Different chr	Yes	No	0.588747	6.70947e-58	0.136502	0.256337	0.530316	3.31245e-40	37.8084	65.2183	3.0369	24.6882	42.4144	70.587
MYBL1	chr8	66562175	66614247	-	ENSG00000185697	Different chr	Yes	No	0.588673	6.98564e-58	0.527375	2.29676e-06	0.397214	1.05554e-21	37.8084	444.347	3.0369	144.831	42.4144	484.022
CTD-2575K13.6	chr19	41908519	41910097	-	ENSG00000268041	Different chr	Yes	No	0.58866	7.03424e-58	0.27193	0.0217868	0.460078	1.96296e-29	37.8084	9.19798	3.0369	2.24038	42.4144	10.1196
ALKBH6	chr19	36009120	36014239	-	ENSG00000239382	Different chr	Yes	No	0.588479	7.76933e-58	0.221878	0.0629354	0.446213	1.37957e-27	37.8084	155.106	3.0369	53.3169	42.4144	168.589
DPEP2	chr16	67987394	68000586	-	ENSG00000167261	Different chr	Yes	No	0.588446	7.91098e-58	0.298537	0.0114446	0.246817	7.00884e-09	37.8084	327.452	3.0369	76.4062	42.4144	360.706
CFAP74	chr1	1921951	2003837	-	ENSG00000142609	Different chr	Yes	No	0.588201	9.04031e-58	0.251804	0.0341467	0.211144	8.11271e-07	37.8084	62.6171	3.0369	5.3943	42.4144	70.197
L3MBTL4-AS1	chr18	6256747	6260934	+	ENSG00000264707	Different chr	Yes	Yes	0.587998	1.01013e-57	0.350731	0.00271098	0.252827	2.91308e-09	37.8084	44.1625	3.0369	7.78959	42.4144	48.9805
PLXDC1	chr17	39063303	39154394	-	ENSG00000161381	Different chr	Yes	No	0.587973	1.024e-57	0.246867	0.0379439	0.27381	1.13352e-10	37.8084	2789.45	3.0369	424.955	42.4144	3102.66
UBASH3A	chr21	42403447	42447681	+	ENSG00000160185	Different chr	Yes	No	0.58748	1.33908e-57	0.31195	0.00808937	0.355463	2.0811e-17	37.8084	174.7	3.0369	29.198	42.4144	193.974
2018-09-01	chr16	30378133	30395991	-	ENSG00000180096	Different chr	Yes	No	0.587433	1.37383e-57	0.279344	0.0183149	0.386531	1.52098e-20	37.8084	737.264	3.0369	228.647	42.4144	804.636
EIF4A1	chr17	7572706	7579005	+	ENSG00000161960	Different chr	Yes	No	0.587421	1.38286e-57	0.356145	0.00230148	0.462629	8.78811e-30	37.8084	520.408	3.0369	133.553	42.4144	571.652
RP11-572O17.1	chr4	1712821	1713622	+	ENSG00000270195	Different chr	Yes	Yes	0.587301	1.4765e-57	0.222287	0.0624399	0.520016	1.8228e-38	37.8084	29.0237	3.0369	6.06848	42.4144	32.0645
KPNA7	chr7	99173574	99207506	-	ENSG00000185467	Different chr	Yes	No	0.587102	1.64566e-57	0.304169	0.00991155	0.448829	6.27762e-28	37.8084	10.4236	3.0369	1.95401	42.4144	11.5455
CXCL13	chr4	77511753	77611834	+	ENSG00000156234	Different chr	Yes	No	0.58683	1.90724e-57	0.298442	0.0114721	0.417172	5.5341e-24	37.8084	371.19	3.0369	24.0901	42.4144	417.168
APOC1	chr19	44914247	44919349	+	ENSG00000130208	Different chr	Yes	No	0.586781	1.95901e-57	0.387702	0.000836168	0.175375	4.45683e-05	37.8084	5932.7	3.0369	201.306	42.4144	6691.9
AC000123.3	chr7	127349833	127350293	-	ENSG00000279265	Different chr	Yes	No	0.586713	2.03223e-57	0.0902719	0.454054	0.458199	3.53344e-29	37.8084	37.6044	3.0369	16.1677	42.4144	40.4439
RTEL1-TNFRSF6B	chr20	63659300	63698684	+	ENSG00000026036	Different chr	Yes	No	0.586527	2.24822e-57	0.316768	0.0071142	0.436592	2.35681e-26	37.8084	198.876	3.0369	40.9962	42.4144	219.789
HORMAD1	chr1	150698060	150720888	-	ENSG00000143452	Different chr	Yes	No	0.586451	2.34291e-57	0.272346	0.0215783	0.470163	7.86143e-31	37.8084	9.97227	3.0369	2.02331	42.4144	11.0252
AD000864.6	chr19	35901561	35903855	-	ENSG00000280194	Different chr	Yes	No	0.586344	2.48261e-57	0.170932	0.154085	0.388388	9.6314e-21	37.8084	41.7928	3.0369	12.7701	42.4144	45.6372
AC116366.6	chr5	132468890	132473043	-	ENSG00000234290	Different chr	Yes	Yes	0.586207	2.67516e-57	0.15033	0.210809	0.472273	3.9546e-31	37.8084	189.906	3.0369	53.7544	42.4144	207.941
GTSE1	chr22	46296741	46330810	+	ENSG00000075218	Different chr	Yes	No	0.586105	2.82664e-57	0.435148	0.000149225	0.25209	3.24848e-09	37.8084	198.764	3.0369	44.801	42.4144	219.158
RHOH	chr4	40191053	40246967	+	ENSG00000168421	Different chr	Yes	No	0.586044	2.92216e-57	0.381021	0.00104489	0.322912	1.79131e-14	37.8084	380.558	3.0369	91.703	42.4144	418.821
IRF9	chr14	24161053	24166565	+	ENSG00000213928	Different chr	Yes	No	0.585891	3.17343e-57	0.233079	0.0504498	0.519627	2.11506e-38	37.8084	370.502	3.0369	126.69	42.4144	402.798
SNORD99	chr1	28578749	28578822	-	ENSG00000221539	Different chr	Yes	No	0.585875	3.2014e-57	0.274197	0.0206701	0.476835	8.81171e-32	37.8084	24.5736	3.0369	3.33058	42.4144	27.3876
CTD-2574D22.3	chr16	29913144	29915337	-	ENSG00000279789	Different chr	Yes	No	0.585652	3.61277e-57	0.219785	0.0655255	0.448759	6.41047e-28	37.8084	99.4093	3.0369	23.1742	42.4144	109.508
SPDYA	chr2	28782517	28850611	+	ENSG00000163806	Different chr	Yes	No	0.5856	3.71595e-57	0.141063	0.240636	0.554923	1.28961e-44	37.8084	45.6857	3.0369	16.3845	42.4144	49.567
CD96	chr3	111292719	111665750	+	ENSG00000153283	Different chr	Yes	No	0.585578	3.75895e-57	0.332142	0.00465744	0.325444	1.08948e-14	37.8084	664.492	3.0369	135.016	42.4144	734.627
ARHGEF1	chr19	41883161	41930150	+	ENSG00000076928	Different chr	Yes	No	0.585571	3.77468e-57	0.133032	0.268739	0.431956	8.95803e-26	37.8084	4881.37	3.0369	2334.46	42.4144	5218.74
RP11-222K16.2	chr3	27712910	27714005	+	ENSG00000272282	Different chr	Yes	Yes	0.585497	3.92885e-57	0.402755	0.000497396	0.446145	1.40805e-27	37.8084	47.9297	3.0369	10.1514	42.4144	52.9339
NCAPH	chr2	96335787	96373845	+	ENSG00000121152	Different chr	Yes	No	0.585351	4.25146e-57	0.446525	9.49206e-05	0.30856	2.75162e-13	37.8084	171.796	3.0369	50.2791	42.4144	187.892
B3GNTL1	chr17	82942155	83051810	-	ENSG00000175711	Different chr	Yes	No	0.585329	4.30196e-57	0.278102	0.0188612	0.420219	2.40547e-24	37.8084	271.804	3.0369	116.977	42.4144	292.313
SDHAP3	chr5	1572222	1594620	-	ENSG00000185986	Different chr	Yes	No	0.585239	4.51505e-57	0.0292632	0.808585	0.350312	6.39678e-17	37.8084	943.965	3.0369	182.339	42.4144	1044.85
CASP1P2	chr11	105063345	105071541	-	ENSG00000254750	Different chr	Yes	No	0.585211	4.58564e-57	0.347605	0.00297605	0.501438	1.79445e-35	37.8084	8.52278	3.0369	1.86241	42.4144	9.40503
CARD16	chr11	105041326	105101431	-	ENSG00000204397	Different chr	Yes	No	0.585196	4.62108e-57	0.436711	0.000140364	0.321248	2.47744e-14	37.8084	561.015	3.0369	161.894	42.4144	613.883
RP11-597D13.7	chr4	158270378	158278676	+	ENSG00000251429	Different chr	Yes	No	0.584995	5.15221e-57	0.191941	0.10881	0.433449	5.84019e-26	37.8084	20.0152	3.0369	4.59016	42.4144	22.0585
DTX2P1-UPK3BP1-PMS2P11	chr7	76959835	77043775	+	ENSG00000265479	Different chr	Yes	No	0.584842	5.59372e-57	0.122815	0.307557	0.475443	1.39638e-31	37.8084	31.1219	3.0369	10.8011	42.4144	33.8136
RP11-123K3.9	chr12	57229498	57230198	-	ENSG00000276727	Different chr	Yes	No	0.584726	5.95505e-57	0.135318	0.260525	0.28713	1.24225e-11	37.8084	17.6868	3.0369	1.44226	42.4144	19.8386
XAF1	chr17	6755447	6775647	+	ENSG00000132530	Different chr	Yes	No	0.584651	6.20266e-57	0.332733	0.00458025	0.465552	3.46855e-30	37.8084	833.215	3.0369	235.196	42.4144	912.43
SNHG15	chr7	44983023	44986961	-	ENSG00000232956	Different chr	Yes	Yes	0.584578	6.45072e-57	0.16122	0.17922	0.397233	1.05052e-21	37.8084	1170.47	3.0369	375.937	42.4144	1275.72
KCTD13	chr16	29905012	29927035	-	ENSG00000174943	Different chr	Yes	No	0.584207	7.87643e-57	0.0891757	0.459576	0.445014	1.97451e-27	37.8084	789.734	3.0369	414.718	42.4144	839.41
RP11-260M2.1	chr2	210028417	210029156	+	ENSG00000272807	Different chr	Yes	Yes	0.584118	8.26553e-57	0.166794	0.164454	0.566573	7.78707e-47	37.8084	55.1748	3.0369	22.5955	42.4144	59.4904
KIAA0101	chr15	64364311	64387687	-	ENSG00000166803	Different chr	Yes	No	0.584107	8.31133e-57	0.51946	3.45216e-06	0.279873	4.20492e-11	37.8084	305.778	3.0369	73.687	42.4144	336.521
AC108463.2	chr2	111203964	111206215	-	ENSG00000227992	Different chr	Yes	No	0.584097	8.35776e-57	0.227509	0.0563779	0.266647	3.5453e-10	37.8084	66.9158	3.0369	14.9598	42.4144	73.7981
AGBL2	chr11	47659591	47715389	-	ENSG00000165923	Different chr	Yes	No	0.584094	8.37035e-57	0.036415	0.76304	0.554472	1.56535e-44	37.8084	155.255	3.0369	61.0977	42.4144	167.728
WDR97	chr8	144107726	144118315	+	ENSG00000179698	Different chr	Yes	No	0.584065	8.50136e-57	0.128636	0.285019	0.513644	2.03367e-37	37.8084	90.3648	3.0369	19.6461	42.4144	99.7323
CEP55	chr10	93496632	93529092	+	ENSG00000138180	Different chr	Yes	No	0.583986	8.87371e-57	0.428402	0.00019369	0.265476	4.25856e-10	37.8084	301.953	3.0369	66.4995	42.4144	333.141
DGCR9	chr22	19017834	19020248	+	ENSG00000273032	Different chr	Yes	Yes	0.583843	9.58012e-57	0.0312378	0.795939	0.264618	4.86775e-10	37.8084	416.118	3.0369	31.909	42.4144	467.012
AC009133.12	chr16	29808636	29821252	-	ENSG00000238045	Different chr	Yes	Yes	0.583801	9.80269e-57	0.228066	0.0557611	0.415503	8.70209e-24	37.8084	538.696	3.0369	192.682	42.4144	584.53
RP11-264B17.3	chr16	28974804	28990783	+	ENSG00000261067	Different chr	Yes	Yes	0.583771	9.95815e-57	0.282666	0.0169202	0.482388	1.37382e-32	37.8084	54.5436	3.0369	13.3645	42.4144	59.9983
RNF175	chr4	153710125	153760235	-	ENSG00000145428	Different chr	Yes	No	0.583539	1.12788e-56	0.386865	0.000860068	0.358043	1.17683e-17	37.8084	103.698	3.0369	22.3796	42.4144	114.47
TAZ	chrX	154411518	154421726	+	ENSG00000102125	Different chr	Yes	No	0.583517	1.14152e-56	0.0714953	0.553518	0.456632	5.75392e-29	37.8084	1383.16	3.0369	689.935	42.4144	1474.98
RP5-1074L1.4	chr1	110370154	110373003	+	ENSG00000273373	Different chr	Yes	Yes	0.583385	1.22574e-56	0.115055	0.339356	0.5529	3.06792e-44	37.8084	267.876	3.0369	94.0168	42.4144	290.906
P2RX7	chr12	121132819	121188032	+	ENSG00000089041	Different chr	Yes	No	0.583364	1.23935e-56	0.433421	0.000159609	0.194296	5.87009e-06	37.8084	1055.15	3.0369	186.332	42.4144	1170.24
RRN3P1	chr16	21796106	21820410	-	ENSG00000248124	Different chr	Yes	No	0.58331	1.27591e-56	0.226026	0.0580489	0.442211	4.54221e-27	37.8084	334.28	3.0369	114.159	42.4144	363.438
CCL5	chr17	35871491	35880793	-	ENSG00000271503	Different chr	Yes	No	0.582711	1.75894e-56	0.248407	0.0367233	0.315712	7.18484e-14	37.8084	4074.75	3.0369	490.085	42.4144	4549.58
FCHO1	chr19	17747718	17788568	+	ENSG00000130475	Different chr	Yes	No	0.582697	1.77219e-56	0.516556	3.99874e-06	0.357418	1.35164e-17	37.8084	339.319	3.0369	61.8403	42.4144	376.074
C1orf162	chr1	111473792	111478512	+	ENSG00000143110	Different chr	Yes	No	0.582659	1.80881e-56	0.327271	0.00533877	0.278075	5.65649e-11	37.8084	1725.63	3.0369	376.401	42.4144	1904.35
RP11-547D24.1	chr1	2013213	2015530	-	ENSG00000233542	Different chr	Yes	Yes	0.582619	1.84791e-56	0.15838	0.187106	0.111423	0.00983303	37.8084	58.6958	3.0369	2.97312	42.4144	66.0769
HAPLN3	chr15	88877288	88895626	-	ENSG00000140511	Different chr	Yes	No	0.582538	1.92925e-56	0.298655	0.0114107	0.321829	2.21276e-14	37.8084	580.618	3.0369	123.669	42.4144	641.147
LCP2	chr5	170246237	170298227	-	ENSG00000043462	Different chr	Yes	No	0.582486	1.98379e-56	0.281209	0.0175202	0.236262	3.1007e-08	37.8084	2852.43	3.0369	683.855	42.4144	3139.69
DCST1	chr1	155033824	155050930	+	ENSG00000163357	Different chr	Yes	No	0.582434	2.03965e-56	0.471133	3.37223e-05	0.504625	5.66818e-36	37.8084	18.207	3.0369	4.34127	42.4144	20.0437
RP11-147I3.1	chr11	74876286	74920022	+	ENSG00000241170	Different chr	Yes	No	0.582432	2.04244e-56	0.0456628	0.705335	0.538023	1.5066e-41	37.8084	65.2454	3.0369	17.988	42.4144	71.5052
ZMYND15	chr17	4740015	4746119	+	ENSG00000141497	Different chr	Yes	No	0.5819	2.71369e-56	0.257711	0.0300249	0.343047	3.01131e-16	37.8084	326.485	3.0369	109.052	42.4144	355.286
ICOS	chr2	203936748	203961577	+	ENSG00000163600	Different chr	Yes	No	0.581898	2.71589e-56	0.267774	0.023967	0.333539	2.15237e-15	37.8084	97.4017	3.0369	11.6716	42.4144	108.758
TCIRG1	chr11	68039016	68050895	+	ENSG00000110719	Different chr	Yes	No	0.581856	2.7786e-56	0.182456	0.127776	0.416818	6.09326e-24	37.8084	3117.32	3.0369	1207.21	42.4144	3370.34
RP11-686D22.10	chr17	35470069	35470628	-	ENSG00000267554	Different chr	Yes	No	0.581829	2.81882e-56	0.273935	0.0207964	0.408836	5.1788e-23	37.8084	26.7539	3.0369	4.87352	42.4144	29.6522
ATP2A1	chr16	28878405	28904509	+	ENSG00000196296	Different chr	Yes	No	0.581801	2.86102e-56	0.150877	0.209135	0.50486	5.20349e-36	37.8084	102.581	3.0369	23.2259	42.4144	113.092
RP11-789C17.1	chr18	8402847	8405161	+	ENSG00000265413	Different chr	Yes	Yes	0.581775	2.90085e-56	0.194877	0.103403	0.373012	3.87804e-19	37.8084	75.4862	3.0369	13.414	42.4144	83.7085
ZNF354B	chr5	178859953	178888122	+	ENSG00000178338	Different chr	Yes	No	0.581752	2.93752e-56	0.247835	0.0371727	0.476622	9.4568e-32	37.8084	575.972	3.0369	287.071	42.4144	614.24
RP5-1091N2.9	chrX	71183559	71198175	-	ENSG00000228427	Different chr	Yes	Yes	0.581686	3.0415e-56	0.323112	0.00598869	0.332765	2.51869e-15	37.8084	29.6119	3.0369	7.63527	42.4144	32.5229
ADPGK-AS1	chr15	72782835	72798199	+	ENSG00000260898	Different chr	Yes	Yes	0.581642	3.1142e-56	0.107234	0.373411	0.392738	3.2666e-21	37.8084	14.6188	3.0369	4.52491	42.4144	15.9559
AC009501.4	chr2	63043922	63048640	-	ENSG00000231609	Different chr	Yes	Yes	0.581607	3.17312e-56	0.22603	0.0580437	0.425743	5.19527e-25	37.8084	68.0538	3.0369	15.4277	42.4144	75.0248
DTX2P1	chr7	76978617	77004308	+	ENSG00000186704	Different chr	Yes	No	0.581564	3.24722e-56	0.278612	0.0186353	0.424961	6.4647e-25	37.8084	57.542	3.0369	21.3552	42.4144	62.3354
COL5A3	chr19	9959561	10010471	-	ENSG00000080573	Different chr	Yes	No	0.581553	3.26487e-56	0.336824	0.0040764	0.178206	3.33356e-05	37.8084	2171.35	3.0369	212.745	42.4144	2430.79
GZMA	chr5	55102648	55110252	+	ENSG00000145649	Different chr	Yes	No	0.581519	3.32613e-56	0.269818	0.0228726	0.304995	5.30186e-13	37.8084	1006.75	3.0369	130.136	42.4144	1122.87
LBHD1	chr11	62662817	62672255	-	ENSG00000162194	Different chr	Yes	No	0.581479	3.39659e-56	0.130789	0.276964	0.527991	8.28465e-40	37.8084	181.094	3.0369	94.3027	42.4144	192.591
DLGAP5	chr14	55148112	55191678	-	ENSG00000126787	Different chr	Yes	No	0.581316	3.70577e-56	0.476406	2.67333e-05	0.243725	1.09138e-08	37.8084	191.888	3.0369	53.2373	42.4144	210.254
PHKG1	chr7	56080283	56092996	-	ENSG00000164776	Different chr	Yes	No	0.581072	4.21947e-56	0.185451	0.121535	0.422523	1.27375e-24	37.8084	72.5998	3.0369	21.2755	42.4144	79.3984
RP4-635E18.7	chr1	11068471	11073097	+	ENSG00000226849	Different chr	Yes	No	0.58106	4.24728e-56	0.312897	0.00788881	0.510028	7.81379e-37	37.8084	14.2652	3.0369	4.24864	42.4144	15.592
AC025171.1	chr5	43041575	43045390	+	ENSG00000215068	Different chr	Yes	Yes	0.580916	4.58544e-56	0.104621	0.385235	0.398044	8.54415e-22	37.8084	179.098	3.0369	71.4345	42.4144	193.36
RP11-107E5.3	chr2	144494265	144496878	-	ENSG00000279166	Different chr	Yes	No	0.580855	4.73571e-56	0.343187	0.00339001	0.421304	1.78386e-24	37.8084	27.3693	3.0369	2.51608	42.4144	30.6615
ARHGAP33	chr19	35774532	35788822	+	ENSG00000004777	Different chr	Yes	No	0.580714	5.10578e-56	0.228817	0.0549377	0.45593	7.15208e-29	37.8084	637.274	3.0369	167.302	42.4144	699.528
INO80E	chr16	29995294	30005793	+	ENSG00000169592	Different chr	Yes	No	0.580703	5.13489e-56	0.116778	0.332124	0.367012	1.55621e-18	37.8084	2614.11	3.0369	1209.77	42.4144	2800.13
BIN2	chr12	51281038	51324668	-	ENSG00000110934	Different chr	Yes	No	0.580658	5.25894e-56	0.269741	0.022913	0.289033	8.97179e-12	37.8084	944.849	3.0369	260.149	42.4144	1035.55
RN7SL834P	chr2	230507101	230507386	+	ENSG00000243650	Different chr	Yes	No	0.580602	5.41912e-56	0.340944	0.0036193	0.471287	5.45487e-31	37.8084	18.6101	3.0369	4.96919	42.4144	20.4171
CTD-2616J11.3	chr19	51414298	51414965	+	ENSG00000254760	Different chr	Yes	Yes	0.580493	5.74123e-56	0.213697	0.0735477	0.417769	4.70285e-24	37.8084	8.53886	3.0369	1.54637	42.4144	9.4651
NPHP3	chr3	132680609	132722442	-	ENSG00000113971	Different chr	Yes	No	0.580385	6.08101e-56	0.282668	0.0169192	0.483548	9.27789e-33	37.8084	638.558	3.0369	310.347	42.4144	682.034
APBB3	chr5	140558268	140564781	-	ENSG00000113108	Different chr	Yes	No	0.580303	6.35079e-56	0.219146	0.0663326	0.484499	6.71808e-33	37.8084	1115.83	3.0369	439.709	42.4144	1205.39
RP11-415J8.3	chr1	33307348	33349245	+	ENSG00000225313	Different chr	Yes	Yes	0.580295	6.37708e-56	0.249006	0.0362576	0.469619	9.37684e-31	37.8084	212.545	3.0369	60.4281	42.4144	232.695
MUC12	chr7	100969623	101018949	+	ENSG00000205277	Different chr	Yes	No	0.580131	6.96063e-56	0.45648	6.30471e-05	0.348483	9.4844e-17	37.8084	153.083	3.0369	9.55014	42.4144	172.096
RP11-166N17.1	chr10	32266289	32269474	+	ENSG00000227253	Different chr	Yes	Yes	0.580093	7.10144e-56	0.0643492	0.593933	0.510069	7.69477e-37	37.8084	16.9799	3.0369	5.16719	42.4144	18.5447
LAIR1	chr19	54351384	54370558	-	ENSG00000167613	Different chr	Yes	No	0.580045	7.28527e-56	0.375258	0.00126164	0.215071	4.9933e-07	37.8084	2364.29	3.0369	425.33	42.4144	2621.13
C9orf139	chr9	137027464	137037957	+	ENSG00000180539	Downstream 114906.367 kbp(s)	Yes	Yes	0.579891	7.90497e-56	0.199108	0.0959839	0.453221	1.64778e-28	37.8084	50.1766	3.0369	12.0038	42.4144	55.2331
CASP1	chr11	105025443	105035250	-	ENSG00000137752	Different chr	Yes	No	0.579815	8.2277e-56	0.436762	0.00014008	0.278073	5.65795e-11	37.8084	1641.58	3.0369	540.332	42.4144	1787.45
TTC24	chr1	156579727	156586770	+	ENSG00000187862	Different chr	Yes	No	0.579698	8.75484e-56	0.43146	0.000172209	0.442853	3.75538e-27	37.8084	23.4121	3.0369	2.91724	42.4144	26.127
AKR7A2P1	chr1	112923423	112924337	+	ENSG00000229020	Different chr	Yes	No	0.579593	9.25548e-56	0.244432	0.0399429	0.387154	1.30525e-20	37.8084	16.2232	3.0369	2.98211	42.4144	17.9772
CPHL1P	chr3	149229356	149291800	-	ENSG00000240216	Different chr	Yes	No	0.579365	1.04441e-55	0.287417	0.0150843	0.388046	1.04794e-20	37.8084	34.7224	3.0369	2.8239	42.4144	38.9478
CD300LF	chr17	74694311	74712978	-	ENSG00000186074	Different chr	Yes	No	0.579334	1.06159e-55	0.333113	0.00453133	0.178092	3.373e-05	37.8084	295.954	3.0369	42.3973	42.4144	329.541
MKNK1	chr1	46557408	46616843	-	ENSG00000079277	Different chr	Yes	No	0.579189	1.14659e-55	0.235955	0.0475951	0.384469	2.5173e-20	37.8084	1564.83	3.0369	970.254	42.4144	1643.59
AC027601.1	chr17	81228707	81233983	+	ENSG00000260005	Different chr	Yes	Yes	0.579141	1.17553e-55	0.180376	0.132254	0.473556	2.59911e-31	37.8084	65.8272	3.0369	14.8997	42.4144	72.5733
MSH4	chr1	75796882	75913238	+	ENSG00000057468	Different chr	Yes	No	0.579045	1.23725e-55	0.119783	0.319743	0.445754	1.58305e-27	37.8084	29.0277	3.0369	5.07926	42.4144	32.2
CYP2D8P	chr22	42149886	42155001	-	ENSG00000226450	Different chr	Yes	No	0.579023	1.25158e-55	0.319	0.00669865	0.476318	1.04577e-31	37.8084	19.4103	3.0369	4.04719	42.4144	21.4453
CLK2	chr1	155262868	155278491	-	ENSG00000176444	Different chr	Yes	No	0.578846	1.37444e-55	0.187338	0.117723	0.496433	1.06962e-34	37.8084	2068.45	3.0369	1075	42.4144	2200.05
EHBP1L1	chr11	65576038	65592650	+	ENSG00000173442	Different chr	Yes	No	0.578455	1.68973e-55	0.265408	0.0252891	0.322278	2.02751e-14	37.8084	3440.02	3.0369	1376.63	42.4144	3713.34
ANKZF1	chr2	219229757	219236669	+	ENSG00000163516	Different chr	Yes	No	0.578388	1.75019e-55	0.274024	0.0207535	0.422673	1.22188e-24	37.8084	2586.39	3.0369	1028.52	42.4144	2792.75
PTGDR	chr14	52267713	52276724	+	ENSG00000168229	Different chr	Yes	No	0.578341	1.7941e-55	0.290042	0.0141455	0.350396	6.28233e-17	37.8084	93.5293	3.0369	23.0628	42.4144	102.863
STC2	chr5	173314713	173329503	-	ENSG00000113739	Different chr	Yes	No	0.578331	1.80358e-55	0.297447	0.011764	0.109661	0.0110674	37.8084	7355.66	3.0369	565.28	42.4144	8255.13
CENPU	chr4	184694618	184734133	-	ENSG00000151725	Different chr	Yes	No	0.578142	1.99285e-55	0.500844	8.65491e-06	0.255766	1.88047e-09	37.8084	359.802	3.0369	111.771	42.4144	392.657
TAS2R20	chr12	10996495	10997875	-	ENSG00000255837	Different chr	Yes	No	0.578113	2.02316e-55	-0.0212593	0.860314	0.489761	1.10427e-33	37.8084	28.6779	3.0369	8.65727	42.4144	31.3298
CLEC12B	chr12	10010627	10018619	+	ENSG00000256660	Different chr	Yes	No	0.578026	2.11803e-55	0.358646	0.00213177	0.427473	3.19682e-25	37.8084	14.4452	3.0369	2.14801	42.4144	16.0741
PHKA2	chrX	18892300	18984598	-	ENSG00000044446	Different chr	Yes	No	0.577996	2.15238e-55	0.13868	0.248755	0.233098	4.77784e-08	37.8084	7789.79	3.0369	1916.54	42.4144	8567.77
LLNLR-246C6.1	chr19	15346068	15348417	-	ENSG00000273218	Different chr	Yes	Yes	0.577823	2.35723e-55	0.267943	0.023875	0.495533	1.47013e-34	37.8084	31.0011	3.0369	8.23826	42.4144	34.0163
NCR1	chr19	54906150	54916140	+	ENSG00000189430	Different chr	Yes	No	0.57771	2.5024e-55	0.239291	0.0444508	0.328256	6.23597e-15	37.8084	32.2145	3.0369	6.68732	42.4144	35.5959
MATN1-AS1	chr1	30718504	30726827	+	ENSG00000186056	Different chr	Yes	Yes	0.57765	2.58158e-55	0.0508201	0.673836	0.475254	1.48639e-31	37.8084	111.679	3.0369	46.0233	42.4144	120.376
ZNF683	chr1	26361634	26374522	-	ENSG00000176083	Different chr	Yes	No	0.577617	2.62745e-55	0.259864	0.028631	0.316878	5.75116e-14	37.8084	151.191	3.0369	17.389	42.4144	168.915
AC067945.4	chr2	191021526	191032314	+	ENSG00000231858	Different chr	Yes	Yes	0.577614	2.63156e-55	0.12988	0.280344	0.45817	3.56553e-29	37.8084	8.72989	3.0369	2.40635	42.4144	9.56752
BAZ1A	chr14	34752731	34875647	-	ENSG00000198604	Different chr	Yes	No	0.577577	2.6827e-55	0.369389	0.00152329	0.316523	6.15526e-14	37.8084	1997.85	3.0369	946.843	42.4144	2137.07
SNORA31	chr7	52269437	52269569	-	ENSG00000253028	Different chr	Yes	No	0.577374	2.98475e-55	0.0782485	0.51658	0.527355	1.06312e-39	37.8084	31.2304	3.0369	8.07151	42.4144	34.2981
SNORA31	chr9	26796173	26796304	-	ENSG00000252580	Downstream 4675.076 kbp(s)	Yes	No	0.577374	2.98475e-55	0.0782485	0.51658	0.527355	1.06312e-39	37.8084	31.2304	3.0369	8.07151	42.4144	34.2981
SNORA31	chr2	4827001	4827084	-	ENSG00000252238	Different chr	Yes	No	0.577374	2.98475e-55	0.0782485	0.51658	0.527355	1.06312e-39	37.8084	31.2304	3.0369	8.07151	42.4144	34.2981
SNORA31	chr4	81928313	81928439	+	ENSG00000252762	Different chr	Yes	No	0.577374	2.98475e-55	0.0782485	0.51658	0.527355	1.06312e-39	37.8084	31.2304	3.0369	8.07151	42.4144	34.2981
SNORA31	chr13	45336314	45336447	-	ENSG00000253051	Different chr	Yes	No	0.577374	2.98475e-55	0.0782485	0.51658	0.527355	1.06312e-39	37.8084	31.2304	3.0369	8.07151	42.4144	34.2981
SNORA31	chrX	38308112	38308241	-	ENSG00000252050	Different chr	Yes	No	0.577374	2.98475e-55	0.0782485	0.51658	0.527355	1.06312e-39	37.8084	31.2304	3.0369	8.07151	42.4144	34.2981
SNORA31	chr10	16005808	16005923	+	ENSG00000252537	Different chr	Yes	No	0.577374	2.98475e-55	0.0782485	0.51658	0.527355	1.06312e-39	37.8084	31.2304	3.0369	8.07151	42.4144	34.2981
SNORA31	chr7	34892417	34892549	+	ENSG00000251802	Different chr	Yes	No	0.577374	2.98475e-55	0.0782485	0.51658	0.527355	1.06312e-39	37.8084	31.2304	3.0369	8.07151	42.4144	34.2981
SNORA31	chr17	19662000	19662090	+	ENSG00000252349	Different chr	Yes	No	0.577374	2.98475e-55	0.0782485	0.51658	0.527355	1.06312e-39	37.8084	31.2304	3.0369	8.07151	42.4144	34.2981
SNORA31	chr9	131021168	131021306	-	ENSG00000252582	Downstream 108900.071 kbp(s)	Yes	No	0.577374	2.98475e-55	0.0782485	0.51658	0.527355	1.06312e-39	37.8084	31.2304	3.0369	8.07151	42.4144	34.2981
SNORA31	chr3	100646121	100646197	+	ENSG00000252989	Different chr	Yes	No	0.577374	2.98475e-55	0.0782485	0.51658	0.527355	1.06312e-39	37.8084	31.2304	3.0369	8.07151	42.4144	34.2981
SNORA31	chr7	32791814	32791946	+	ENSG00000251999	Different chr	Yes	No	0.577374	2.98475e-55	0.0782485	0.51658	0.527355	1.06312e-39	37.8084	31.2304	3.0369	8.07151	42.4144	34.2981
SNORA31	chr4	105105987	105106094	+	ENSG00000252136	Different chr	Yes	No	0.577374	2.98475e-55	0.0782485	0.51658	0.527355	1.06312e-39	37.8084	31.2304	3.0369	8.07151	42.4144	34.2981
SNORA31	chr14	41594463	41594591	+	ENSG00000251858	Different chr	Yes	No	0.577374	2.98475e-55	0.0782485	0.51658	0.527355	1.06312e-39	37.8084	31.2304	3.0369	8.07151	42.4144	34.2981
SNORA31	chr4	186130021	186130155	+	ENSG00000253013	Different chr	Yes	No	0.577374	2.98475e-55	0.0782485	0.51658	0.527355	1.06312e-39	37.8084	31.2304	3.0369	8.07151	42.4144	34.2981
SNORA31	chr13	45337480	45337609	-	ENSG00000199477	Different chr	Yes	No	0.577374	2.98475e-55	0.0782485	0.51658	0.527355	1.06312e-39	37.8084	31.2304	3.0369	8.07151	42.4144	34.2981
SNORA31	chr14	35756327	35756463	+	ENSG00000253059	Different chr	Yes	No	0.577374	2.98475e-55	0.0782485	0.51658	0.527355	1.06312e-39	37.8084	31.2304	3.0369	8.07151	42.4144	34.2981
SNORA31	chr5	80306235	80306368	-	ENSG00000251828	Different chr	Yes	No	0.577374	2.98475e-55	0.0782485	0.51658	0.527355	1.06312e-39	37.8084	31.2304	3.0369	8.07151	42.4144	34.2981
SNORA31	chr1	67102645	67102779	-	ENSG00000252433	Different chr	Yes	No	0.577374	2.98475e-55	0.0782485	0.51658	0.527355	1.06312e-39	37.8084	31.2304	3.0369	8.07151	42.4144	34.2981
SNORA31	chrX	6061644	6061749	-	ENSG00000252291	Different chr	Yes	No	0.577374	2.98475e-55	0.0782485	0.51658	0.527355	1.06312e-39	37.8084	31.2304	3.0369	8.07151	42.4144	34.2981
SNORA31	chr8	117313528	117313661	+	ENSG00000252852	Different chr	Yes	No	0.577374	2.98475e-55	0.0782485	0.51658	0.527355	1.06312e-39	37.8084	31.2304	3.0369	8.07151	42.4144	34.2981
SNORA31	chr5	106546665	106546803	+	ENSG00000252337	Different chr	Yes	No	0.577374	2.98475e-55	0.0782485	0.51658	0.527355	1.06312e-39	37.8084	31.2304	3.0369	8.07151	42.4144	34.2981
SNORA31	chr1	153012482	153012614	-	ENSG00000252920	Different chr	Yes	No	0.577374	2.98475e-55	0.0782485	0.51658	0.527355	1.06312e-39	37.8084	31.2304	3.0369	8.07151	42.4144	34.2981
SNORA31	chr11	37702125	37702220	-	ENSG00000251838	Different chr	Yes	No	0.577374	2.98475e-55	0.0782485	0.51658	0.527355	1.06312e-39	37.8084	31.2304	3.0369	8.07151	42.4144	34.2981
SNORA31	chr9	101322477	101322533	+	ENSG00000253041	Downstream 79201.38 kbp(s)	Yes	No	0.577374	2.98475e-55	0.0782485	0.51658	0.527355	1.06312e-39	37.8084	31.2304	3.0369	8.07151	42.4144	34.2981
SNORA31	chr20	4868984	4869118	+	ENSG00000252096	Different chr	Yes	No	0.577374	2.98475e-55	0.0782485	0.51658	0.527355	1.06312e-39	37.8084	31.2304	3.0369	8.07151	42.4144	34.2981
SNORA31	chr10	76835377	76835502	-	ENSG00000252888	Different chr	Yes	No	0.577374	2.98475e-55	0.0782485	0.51658	0.527355	1.06312e-39	37.8084	31.2304	3.0369	8.07151	42.4144	34.2981
TACC3	chr4	1721490	1745176	+	ENSG00000013810	Different chr	Yes	No	0.577348	3.02711e-55	0.323295	0.00595861	0.355585	2.02606e-17	37.8084	1011.89	3.0369	394.483	42.4144	1093.68
ACRC	chrX	71578411	71613583	+	ENSG00000147174	Different chr	Yes	No	0.577018	3.59852e-55	-0.0106109	0.930016	0.550288	9.31289e-44	37.8084	75.8144	3.0369	28.7666	42.4144	82.0464
TBX21	chr17	47733244	47746119	+	ENSG00000073861	Different chr	Yes	No	0.577018	3.59959e-55	0.238901	0.0448096	0.268728	2.55449e-10	37.8084	138.367	3.0369	28.8691	42.4144	152.872
AC093838.4	chr2	131492813	131521573	+	ENSG00000152117	Different chr	Yes	No	0.576913	3.80401e-55	0.14637	0.223219	0.485712	4.44226e-33	37.8084	947.749	3.0369	377.395	42.4144	1023.3
LAT2	chr7	74199652	74229834	+	ENSG00000086730	Different chr	Yes	No	0.576898	3.83301e-55	0.379487	0.00109903	0.221622	2.17723e-07	37.8084	930	3.0369	231.255	42.4144	1022.56
KIF14	chr1	200551497	200620734	-	ENSG00000118193	Different chr	Yes	No	0.576759	4.12353e-55	0.441723	0.000115117	0.289822	7.83233e-12	37.8084	119.708	3.0369	36.5013	42.4144	130.73
LIMD2	chr17	63695902	63701172	-	ENSG00000136490	Different chr	Yes	No	0.576453	4.84193e-55	0.296464	0.0120587	0.367018	1.55408e-18	37.8084	1269.65	3.0369	351.101	42.4144	1391.32
CENPT	chr16	67828157	67847811	-	ENSG00000102901	Different chr	Yes	No	0.576229	5.444e-55	0.191528	0.109587	0.483062	1.09389e-32	37.8084	1529.83	3.0369	730.461	42.4144	1635.71
ANKRD18DP	chr3	198053522	198080720	-	ENSG00000226435	Different chr	Yes	No	0.576185	5.57114e-55	0.274781	0.0203906	0.347726	1.11563e-16	37.8084	8.72581	3.0369	1.46861	42.4144	9.68711
SIGLEC10	chr19	51410021	51417803	-	ENSG00000142512	Different chr	Yes	No	0.576069	5.9208e-55	0.318085	0.00686633	0.18876	1.0849e-05	37.8084	892.062	3.0369	129.229	42.4144	993.109
RP1-244F24.1	chr6	45421079	45422005	-	ENSG00000271857	Different chr	Yes	Yes	0.575919	6.40392e-55	0.38351	0.000962188	0.468095	1.53427e-30	37.8084	20.0231	3.0369	4.64561	42.4144	22.06
DCST2	chr1	155018520	155033781	-	ENSG00000163354	Different chr	Yes	No	0.575777	6.89665e-55	0.409847	0.000386082	0.490727	7.90293e-34	37.8084	42.8243	3.0369	12.5252	42.4144	46.8378
PABPC1L	chr20	44910062	44959035	+	ENSG00000101104	Different chr	Yes	No	0.575634	7.43282e-55	0.210804	0.0776263	0.531538	2.04003e-40	37.8084	1115.14	3.0369	267.719	42.4144	1227.39
FBXO43	chr8	100133360	100145800	-	ENSG00000156509	Different chr	Yes	No	0.575539	7.81099e-55	0.184811	0.122848	0.513009	2.57892e-37	37.8084	31.0099	3.0369	10.7285	42.4144	33.6964
GTPBP2	chr6	43605316	43629162	-	ENSG00000172432	Different chr	Yes	No	0.575507	7.9403e-55	0.383955	0.000948034	0.374606	2.66792e-19	37.8084	2582.32	3.0369	1445.94	42.4144	2732.85
KCNIP2	chr10	101825974	101843920	-	ENSG00000120049	Different chr	Yes	No	0.575449	8.18513e-55	0.276458	0.0196058	0.468385	1.39727e-30	37.8084	105.199	3.0369	36.0192	42.4144	114.363
IFI30	chr19	18173162	18178117	+	ENSG00000216490	Different chr	Yes	No	0.575337	8.67638e-55	0.14124	0.240041	0.475163	1.53196e-31	37.8084	125.741	3.0369	28.6814	42.4144	138.598
ADAMTS10	chr19	8580242	8610735	-	ENSG00000142303	Different chr	Yes	No	0.575196	9.33989e-55	0.348749	0.00287647	0.412316	2.05155e-23	37.8084	974.514	3.0369	241.793	42.4144	1071.57
ATP8B3	chr19	1782075	1812276	-	ENSG00000130270	Different chr	Yes	No	0.575176	9.43881e-55	0.513825	4.58571e-06	0.329658	4.71234e-15	37.8084	640.653	3.0369	69.8941	42.4144	716.258
ANXA2R	chr5	43039081	43043170	-	ENSG00000177721	Different chr	Yes	No	0.575168	9.47638e-55	0.183004	0.126616	0.344472	2.22921e-16	37.8084	243.817	3.0369	65.8095	42.4144	267.397
CTD-2521M24.13	chr19	17390509	17394158	-	ENSG00000269720	Different chr	Yes	Yes	0.575049	1.00881e-54	0.241492	0.0424721	0.516042	8.25209e-38	37.8084	7.99363	3.0369	1.92277	42.4144	8.79779
STAG3L5P-PVRIG2P-PILRB	chr7	100336104	100367831	+	ENSG00000272752	Different chr	Yes	Yes	0.574706	1.20604e-54	0.185759	0.120905	0.513414	2.21623e-37	37.8084	197.591	3.0369	59.5246	42.4144	215.88
CCDC73	chr11	32602246	32794658	-	ENSG00000186714	Different chr	Yes	No	0.574676	1.22522e-54	0.158184	0.18766	0.464541	4.78858e-30	37.8084	43.9591	3.0369	15.7285	42.4144	47.6986
RP11-196G18.22	chr1	149844498	149849024	-	ENSG00000261716	Different chr	Yes	Yes	0.574461	1.36993e-54	0.0667213	0.580372	0.437246	1.94852e-26	37.8084	433.921	3.0369	160.624	42.4144	470.122
BLM	chr15	90717327	90816165	+	ENSG00000197299	Different chr	Yes	No	0.574436	1.3877e-54	0.421448	0.000252	0.397681	9.37195e-22	37.8084	147.737	3.0369	67.6673	42.4144	158.344
TEN1-CDK3	chr17	75979231	76005999	+	ENSG00000261408	Different chr	Yes	No	0.574431	1.39181e-54	0.132632	0.270192	0.466384	2.65846e-30	37.8084	90.9714	3.0369	25.6383	42.4144	99.6256
RGS19	chr20	64073181	64079988	-	ENSG00000171700	Different chr	Yes	No	0.574419	1.40037e-54	0.329765	0.00497973	0.233305	4.64542e-08	37.8084	870.559	3.0369	288.643	42.4144	947.641
[truncated: 2,617 more rows]

[truncated: 3 more sheets: Survival-related mRNAs, 270 coexpressed mRNAs, The target genes of CDKN2BAS1 ]
